# Supplementary material for: Molecular architecture of the DNA-binding sites of the P-loop ATPases MipZ and ParA from Caulobacter crescentus
Source: Nucleic Acids Res. 2020 Mar 30;48(9):4769–79. doi: 10.1093/nar/gkaa192 (PMC7229837; doi:10.1093/nar/gkaa192)
Supplement: gkaa192_Supplemental_Files [file gkaa192_supplemental_files.zip]

Archive with 3 entries (3 files):
- Dataset S1.xlsx
- Dataset S2.xlsx
- Supplemental_information_.pdf
