# Supplementary material for: Molecular architecture of the DNA-binding sites of the P-loop ATPases MipZ and ParA from Caulobacter crescentus
Source: Nucleic Acids Res. 2020 Mar 30;48(9):4769–79. doi: 10.1093/nar/gkaa192 (PMC7229837; doi:10.1093/nar/gkaa192)
Supplement: gkaa192_Supplemental_Files [file gkaa192_supplemental_files.zip › Dataset S1.xlsx]

## Sheet: Reads Alignment Statistics
	Library ID	Sample Description	Total Read Count (PFa)	Mapped Read Countb	% Mapped Readb	Read Length	Genome Fold Coverage
	GHA-27	ChIP-Seq_ParB_Caulobacter_crescentus_NA1000(WT)	6211567	6090030	98.0434	38	57.241
	GHA-28	ChIP-Seq_MipZ_Caulobacter_crescentus_NA1000(WT)	2422970	2089704	86.2456	38	19.6414
	GHA-350	ChIP-Seq_MipZD42A-eYFP_Caulobacter_crescentus_BH99	3734090	3593807	96.2432	50	44.4456
	GHA-352	ChIP-Seq_MipZWT-eYFP_Caulobacter_crescentus_BH64	4325387	4192830	96.9354	50	51.8539
	GHA-353	ChIP-Seq_MipZK13A-eYFP_Caulobacter_crescentus_BH100	4332132	4154827	95.9072	50	51.3839
	GHA-354	Negative_control_Caulobacter_crescentus_NA1000(WT)	10418278	10093825	96.8857	50	124.833
	a PF stands for "passed filter" i.e. reads that fulfill the default Q30 Illumina quality criteria (quality score greater or equal to 30).
	b Bowtie alignment statistics depicting the number/percentage of single-end reads that mapped to the Caulobacter crescentus genome.

## Sheet: MipZ and ParB ChIP-Seq RPM
						Caulobacter crescentus (normalized Read Per Million unit, RPM)
						ParB	MipZ	MipZD42A-eYFP	MipZWT-eYFP	MipZK13A-eYFP	Neg. Control
						NA1000(WT)	NA1000(WT)	BH99	BH64	BH100	NA1000(WT)
	Start	End	Feature Strand	Feature	Description	(GHA-27)	(GHA-28)	(GHA-350)	(GHA-352)	(GHA-353)	(GHA-354)
	1	50				129.28	173.89	42.1301	170.925	162.771	192
	51	100				233.698	251.174	117.964	327.407	289.101	320
	101	150				280.106	280.155	188.181	262.407	242.942	273
	151	200				313.255	299.476	168.52	255.185	238.083	305
	201	250	+	CCNA_00001	ATP/GTP-binding protein	309.94	357.44	126.39	255.185	281.813	302
	251	300	+	CCNA_00001	ATP/GTP-binding protein	313.255	342.949	92.6862	245.555	337.69	307
	301	350	+	CCNA_00001	ATP/GTP-binding protein	346.404	410.573	179.755	247.962	332.831	315
	351	400	+	CCNA_00001	ATP/GTP-binding protein	377.895	434.724	235.928	240.74	264.807	310
	401	450	+	CCNA_00001	ATP/GTP-binding protein	286.736	386.421	176.946	219.074	208.93	279
	451	500	+	CCNA_00001	ATP/GTP-binding protein	260.217	323.628	162.903	202.222	206.501	246
	501	550	+	CCNA_00001	ATP/GTP-binding protein	290.051	376.761	115.156	228.703	247.801	269
	551	600	+	CCNA_00001	ATP/GTP-binding protein	293.366	439.554	224.694	245.555	264.807	271
	601	650	+	CCNA_00001	ATP/GTP-binding protein	278.449	405.742	202.224	250.37	257.519	275
	651	700	+	CCNA_00001	ATP/GTP-binding protein	240.328	338.119	75.8341	240.74	238.083	275
	701	750	+	CCNA_00001	ATP/GTP-binding protein	246.958	270.495	151.668	243.148	245.372	257
	751	800	+	CCNA_00001	ATP/GTP-binding protein	237.013	313.967	227.502	231.111	247.801	260
	801	850	+	CCNA_00001	ATP/GTP-binding protein	218.781	352.609	196.607	235.925	218.648	247
	851	900	+	CCNA_00001	ATP/GTP-binding protein	197.235	338.119	123.582	293.703	262.377	260
	901	950	+	CCNA_00001	ATP/GTP-binding protein	182.318	275.325	109.538	308.147	264.807	291
	951	1000	+	CCNA_00001	ATP/GTP-binding protein	182.318	342.949	132.008	243.148	218.648	249
	1001	1050	+	CCNA_00001	ATP/GTP-binding protein	177.345	304.307	112.347	231.111	194.354	202
	1051	1100	+	CCNA_00001	ATP/GTP-binding protein	197.235	246.344	70.2168	259.999	216.218	225
	1101	1150	+	CCNA_00001	ATP/GTP-binding protein	185.633	275.325	64.5995	235.925	218.648	242
	1151	1200	+	CCNA_00002	septum formation protein Maf	149.169	275.325	132.008	221.481	213.789	234
	1201	1250	+	CCNA_00002	septum formation protein Maf	193.92	260.834	238.737	216.666	216.218	243
	1251	1300	+	CCNA_00002	septum formation protein Maf	183.975	275.325	176.946	228.703	196.783	264
	1301	1350	+	CCNA_00002	septum formation protein Maf	172.373	313.967	92.6862	219.074	218.648	267
	1351	1400	+	CCNA_00002	septum formation protein Maf	215.466	309.137	171.329	240.74	216.218	258
	1401	1450	+	CCNA_00002	septum formation protein Maf	220.439	309.137	238.737	264.814	191.924	237
	1451	1500	+	CCNA_00002	septum formation protein Maf	185.633	280.155	199.416	238.333	204.071	223
	1501	1550	+	CCNA_00002	septum formation protein Maf	202.207	304.307	137.625	233.518	228.366	243
	1551	1600	+	CCNA_00002	septum formation protein Maf	228.726	323.628	92.6862	250.37	247.801	294
	1601	1650	+	CCNA_00002	septum formation protein Maf	255.245	386.421	92.6862	264.814	267.236	312
	1651	1700	+	CCNA_00002	septum formation protein Maf	248.615	400.912	174.138	288.888	240.513	297
	1701	1750	+	CCNA_00002	septum formation protein Maf	232.041	362.27	157.286	284.073	204.071	284
	1751	1800	+	CCNA_00003	shikimate 5-dehydrogenase	193.92	323.628	174.138	240.74	182.207	282
	1801	1850	+	CCNA_00003	shikimate 5-dehydrogenase	258.56	367.1	238.737	216.666	194.354	280
	1851	1900	+	CCNA_00003	shikimate 5-dehydrogenase	255.245	333.288	325.806	216.666	221.077	262
	1901	1950	+	CCNA_00003	shikimate 5-dehydrogenase	208.837	265.665	525.222	219.074	201.642	248
	1951	2000	+	CCNA_00003	shikimate 5-dehydrogenase	241.985	318.798	412.875	257.592	204.071	248
	2001	2050	+	CCNA_00003	shikimate 5-dehydrogenase	238.671	362.27	401.64	223.888	191.924	241
	2051	2100	+	CCNA_00003	shikimate 5-dehydrogenase	223.754	367.1	581.395	185.37	150.624	239
	2101	2150	+	CCNA_00003	shikimate 5-dehydrogenase	212.152	376.761	553.308	187.777	150.624	238
	2151	2200	+	CCNA_00003	shikimate 5-dehydrogenase	217.124	333.288	497.135	233.518	208.93	285
	2201	2250	+	CCNA_00003	shikimate 5-dehydrogenase	205.522	371.93	247.163	243.148	269.666	303
	2251	2300	+	CCNA_00003	shikimate 5-dehydrogenase	190.605	347.779	182.564	216.666	225.936	255
	2301	2350	+	CCNA_00003	shikimate 5-dehydrogenase	205.522	357.44	278.059	219.074	230.795	250
	2351	2400	+	CCNA_00003	shikimate 5-dehydrogenase	183.975	323.628	264.015	197.407	235.654	240
	2401	2450	+	CCNA_00003	shikimate 5-dehydrogenase	169.058	270.495	278.059	211.851	177.348	225
	2451	2500	+	CCNA_00003	shikimate 5-dehydrogenase	160.771	236.683	174.138	211.851	184.636	249
	2501	2550	+	CCNA_00003	shikimate 5-dehydrogenase	187.29	284.986	78.6428	223.888	208.93	251
	2551	2600	+	CCNA_00003	shikimate 5-dehydrogenase	217.124	347.779	70.2168	247.962	216.218	269
	2601	2650	+	CCNA_00004	dephospho-CoA kinase	208.837	304.307	101.112	199.814	221.077	279
	2651	2700	+	CCNA_00004	dephospho-CoA kinase	198.892	256.004	165.712	154.074	208.93	244
	2701	2750	+	CCNA_00004	dephospho-CoA kinase	190.605	309.137	196.607	146.851	182.207	212
	2751	2800	+	CCNA_00004	dephospho-CoA kinase	175.688	265.665	165.712	149.259	172.489	217
	2801	2850	+	CCNA_00004	dephospho-CoA kinase	180.66	270.495	165.712	207.037	179.777	238
	2851	2900	+	CCNA_00004	dephospho-CoA kinase	179.003	352.609	140.434	255.185	218.648	258
	2901	2950	+	CCNA_00004	dephospho-CoA kinase	144.197	265.665	146.051	202.222	213.789	223
	2951	3000	+	CCNA_00004	dephospho-CoA kinase	129.28	198.041	129.199	151.666	136.048	184
	3001	3050	+	CCNA_00004	dephospho-CoA kinase	130.937	231.853	112.347	180.555	140.906	216
	3051	3100	+	CCNA_00004	dephospho-CoA kinase	172.373	265.665	132.008	202.222	211.36	277
	3101	3150	+	CCNA_00004	dephospho-CoA kinase	212.152	241.513	109.538	204.629	213.789	288
	3151	3200	+	CCNA_00004	dephospho-CoA kinase	260.217	227.022	98.3035	214.259	208.93	268
	3201	3250	+	dnaQ	DNA polymerase III, epsilon chain	371.265	270.495	78.6428	269.629	228.366	271
	3251	3300	+	dnaQ	DNA polymerase III, epsilon chain	414.359	294.646	81.4515	310.555	242.942	287
	3301	3350	+	dnaQ	DNA polymerase III, epsilon chain	381.21	313.967	98.3035	269.629	269.666	300
	3351	3400	+	dnaQ	DNA polymerase III, epsilon chain	391.154	299.476	117.964	281.666	323.113	310
	3401	3450	+	dnaQ	DNA polymerase III, epsilon chain	382.867	289.816	160.094	317.777	308.536	343
	3451	3500	+	dnaQ	DNA polymerase III, epsilon chain	372.923	352.609	157.286	300.925	269.666	319
	3501	3550	+	dnaQ	DNA polymerase III, epsilon chain	343.089	347.779	134.816	284.073	242.942	278
	3551	3600	+	dnaQ	DNA polymerase III, epsilon chain	268.504	323.628	112.347	286.481	269.666	260
	3601	3650	+	dnaQ	DNA polymerase III, epsilon chain	248.615	371.93	112.347	274.444	276.954	260
	3651	3700	+	dnaQ	DNA polymerase III, epsilon chain	304.968	342.949	123.582	279.259	221.077	295
	3701	3750	+	dnaQ	DNA polymerase III, epsilon chain	354.691	280.155	115.156	286.481	247.801	310
	3751	3800	+	dnaQ	DNA polymerase III, epsilon chain	288.394	304.307	278.059	233.518	303.678	320
	3801	3850	+	dnaQ	DNA polymerase III, epsilon chain	271.819	323.628	252.78	233.518	274.525	301
	3851	3900	+	dnaQ	DNA polymerase III, epsilon chain	235.356	299.476	278.059	257.592	223.507	252
	3901	3950	+	dnaQ	DNA polymerase III, epsilon chain	193.92	260.834	348.275	243.148	211.36	252
	3951	4000				185.633	338.119	176.946	286.481	238.083	305
	4001	4050	+	CCNA_00006	enoyl-CoA hydratase	180.66	304.307	297.719	276.851	252.66	301
	4051	4100	+	CCNA_00006	enoyl-CoA hydratase	172.373	241.513	508.37	255.185	213.789	250
	4101	4150	+	CCNA_00006	enoyl-CoA hydratase	167.401	246.344	530.839	264.814	196.783	241
	4151	4200	+	CCNA_00006	enoyl-CoA hydratase	177.345	246.344	494.326	240.74	211.36	236
	4201	4250	+	CCNA_00006	enoyl-CoA hydratase	193.92	270.495	306.145	250.37	240.513	252
	4251	4300	+	CCNA_00006	enoyl-CoA hydratase	149.169	241.513	233.12	262.407	247.801	212
	4301	4350	+	CCNA_00006	enoyl-CoA hydratase	111.048	227.022	373.553	223.888	167.63	173
	4351	4400	+	CCNA_00006	enoyl-CoA hydratase	154.141	280.155	351.084	216.666	162.771	198
	4401	4450	+	CCNA_00006	enoyl-CoA hydratase	165.743	217.362	367.936	245.555	196.783	217
	4451	4500	+	CCNA_00006	enoyl-CoA hydratase	185.633	183.55	292.102	279.259	240.513	235
	4501	4550	+	CCNA_00006	enoyl-CoA hydratase	177.345	289.816	165.712	250.37	230.795	226
	4551	4600	+	CCNA_00006	enoyl-CoA hydratase	147.512	231.853	264.015	231.111	194.354	254
	4601	4650	+	CCNA_00006	enoyl-CoA hydratase	188.948	260.834	306.145	272.036	255.089	315
	4651	4700	+	CCNA_00006	enoyl-CoA hydratase	200.55	260.834	303.337	315.37	296.389	311
	4701	4750	+	CCNA_00006	enoyl-CoA hydratase	251.93	313.967	213.459	334.629	354.695	329
	4751	4800	+	CCNA_00006	enoyl-CoA hydratase	288.394	420.233	103.921	382.777	464.019	432
	4801	4850	+	CCNA_00006	enoyl-CoA hydratase	235.356	444.384	87.0688	377.962	393.566	442
	4851	4900				217.124	555.481	157.286	358.703	415.431	442
	4901	4950				222.096	526.499	359.51	409.258	575.773	479
	4951	5000	+	CCNA_00007	SSU ribosomal protein S20P	192.262	545.82	306.145	426.11	444.584	399
	5001	5050	+	CCNA_00007	SSU ribosomal protein S20P	217.124	463.705	278.059	414.073	369.272	365
	5051	5100	+	CCNA_00007	SSU ribosomal protein S20P	233.698	468.536	272.441	435.74	413.002	424
	5101	5150	+	CCNA_00007	SSU ribosomal protein S20P	220.439	434.724	157.286	402.036	425.149	440
	5151	5200	+	CCNA_00007	SSU ribosomal protein S20P	203.864	405.742	249.972	365.925	425.149	427
	5201	5250	+	CCNA_00007	SSU ribosomal protein S20P	147.512	304.307	202.224	341.851	476.167	499
	5251	5300				135.91	188.38	89.8775	418.888	575.773	532
	5301	5350				132.595	188.38	117.964	539.258	587.92	506
	5351	5400				114.363	212.532	171.329	476.666	553.908	503
	5401	5450				124.308	284.986	160.094	438.147	546.62	479
	5451	5500				182.318	352.609	193.798	469.443	590.349	492
	5501	5550				230.383	391.252	244.354	491.11	612.214	563
	5551	5600				213.809	376.761	424.109	488.702	653.514	557
	5601	5650	+	dnaA	chromosome replication initiator protein DnaA	217.124	410.573	401.64	491.11	617.073	478
	5651	5700	+	dnaA	chromosome replication initiator protein DnaA	222.096	458.875	356.701	529.628	549.049	444
	5701	5750	+	dnaA	chromosome replication initiator protein DnaA	273.477	439.554	457.814	493.517	522.326	413
	5751	5800	+	dnaA	chromosome replication initiator protein DnaA	248.615	400.912	421.301	385.184	420.29	368
	5801	5850	+	dnaA	chromosome replication initiator protein DnaA	235.356	410.573	488.709	382.777	430.008	333
	5851	5900	+	dnaA	chromosome replication initiator protein DnaA	265.189	429.894	443.77	445.369	507.749	318
	5901	5950	+	dnaA	chromosome replication initiator protein DnaA	301.653	333.288	384.788	402.036	439.725	304
	5951	6000	+	dnaA	chromosome replication initiator protein DnaA	401.099	328.458	314.571	394.814	371.701	291
	6001	6050	+	dnaA	chromosome replication initiator protein DnaA	745.845	458.875	384.788	418.888	405.713	340
	6051	6100	+	dnaA	chromosome replication initiator protein DnaA	1137	512.008	376.362	428.517	447.014	363
	6101	6150	+	dnaA	chromosome replication initiator protein DnaA	1262.96	574.802	193.798	414.073	483.455	347
	6151	6200	+	dnaA	chromosome replication initiator protein DnaA	1378.99	579.632	190.99	397.221	522.326	383
	6201	6250	+	dnaA	chromosome replication initiator protein DnaA	1519.87	550.65	188.181	416.48	507.749	389
	6251	6300	+	dnaA	chromosome replication initiator protein DnaA	1276.22	540.99	199.416	368.332	437.296	370
	6301	6350	+	dnaA	chromosome replication initiator protein DnaA	1118.77	516.838	140.434	353.888	451.872	355
	6351	6400	+	dnaA	chromosome replication initiator protein DnaA	898.329	584.462	148.86	399.629	485.884	393
	6401	6450	+	dnaA	chromosome replication initiator protein DnaA	770.707	540.99	238.737	382.777	417.86	408
	6451	6500	+	dnaA	chromosome replication initiator protein DnaA	624.853	463.705	230.311	358.703	364.413	374
	6501	6550	+	dnaA	chromosome replication initiator protein DnaA	558.555	463.705	168.52	317.777	335.26	306
	6551	6600	+	dnaA	chromosome replication initiator protein DnaA	460.767	362.27	160.094	317.777	323.113	287
	6601	6650	+	dnaA	chromosome replication initiator protein DnaA	374.58	434.724	179.755	344.258	335.26	346
	6651	6700	+	dnaA	chromosome replication initiator protein DnaA	379.552	487.857	193.798	368.332	354.695	350
	6701	6750	+	dnaA	chromosome replication initiator protein DnaA	319.885	434.724	297.719	337.036	352.266	320
	6751	6800	+	dnaA	chromosome replication initiator protein DnaA	299.996	333.288	283.676	281.666	301.248	298
	6801	6850	+	dnaA	chromosome replication initiator protein DnaA	293.366	391.252	196.607	308.147	269.666	283
	6851	6900	+	dnaA	chromosome replication initiator protein DnaA	268.504	434.724	258.398	284.073	247.801	268
	6901	6950	+	dnaA	chromosome replication initiator protein DnaA	232.041	400.912	275.25	245.555	223.507	269
	6951	7000	+	dnaA	chromosome replication initiator protein DnaA	235.356	376.761	193.798	173.333	204.071	243
	7001	7050	+	dnaA	chromosome replication initiator protein DnaA	237.013	347.779	120.773	216.666	223.507	245
	7051	7100	+	dnaA	chromosome replication initiator protein DnaA	299.996	396.082	95.4948	264.814	269.666	281
	7101	7150	+	dnaA	chromosome replication initiator protein DnaA	417.673	352.609	67.4081	262.407	284.242	301
	7151	7200	-	alkB	alkylated DNA repair protein AlkB	503.86	289.816	106.73	305.74	272.095	313
	7201	7250	-	alkB	alkylated DNA repair protein AlkB	520.434	231.853	146.051	250.37	255.089	267
	7251	7300	-	alkB	alkylated DNA repair protein AlkB	518.777	256.004	146.051	187.777	242.942	238
	7301	7350	-	alkB	alkylated DNA repair protein AlkB	444.192	256.004	182.564	185.37	218.648	246
	7351	7400	-	alkB	alkylated DNA repair protein AlkB	404.414	236.683	134.816	202.222	208.93	243
	7401	7450	-	alkB	alkylated DNA repair protein AlkB	331.487	256.004	98.3035	204.629	230.795	255
	7451	7500	-	alkB	alkylated DNA repair protein AlkB	217.124	231.853	160.094	204.629	208.93	216
	7501	7550	-	alkB	alkylated DNA repair protein AlkB	154.141	212.532	165.712	209.444	174.918	199
	7551	7600	-	alkB	alkylated DNA repair protein AlkB	122.65	202.871	132.008	211.851	187.065	200
	7601	7650	-	alkB	alkylated DNA repair protein AlkB	111.048	202.871	98.3035	202.222	189.495	200
	7651	7700	-	alkB	alkylated DNA repair protein AlkB	144.197	159.399	188.181	211.851	177.348	244
	7701	7750	-	alkB	alkylated DNA repair protein AlkB	180.66	198.041	179.755	264.814	206.501	262
	7751	7800	-	alkB	alkylated DNA repair protein AlkB	162.429	178.72	143.242	279.259	218.648	266
	7801	7850				117.678	149.738	160.094	245.555	238.083	282
	7851	7900				122.65	178.72	115.156	233.518	235.654	274
	7901	7950				112.706	198.041	87.0688	259.999	230.795	250
	7951	8000				142.539	222.192	70.2168	303.333	291.531	286
	8001	8050				174.031	246.344	70.2168	327.407	315.825	353
	8051	8100				162.429	256.004	73.0255	308.147	315.825	343
	8101	8150				145.854	260.834	109.538	332.221	298.819	313
	8151	8200	+	dnaK	chaperone protein DnaK	169.058	299.476	103.921	351.481	315.825	337
	8201	8250	+	dnaK	chaperone protein DnaK	139.224	251.174	89.8775	303.333	269.666	304
	8251	8300	+	dnaK	chaperone protein DnaK	132.595	212.532	115.156	255.185	199.213	249
	8301	8350	+	dnaK	chaperone protein DnaK	155.799	256.004	112.347	240.74	240.513	277
	8351	8400	+	dnaK	chaperone protein DnaK	157.456	309.137	115.156	300.925	320.684	284
	8401	8450	+	dnaK	chaperone protein DnaK	120.993	231.853	95.4948	320.184	310.966	267
	8451	8500	+	dnaK	chaperone protein DnaK	157.456	207.701	61.7908	267.222	306.107	273
	8501	8550	+	dnaK	chaperone protein DnaK	149.169	178.72	84.2602	257.592	352.266	310
	8551	8600	+	dnaK	chaperone protein DnaK	140.882	178.72	106.73	259.999	310.966	293
	8601	8650	+	dnaK	chaperone protein DnaK	155.799	256.004	87.0688	233.518	247.801	266
	8651	8700	+	dnaK	chaperone protein DnaK	172.373	251.174	84.2602	267.222	201.642	285
	8701	8750	+	dnaK	chaperone protein DnaK	193.92	347.779	137.625	320.184	247.801	323
	8751	8800	+	dnaK	chaperone protein DnaK	165.743	386.421	151.668	281.666	279.383	308
	8801	8850	+	dnaK	chaperone protein DnaK	200.55	367.1	126.39	274.444	247.801	289
	8851	8900	+	dnaK	chaperone protein DnaK	241.985	376.761	89.8775	267.222	276.954	303
	8901	8950	+	dnaK	chaperone protein DnaK	256.902	458.875	73.0255	308.147	325.542	318
	8951	9000	+	dnaK	chaperone protein DnaK	225.411	381.591	67.4081	358.703	374.131	300
	9001	9050	+	dnaK	chaperone protein DnaK	240.328	357.44	75.8341	332.221	323.113	302
	9051	9100	+	dnaK	chaperone protein DnaK	210.494	405.742	101.112	308.147	276.954	317
	9101	9150	+	dnaK	chaperone protein DnaK	188.948	323.628	84.2602	276.851	315.825	263
	9151	9200	+	dnaK	chaperone protein DnaK	223.754	299.476	58.9821	276.851	276.954	258
	9201	9250	+	dnaK	chaperone protein DnaK	235.356	313.967	61.7908	281.666	259.948	267
	9251	9300	+	dnaK	chaperone protein DnaK	202.207	381.591	92.6862	262.407	272.095	265
	9301	9350	+	dnaK	chaperone protein DnaK	210.494	396.082	106.73	262.407	259.948	258
	9351	9400	+	dnaK	chaperone protein DnaK	203.864	410.573	103.921	267.222	245.372	295
	9401	9450	+	dnaK	chaperone protein DnaK	217.124	313.967	101.112	303.333	213.789	300
	9451	9500	+	dnaK	chaperone protein DnaK	263.532	405.742	103.921	286.481	199.213	287
	9501	9550	+	dnaK	chaperone protein DnaK	265.189	396.082	190.99	238.333	238.083	284
	9551	9600	+	dnaK	chaperone protein DnaK	250.273	454.045	202.224	264.814	230.795	264
	9601	9650	+	dnaK	chaperone protein DnaK	218.781	454.045	126.39	303.333	211.36	285
	9651	9700	+	dnaK	chaperone protein DnaK	193.92	309.137	123.582	303.333	279.383	306
	9701	9750	+	dnaK	chaperone protein DnaK	240.328	260.834	115.156	259.999	313.395	277
	9751	9800	+	dnaK	chaperone protein DnaK	208.837	284.986	92.6862	219.074	240.513	268
	9801	9850	+	dnaK	chaperone protein DnaK	175.688	299.476	73.0255	190.185	187.065	257
	9851	9900	+	dnaK	chaperone protein DnaK	187.29	260.834	50.5561	235.925	218.648	234
	9901	9950	+	dnaK	chaperone protein DnaK	240.328	183.55	92.6862	281.666	223.507	244
	9951	10000	+	dnaK	chaperone protein DnaK	198.892	188.38	146.051	243.148	206.501	260
	10001	10050	+	dnaK	chaperone protein DnaK	200.55	217.362	123.582	240.74	211.36	283
	10051	10100	+	dnaK	chaperone protein DnaK	195.577	251.174	120.773	272.036	247.801	278
	10101	10150				179.003	304.307	123.582	303.333	284.242	279
	10151	10200				182.318	318.798	140.434	305.74	340.119	361
	10201	10250	+	dnaJ	chaperone protein DnaJ	182.318	338.119	165.712	315.37	395.996	382
	10251	10300	+	dnaJ	chaperone protein DnaJ	188.948	299.476	126.39	298.518	337.69	318
	10301	10350	+	dnaJ	chaperone protein DnaJ	144.197	202.871	205.033	274.444	298.819	310
	10351	10400	+	dnaJ	chaperone protein DnaJ	145.854	265.665	261.206	267.222	298.819	320
	10401	10450	+	dnaJ	chaperone protein DnaJ	147.512	260.834	410.066	238.333	238.083	295
	10451	10500	+	dnaJ	chaperone protein DnaJ	154.141	227.022	398.831	257.592	199.213	265
	10501	10550	+	dnaJ	chaperone protein DnaJ	142.539	256.004	421.301	276.851	221.077	252
	10551	10600	+	dnaJ	chaperone protein DnaJ	139.224	202.871	426.918	240.74	230.795	262
	10601	10650	+	dnaJ	chaperone protein DnaJ	137.567	188.38	224.694	238.333	242.942	260
	10651	10700	+	dnaJ	chaperone protein DnaJ	135.91	212.532	412.875	247.962	240.513	228
	10701	10750	+	dnaJ	chaperone protein DnaJ	130.937	188.38	542.074	226.296	218.648	208
	10751	10800	+	dnaJ	chaperone protein DnaJ	165.743	207.701	516.796	197.407	194.354	202
	10801	10850	+	dnaJ	chaperone protein DnaJ	179.003	313.967	463.431	223.888	218.648	245
	10851	10900	+	dnaJ	chaperone protein DnaJ	162.429	338.119	446.579	209.444	225.936	240
	10901	10950	+	dnaJ	chaperone protein DnaJ	174.031	270.495	564.543	197.407	184.636	207
	10951	11000	+	dnaJ	chaperone protein DnaJ	215.466	386.421	396.023	267.222	199.213	249
	11001	11050	+	dnaJ	chaperone protein DnaJ	210.494	425.063	272.441	243.148	201.642	258
	11051	11100	+	dnaJ	chaperone protein DnaJ	183.975	313.967	342.658	192.592	208.93	251
	11101	11150	+	dnaJ	chaperone protein DnaJ	217.124	357.44	188.181	207.037	230.795	271
	11151	11200	+	dnaJ	chaperone protein DnaJ	197.235	309.137	182.564	178.148	165.201	242
	11201	11250	+	dnaJ	chaperone protein DnaJ	145.854	280.155	182.564	175.74	119.042	207
	11251	11300	+	dnaJ	chaperone protein DnaJ	167.401	299.476	134.816	211.851	165.201	230
	11301	11350	+	dnaJ	chaperone protein DnaJ	187.29	289.816	115.156	231.111	199.213	282
	11351	11400	+	dnaJ	chaperone protein DnaJ	180.66	318.798	61.7908	207.037	242.942	317
	11401	11450				193.92	284.986	64.5995	197.407	225.936	277
	11451	11500	+	mutS	DNA mismatch repair protein MutS	193.92	323.628	182.564	202.222	213.789	234
	11501	11550	+	mutS	DNA mismatch repair protein MutS	215.466	376.761	190.99	235.925	238.083	287
	11551	11600	+	mutS	DNA mismatch repair protein MutS	212.152	338.119	109.538	255.185	245.372	325
	11601	11650	+	mutS	DNA mismatch repair protein MutS	140.882	270.495	129.199	259.999	225.936	292
	11651	11700	+	mutS	DNA mismatch repair protein MutS	122.65	251.174	190.99	216.666	213.789	269
	11701	11750	+	mutS	DNA mismatch repair protein MutS	160.771	256.004	165.712	182.963	201.642	275
	11751	11800	+	mutS	DNA mismatch repair protein MutS	132.595	202.871	123.582	228.703	189.495	247
	11801	11850	+	mutS	DNA mismatch repair protein MutS	117.678	231.853	227.502	233.518	204.071	226
	11851	11900	+	mutS	DNA mismatch repair protein MutS	79.5568	231.853	311.763	173.333	162.771	188
	11901	11950	+	mutS	DNA mismatch repair protein MutS	81.2143	212.532	308.954	185.37	123.9	176
	11951	12000	+	mutS	DNA mismatch repair protein MutS	107.733	207.701	396.023	209.444	177.348	209
	12001	12050	+	mutS	DNA mismatch repair protein MutS	96.1312	183.55	404.449	214.259	225.936	212
	12051	12100	+	mutS	DNA mismatch repair protein MutS	99.4461	178.72	249.972	221.481	250.23	216
	12101	12150	+	mutS	DNA mismatch repair protein MutS	91.1589	178.72	210.65	226.296	240.513	216
	12151	12200	+	mutS	DNA mismatch repair protein MutS	91.1589	164.229	356.701	211.851	238.083	228
	12201	12250	+	mutS	DNA mismatch repair protein MutS	87.844	154.569	525.222	221.481	213.789	248
	12251	12300	+	mutS	DNA mismatch repair protein MutS	87.844	198.041	629.143	245.555	172.489	228
	12301	12350	+	mutS	DNA mismatch repair protein MutS	119.335	227.022	553.308	233.518	201.642	236
	12351	12400	+	mutS	DNA mismatch repair protein MutS	112.706	251.174	488.709	195	187.065	236
	12401	12450	+	mutS	DNA mismatch repair protein MutS	117.678	183.55	668.464	149.259	157.912	207
	12451	12500	+	mutS	DNA mismatch repair protein MutS	152.484	251.174	595.438	170.925	177.348	205
	12501	12550	+	mutS	DNA mismatch repair protein MutS	150.827	280.155	620.716	173.333	187.065	229
	12551	12600	+	mutS	DNA mismatch repair protein MutS	129.28	270.495	735.872	185.37	211.36	240
	12601	12650	+	mutS	DNA mismatch repair protein MutS	139.224	284.986	581.395	192.592	199.213	215
	12651	12700	+	mutS	DNA mismatch repair protein MutS	109.391	212.532	505.561	146.851	123.9	197
	12701	12750	+	mutS	DNA mismatch repair protein MutS	120.993	212.532	331.423	185.37	138.477	234
	12751	12800	+	mutS	DNA mismatch repair protein MutS	135.91	212.532	283.676	197.407	153.054	240
	12801	12850	+	mutS	DNA mismatch repair protein MutS	134.252	231.853	550.5	187.777	167.63	219
	12851	12900	+	mutS	DNA mismatch repair protein MutS	154.141	202.871	407.257	195	238.083	229
	12901	12950	+	mutS	DNA mismatch repair protein MutS	160.771	256.004	210.65	185.37	221.077	245
	12951	13000	+	mutS	DNA mismatch repair protein MutS	180.66	260.834	221.885	207.037	172.489	249
	13001	13050	+	mutS	DNA mismatch repair protein MutS	160.771	265.665	185.372	214.259	177.348	252
	13051	13100	+	mutS	DNA mismatch repair protein MutS	155.799	333.288	289.293	199.814	184.636	269
	13101	13150	+	mutS	DNA mismatch repair protein MutS	137.567	270.495	508.37	180.555	187.065	280
	13151	13200	+	mutS	DNA mismatch repair protein MutS	139.224	265.665	508.37	209.444	187.065	267
	13201	13250	+	mutS	DNA mismatch repair protein MutS	169.058	289.816	471.857	233.518	182.207	257
	13251	13300	+	mutS	DNA mismatch repair protein MutS	150.827	270.495	483.092	195	155.483	229
	13301	13350	+	mutS	DNA mismatch repair protein MutS	124.308	227.022	452.196	185.37	148.195	191
	13351	13400	+	mutS	DNA mismatch repair protein MutS	132.595	222.192	440.962	204.629	138.477	202
	13401	13450	+	mutS	DNA mismatch repair protein MutS	150.827	222.192	224.694	202.222	182.207	242
	13451	13500	+	mutS	DNA mismatch repair protein MutS	160.771	222.192	132.008	211.851	189.495	269
	13501	13550	+	mutS	DNA mismatch repair protein MutS	140.882	212.532	269.632	219.074	150.624	263
	13551	13600	+	mutS	DNA mismatch repair protein MutS	127.622	260.834	278.059	204.629	177.348	256
	13601	13650	+	mutS	DNA mismatch repair protein MutS	170.716	313.967	182.564	223.888	194.354	262
	13651	13700	+	mutS	DNA mismatch repair protein MutS	187.29	304.307	174.138	259.999	189.495	274
	13701	13750	+	mutS	DNA mismatch repair protein MutS	198.892	367.1	176.946	240.74	208.93	274
	13751	13800	+	mutS	DNA mismatch repair protein MutS	210.494	362.27	106.73	223.888	242.942	241
	13801	13850	+	mutS	DNA mismatch repair protein MutS	207.179	338.119	109.538	190.185	201.642	203
	13851	13900	+	mutS	DNA mismatch repair protein MutS	200.55	338.119	337.041	190.185	172.489	224
	13901	13950	+	mutS	DNA mismatch repair protein MutS	177.345	318.798	449.387	199.814	174.918	221
	13951	14000	+	mutS	DNA mismatch repair protein MutS	154.141	202.871	261.206	173.333	167.63	220
	14001	14050	+	mutS	DNA mismatch repair protein MutS	154.141	260.834	258.398	190.185	182.207	227
	14051	14100	+	mutS	DNA mismatch repair protein MutS	154.141	323.628	345.467	211.851	194.354	214
	14101	14150	+	mutS	DNA mismatch repair protein MutS	155.799	318.798	233.12	223.888	262.377	253
	14151	14200	+	mutS	DNA mismatch repair protein MutS	183.975	313.967	162.903	245.555	301.248	321
	14201	14250	+	glnD	protein-PII uridylyltransferase	167.401	260.834	261.206	228.703	252.66	324
	14251	14300	+	glnD	protein-PII uridylyltransferase	152.484	202.871	311.763	243.148	218.648	283
	14301	14350	+	glnD	protein-PII uridylyltransferase	195.577	260.834	219.076	298.518	225.936	298
	14351	14400	+	glnD	protein-PII uridylyltransferase	222.096	270.495	129.199	245.555	228.366	293
	14401	14450	+	glnD	protein-PII uridylyltransferase	232.041	222.192	81.4515	226.296	221.077	269
	14451	14500	+	glnD	protein-PII uridylyltransferase	235.356	265.665	109.538	262.407	211.36	284
	14501	14550	+	glnD	protein-PII uridylyltransferase	198.892	260.834	205.033	286.481	221.077	296
	14551	14600	+	glnD	protein-PII uridylyltransferase	179.003	270.495	196.607	296.11	228.366	327
	14601	14650	+	glnD	protein-PII uridylyltransferase	187.29	251.174	162.903	264.814	262.377	332
	14651	14700	+	glnD	protein-PII uridylyltransferase	183.975	251.174	137.625	264.814	286.672	341
	14701	14750	+	glnD	protein-PII uridylyltransferase	145.854	270.495	143.242	264.814	235.654	327
	14751	14800	+	glnD	protein-PII uridylyltransferase	150.827	227.022	168.52	255.185	233.224	288
	14801	14850	+	glnD	protein-PII uridylyltransferase	140.882	193.211	252.78	216.666	223.507	247
	14851	14900	+	glnD	protein-PII uridylyltransferase	135.91	154.569	278.059	228.703	194.354	258
	14901	14950	+	glnD	protein-PII uridylyltransferase	134.252	231.853	154.477	274.444	216.218	289
	14951	15000	+	glnD	protein-PII uridylyltransferase	119.335	222.192	70.2168	255.185	206.501	270
	15001	15050	+	glnD	protein-PII uridylyltransferase	127.622	193.211	44.9387	274.444	201.642	291
	15051	15100	+	glnD	protein-PII uridylyltransferase	149.169	251.174	117.964	300.925	211.36	302
	15101	15150	+	glnD	protein-PII uridylyltransferase	114.363	241.513	185.372	267.222	221.077	264
	15151	15200	+	glnD	protein-PII uridylyltransferase	117.678	188.38	148.86	238.333	208.93	236
	15201	15250	+	glnD	protein-PII uridylyltransferase	92.8163	246.344	137.625	219.074	223.507	256
	15251	15300	+	glnD	protein-PII uridylyltransferase	125.965	280.155	244.354	238.333	228.366	284
	15301	15350	+	glnD	protein-PII uridylyltransferase	127.622	236.683	219.076	235.925	216.218	272
	15351	15400	+	glnD	protein-PII uridylyltransferase	129.28	260.834	81.4515	190.185	208.93	232
	15401	15450	+	glnD	protein-PII uridylyltransferase	125.965	260.834	67.4081	204.629	230.795	231
	15451	15500	+	glnD	protein-PII uridylyltransferase	144.197	299.476	205.033	211.851	233.224	256
	15501	15550	+	glnD	protein-PII uridylyltransferase	149.169	299.476	297.719	216.666	206.501	255
	15551	15600	+	glnD	protein-PII uridylyltransferase	135.91	328.458	162.903	243.148	174.918	286
	15601	15650	+	glnD	protein-PII uridylyltransferase	165.743	280.155	126.39	269.629	199.213	298
	15651	15700	+	glnD	protein-PII uridylyltransferase	263.532	338.119	241.546	269.629	250.23	298
	15701	15750	+	glnD	protein-PII uridylyltransferase	270.162	323.628	275.25	250.37	228.366	279
	15751	15800	+	glnD	protein-PII uridylyltransferase	314.913	304.307	165.712	252.777	204.071	278
	15801	15850	+	glnD	protein-PII uridylyltransferase	338.117	386.421	221.885	226.296	213.789	284
	15851	15900	+	glnD	protein-PII uridylyltransferase	260.217	342.949	306.145	185.37	172.489	232
	15901	15950	+	glnD	protein-PII uridylyltransferase	240.328	284.986	174.138	211.851	199.213	231
	15951	16000	+	glnD	protein-PII uridylyltransferase	193.92	299.476	106.73	223.888	221.077	264
	16001	16050	+	glnD	protein-PII uridylyltransferase	150.827	275.325	87.0688	190.185	191.924	272
	16051	16100	+	glnD	protein-PII uridylyltransferase	150.827	280.155	193.798	214.259	223.507	275
	16101	16150	+	glnD	protein-PII uridylyltransferase	135.91	270.495	379.171	219.074	221.077	239
	16151	16200	+	glnD	protein-PII uridylyltransferase	124.308	251.174	446.579	185.37	167.63	210
	16201	16250	+	glnD	protein-PII uridylyltransferase	135.91	289.816	463.431	214.259	157.912	212
	16251	16300	+	glnD	protein-PII uridylyltransferase	172.373	323.628	283.676	252.777	213.789	256
	16301	16350	+	glnD	protein-PII uridylyltransferase	185.633	313.967	241.546	231.111	189.495	241
	16351	16400	+	glnD	protein-PII uridylyltransferase	185.633	313.967	351.084	187.777	145.765	214
	16401	16450	+	glnD	protein-PII uridylyltransferase	193.92	362.27	213.459	209.444	194.354	231
	16451	16500	+	glnD	protein-PII uridylyltransferase	207.179	454.045	146.051	223.888	206.501	245
	16501	16550	+	glnD	protein-PII uridylyltransferase	215.466	420.233	123.582	221.481	174.918	260
	16551	16600	+	glnD	protein-PII uridylyltransferase	188.948	304.307	289.293	180.555	145.765	216
	16601	16650	+	glnD	protein-PII uridylyltransferase	175.688	299.476	398.831	127.592	123.9	209
	16651	16700	+	glnD	protein-PII uridylyltransferase	175.688	309.137	269.632	175.74	177.348	253
	16701	16750	+	glnD	protein-PII uridylyltransferase	182.318	241.513	264.015	211.851	213.789	258
	16751	16800	+	glnD	protein-PII uridylyltransferase	160.771	299.476	300.528	231.111	223.507	270
	16801	16850	+	glnD	protein-PII uridylyltransferase	164.086	313.967	171.329	231.111	242.942	272
	16851	16900	+	glnD	protein-PII uridylyltransferase	172.373	304.307	61.7908	221.481	252.66	274
	16901	16950	+	glnD	protein-PII uridylyltransferase	160.771	246.344	174.138	247.962	211.36	282
	16951	17000	+	glnD	protein-PII uridylyltransferase	120.993	164.229	297.719	238.333	155.483	232
	17001	17050	+	glnD	protein-PII uridylyltransferase	102.761	246.344	176.946	219.074	167.63	261
	17051	17100	-	moaC	molybdenum cofactor biosynthesis protein C	140.882	304.307	87.0688	243.148	228.366	347
	17101	17150	-	moaC	molybdenum cofactor biosynthesis protein C	117.678	270.495	146.051	255.185	259.948	304
	17151	17200	-	moaC	molybdenum cofactor biosynthesis protein C	91.1589	202.871	286.485	216.666	216.218	225
	17201	17250	-	moaC	molybdenum cofactor biosynthesis protein C	94.4738	198.041	331.423	223.888	216.218	210
	17251	17300	-	moaC	molybdenum cofactor biosynthesis protein C	125.965	164.229	233.12	223.888	211.36	229
	17301	17350	-	moaC	molybdenum cofactor biosynthesis protein C	139.224	159.399	311.763	197.407	184.636	261
	17351	17400	-	moaC	molybdenum cofactor biosynthesis protein C	132.595	173.89	367.936	195	172.489	235
	17401	17450	-	moaC	molybdenum cofactor biosynthesis protein C	125.965	140.078	311.763	161.296	114.183	172
	17451	17500	-	moaC	molybdenum cofactor biosynthesis protein C	135.91	246.344	182.564	173.333	157.912	204
	17501	17550	-	moaB	molybdenum cofactor biosynthesis protein B	135.91	241.513	81.4515	209.444	213.789	249
	17551	17600	-	moaB	molybdenum cofactor biosynthesis protein B	134.252	304.307	115.156	231.111	221.077	246
	17601	17650	-	moaB	molybdenum cofactor biosynthesis protein B	165.743	381.591	123.582	233.518	233.224	251
	17651	17700	-	moaB	molybdenum cofactor biosynthesis protein B	208.837	381.591	98.3035	226.296	223.507	247
	17701	17750	-	moaB	molybdenum cofactor biosynthesis protein B	193.92	313.967	84.2602	202.222	199.213	238
	17751	17800	-	moaB	molybdenum cofactor biosynthesis protein B	169.058	260.834	61.7908	204.629	189.495	228
	17801	17850	-	moaB	molybdenum cofactor biosynthesis protein B	164.086	231.853	123.582	238.333	199.213	203
	17851	17900	-	moaB	molybdenum cofactor biosynthesis protein B	170.716	198.041	241.546	223.888	211.36	217
	17901	17950	-	moaB	molybdenum cofactor biosynthesis protein B	162.429	270.495	224.694	214.259	245.372	251
	17951	18000	-	moaB	molybdenum cofactor biosynthesis protein B	183.975	275.325	171.329	219.074	218.648	262
	18001	18050	-	moaB	molybdenum cofactor biosynthesis protein B	165.743	265.665	157.286	238.333	177.348	263
	18051	18100	-	moaE	molybdopterin converting factor, large subunit	193.92	289.816	193.798	216.666	165.201	261
	18101	18150	-	moaE	molybdopterin converting factor, large subunit	308.283	241.513	162.903	182.963	184.636	272
	18151	18200	-	moaE	molybdopterin converting factor, large subunit	475.684	256.004	300.528	209.444	211.36	262
	18201	18250	-	moaE	molybdopterin converting factor, large subunit	588.389	251.174	393.214	223.888	216.218	264
	18251	18300	-	moaE	molybdopterin converting factor, large subunit	711.039	289.816	342.658	252.777	216.218	274
	18301	18350	-	moaE	molybdopterin converting factor, large subunit	689.493	318.798	457.814	245.555	187.065	273
	18351	18400	-	moaE	molybdopterin converting factor, large subunit	591.704	275.325	558.926	199.814	167.63	255
	18401	18450	-	moaE	molybdopterin converting factor, large subunit	485.628	318.798	491.518	255.185	211.36	252
	18451	18500	-	moaE	molybdopterin converting factor, large subunit	374.58	304.307	300.528	272.036	208.93	248
	18501	18550	-	moaD	molybdopterin converting factor, small subunit	240.328	207.701	370.745	197.407	165.201	219
	18551	18600	-	moaD	molybdopterin converting factor, small subunit	170.716	236.683	536.456	207.037	177.348	229
	18601	18650	-	moaD	molybdopterin converting factor, small subunit	137.567	217.362	564.543	250.37	238.083	258
	18651	18700	-	moaD	molybdopterin converting factor, small subunit	134.252	169.059	631.951	223.888	250.23	247
	18701	18750	-	moaD	molybdopterin converting factor, small subunit	129.28	212.532	690.933	209.444	204.071	230
	18751	18800	-	moaA	molybdenum cofactor biosynthesis protein A	122.65	207.701	505.561	202.222	187.065	212
	18801	18850	-	moaA	molybdenum cofactor biosynthesis protein A	169.058	265.665	398.831	192.592	223.507	233
	18851	18900	-	moaA	molybdenum cofactor biosynthesis protein A	172.373	328.458	485.9	240.74	259.948	262
	18901	18950	-	moaA	molybdenum cofactor biosynthesis protein A	193.92	400.912	443.77	255.185	240.513	280
	18951	19000	-	moaA	molybdenum cofactor biosynthesis protein A	160.771	304.307	339.849	243.148	211.36	258
	19001	19050	-	moaA	molybdenum cofactor biosynthesis protein A	162.429	294.646	247.163	243.148	196.783	235
	19051	19100	-	moaA	molybdenum cofactor biosynthesis protein A	193.92	338.119	126.39	272.036	252.66	271
	19101	19150	-	moaA	molybdenum cofactor biosynthesis protein A	182.318	323.628	78.6428	245.555	269.666	275
	19151	19200	-	moaA	molybdenum cofactor biosynthesis protein A	185.633	362.27	207.842	235.925	228.366	274
	19201	19250	-	moaA	molybdenum cofactor biosynthesis protein A	217.124	439.554	247.163	262.407	221.077	277
	19251	19300	-	moaA	molybdenum cofactor biosynthesis protein A	223.754	357.44	210.65	223.888	274.525	256
	19301	19350	-	moaA	molybdenum cofactor biosynthesis protein A	223.754	304.307	199.416	192.592	293.96	236
	19351	19400	-	moaA	molybdenum cofactor biosynthesis protein A	233.698	352.609	117.964	235.925	259.948	300
	19401	19450	-	moaA	molybdenum cofactor biosynthesis protein A	237.013	342.949	137.625	272.036	276.954	296
	19451	19500	-	moaA	molybdenum cofactor biosynthesis protein A	210.494	313.967	188.181	252.777	242.942	258
	19501	19550	-	moaA	molybdenum cofactor biosynthesis protein A	144.197	333.288	221.885	247.962	211.36	257
	19551	19600	-	moaA	molybdenum cofactor biosynthesis protein A	152.484	284.986	193.798	281.666	274.525	279
	19601	19650	-	moaA	molybdenum cofactor biosynthesis protein A	198.892	284.986	160.094	317.777	325.542	346
	19651	19700	-	moaA	molybdenum cofactor biosynthesis protein A	160.771	260.834	176.946	298.518	293.96	310
	19701	19750	-	moaA	molybdenum cofactor biosynthesis protein A	111.048	193.211	157.286	259.999	262.377	274
	19751	19800	-	moaA	molybdenum cofactor biosynthesis protein A	135.91	265.665	117.964	286.481	308.536	337
	19801	19850	+	CCNA_00019	molybdopterin-guanine dinucleotide biosynthesis protein A	147.512	251.174	297.719	291.296	286.672	302
	19851	19900	+	CCNA_00019	molybdopterin-guanine dinucleotide biosynthesis protein A	152.484	207.701	438.153	243.148	191.924	215
	19901	19950	+	CCNA_00019	molybdopterin-guanine dinucleotide biosynthesis protein A	142.539	227.022	469.048	192.592	196.783	237
	19951	20000	+	CCNA_00019	molybdopterin-guanine dinucleotide biosynthesis protein A	145.854	260.834	477.474	195	230.795	250
	20001	20050	+	CCNA_00019	molybdopterin-guanine dinucleotide biosynthesis protein A	137.567	236.683	303.337	216.666	204.071	216
	20051	20100	+	CCNA_00019	molybdopterin-guanine dinucleotide biosynthesis protein A	134.252	231.853	446.579	233.518	211.36	228
	20101	20150	+	CCNA_00019	molybdopterin-guanine dinucleotide biosynthesis protein A	130.937	256.004	401.64	243.148	257.519	275
	20151	20200	+	CCNA_00019	molybdopterin-guanine dinucleotide biosynthesis protein A	160.771	265.665	151.668	233.518	242.942	281
	20201	20250	+	CCNA_00019	molybdopterin-guanine dinucleotide biosynthesis protein A	140.882	217.362	230.311	250.37	204.071	274
	20251	20300	+	CCNA_00019	molybdopterin-guanine dinucleotide biosynthesis protein A	129.28	251.174	393.214	257.592	240.513	291
	20301	20350	+	CCNA_00019	molybdopterin-guanine dinucleotide biosynthesis protein A	117.678	333.288	283.676	269.629	276.954	293
	20351	20400	+	CCNA_00019	molybdopterin-guanine dinucleotide biosynthesis protein A	112.706	338.119	205.033	255.185	296.389	302
	20401	20450	+	CCNA_00019	molybdopterin-guanine dinucleotide biosynthesis protein A	132.595	275.325	247.163	298.518	320.684	354
	20451	20500	-	CCNA_00020	hypothetical protein	135.91	236.683	233.12	346.666	272.095	366
	20501	20550	-	CCNA_00020	hypothetical protein	116.02	304.307	261.206	327.407	255.089	341
	20551	20600	-	CCNA_00020	hypothetical protein	157.456	362.27	132.008	365.925	286.672	396
	20601	20650	-	CCNA_00020	hypothetical protein	165.743	425.063	89.8775	418.888	344.978	465
	20651	20700	-	CCNA_00020	hypothetical protein	175.688	400.912	157.286	365.925	386.278	461
	20701	20750	-	CCNA_03911	hypothetical protein	222.096	400.912	174.138	344.258	366.843	486
	20751	20800	-	CCNA_03911	hypothetical protein	248.615	434.724	143.242	341.851	366.843	468
	20801	20850	-	CCNA_00021	putative aerobic-type carbon monoxide dehydrogenase, large subunit CoxL	207.179	352.609	157.286	264.814	337.69	368
	20851	20900	-	CCNA_00021	putative aerobic-type carbon monoxide dehydrogenase, large subunit CoxL	177.345	391.252	196.607	250.37	279.383	313
	20901	20950	-	CCNA_00021	putative aerobic-type carbon monoxide dehydrogenase, large subunit CoxL	187.29	299.476	244.354	240.74	216.218	271
	20951	21000	-	CCNA_00021	putative aerobic-type carbon monoxide dehydrogenase, large subunit CoxL	212.152	294.646	224.694	187.777	165.201	263
	21001	21050	-	CCNA_00021	putative aerobic-type carbon monoxide dehydrogenase, large subunit CoxL	205.522	400.912	162.903	187.777	172.489	294
	21051	21100	-	CCNA_00021	putative aerobic-type carbon monoxide dehydrogenase, large subunit CoxL	215.466	371.93	151.668	211.851	199.213	279
	21101	21150	-	CCNA_00021	putative aerobic-type carbon monoxide dehydrogenase, large subunit CoxL	218.781	396.082	134.816	228.703	204.071	257
	21151	21200	-	CCNA_00021	putative aerobic-type carbon monoxide dehydrogenase, large subunit CoxL	195.577	367.1	185.372	255.185	235.654	252
	21201	21250	-	CCNA_00021	putative aerobic-type carbon monoxide dehydrogenase, large subunit CoxL	192.262	376.761	205.033	221.481	223.507	249
	21251	21300	-	CCNA_00021	putative aerobic-type carbon monoxide dehydrogenase, large subunit CoxL	203.864	342.949	233.12	221.481	179.777	235
	21301	21350	-	CCNA_00021	putative aerobic-type carbon monoxide dehydrogenase, large subunit CoxL	218.781	391.252	199.416	238.333	184.636	238
	21351	21400	-	CCNA_00021	putative aerobic-type carbon monoxide dehydrogenase, large subunit CoxL	198.892	342.949	123.582	216.666	221.077	224
	21401	21450	-	CCNA_00021	putative aerobic-type carbon monoxide dehydrogenase, large subunit CoxL	160.771	280.155	185.372	195	194.354	214
	21451	21500	-	CCNA_00021	putative aerobic-type carbon monoxide dehydrogenase, large subunit CoxL	164.086	318.798	207.842	190.185	228.366	252
	21501	21550	-	CCNA_00021	putative aerobic-type carbon monoxide dehydrogenase, large subunit CoxL	180.66	338.119	137.625	223.888	262.377	260
	21551	21600	-	CCNA_00021	putative aerobic-type carbon monoxide dehydrogenase, large subunit CoxL	180.66	376.761	120.773	209.444	223.507	246
	21601	21650	-	CCNA_00021	putative aerobic-type carbon monoxide dehydrogenase, large subunit CoxL	164.086	347.779	101.112	187.777	182.207	268
	21651	21700	-	CCNA_00021	putative aerobic-type carbon monoxide dehydrogenase, large subunit CoxL	170.716	367.1	64.5995	187.777	187.065	265
	21701	21750	-	CCNA_00021	putative aerobic-type carbon monoxide dehydrogenase, large subunit CoxL	192.262	342.949	58.9821	195	216.218	246
	21751	21800	-	CCNA_00021	putative aerobic-type carbon monoxide dehydrogenase, large subunit CoxL	175.688	328.458	115.156	163.703	208.93	255
	21801	21850	-	CCNA_00021	putative aerobic-type carbon monoxide dehydrogenase, large subunit CoxL	145.854	371.93	140.434	168.518	213.789	226
	21851	21900	-	CCNA_00021	putative aerobic-type carbon monoxide dehydrogenase, large subunit CoxL	200.55	400.912	95.4948	182.963	174.918	238
	21901	21950	-	CCNA_00021	putative aerobic-type carbon monoxide dehydrogenase, large subunit CoxL	202.207	338.119	75.8341	168.518	199.213	268
	21951	22000	-	CCNA_00021	putative aerobic-type carbon monoxide dehydrogenase, large subunit CoxL	155.799	371.93	56.1734	238.333	238.083	260
	22001	22050	-	CCNA_00021	putative aerobic-type carbon monoxide dehydrogenase, large subunit CoxL	183.975	352.609	101.112	257.592	218.648	254
	22051	22100	-	CCNA_00021	putative aerobic-type carbon monoxide dehydrogenase, large subunit CoxL	185.633	333.288	117.964	226.296	252.66	268
	22101	22150	-	CCNA_00021	putative aerobic-type carbon monoxide dehydrogenase, large subunit CoxL	185.633	338.119	109.538	202.222	238.083	261
	22151	22200	-	CCNA_00021	putative aerobic-type carbon monoxide dehydrogenase, large subunit CoxL	157.456	280.155	146.051	209.444	191.924	287
	22201	22250	-	CCNA_00021	putative aerobic-type carbon monoxide dehydrogenase, large subunit CoxL	154.141	352.609	132.008	231.111	201.642	295
	22251	22300	-	CCNA_00021	putative aerobic-type carbon monoxide dehydrogenase, large subunit CoxL	129.28	284.986	179.755	204.629	208.93	284
	22301	22350	-	CCNA_00021	putative aerobic-type carbon monoxide dehydrogenase, large subunit CoxL	99.4461	260.834	168.52	197.407	206.501	277
	22351	22400	-	CCNA_00021	putative aerobic-type carbon monoxide dehydrogenase, large subunit CoxL	101.103	289.816	101.112	211.851	199.213	262
	22401	22450	-	CCNA_00021	putative aerobic-type carbon monoxide dehydrogenase, large subunit CoxL	112.706	246.344	106.73	221.481	199.213	274
	22451	22500	-	CCNA_00021	putative aerobic-type carbon monoxide dehydrogenase, large subunit CoxL	130.937	241.513	98.3035	226.296	206.501	288
	22501	22550	-	CCNA_00021	putative aerobic-type carbon monoxide dehydrogenase, large subunit CoxL	147.512	222.192	112.347	255.185	201.642	267
	22551	22600	-	CCNA_00021	putative aerobic-type carbon monoxide dehydrogenase, large subunit CoxL	114.363	173.89	185.372	202.222	138.477	216
	22601	22650	-	CCNA_00021	putative aerobic-type carbon monoxide dehydrogenase, large subunit CoxL	125.965	183.55	247.163	185.37	150.624	221
	22651	22700	-	CCNA_00021	putative aerobic-type carbon monoxide dehydrogenase, large subunit CoxL	160.771	270.495	199.416	267.222	233.224	289
	22701	22750	-	CCNA_00021	putative aerobic-type carbon monoxide dehydrogenase, large subunit CoxL	174.031	342.949	132.008	214.259	255.089	306
	22751	22800	-	CCNA_00021	putative aerobic-type carbon monoxide dehydrogenase, large subunit CoxL	164.086	280.155	182.564	180.555	213.789	277
	22801	22850	-	CCNA_00021	putative aerobic-type carbon monoxide dehydrogenase, large subunit CoxL	180.66	280.155	205.033	223.888	218.648	263
	22851	22900	-	CCNA_00021	putative aerobic-type carbon monoxide dehydrogenase, large subunit CoxL	169.058	318.798	227.502	185.37	218.648	253
	22901	22950	-	CCNA_00021	putative aerobic-type carbon monoxide dehydrogenase, large subunit CoxL	150.827	198.041	286.485	154.074	172.489	229
	22951	23000	-	CCNA_00021	putative aerobic-type carbon monoxide dehydrogenase, large subunit CoxL	180.66	217.362	219.076	226.296	170.059	228
	23001	23050	-	CCNA_00021	putative aerobic-type carbon monoxide dehydrogenase, large subunit CoxL	150.827	231.853	278.059	267.222	213.789	243
	23051	23100	-	CCNA_00022	putative aerobic-type carbon monoxide dehydrogenase, small subunit CoxS	124.308	280.155	278.059	209.444	167.63	228
	23101	23150	-	CCNA_00022	putative aerobic-type carbon monoxide dehydrogenase, small subunit CoxS	144.197	222.192	165.712	221.481	143.336	249
	23151	23200	-	CCNA_00022	putative aerobic-type carbon monoxide dehydrogenase, small subunit CoxS	172.373	299.476	123.582	235.925	213.789	269
	23201	23250	-	CCNA_00022	putative aerobic-type carbon monoxide dehydrogenase, small subunit CoxS	179.003	333.288	112.347	226.296	264.807	274
	23251	23300	-	CCNA_00022	putative aerobic-type carbon monoxide dehydrogenase, small subunit CoxS	177.345	260.834	188.181	223.888	242.942	288
	23301	23350	-	CCNA_00022	putative aerobic-type carbon monoxide dehydrogenase, small subunit CoxS	170.716	333.288	283.676	209.444	213.789	257
	23351	23400	-	CCNA_00022	putative aerobic-type carbon monoxide dehydrogenase, small subunit CoxS	169.058	313.967	272.441	199.814	223.507	252
	23401	23450	-	CCNA_00022	putative aerobic-type carbon monoxide dehydrogenase, small subunit CoxS	187.29	280.155	300.528	211.851	225.936	299
	23451	23500	-	CCNA_00022	putative aerobic-type carbon monoxide dehydrogenase, small subunit CoxS	169.058	323.628	308.954	238.333	228.366	348
	23501	23550	-	CCNA_00022	putative aerobic-type carbon monoxide dehydrogenase, small subunit CoxS	165.743	318.798	193.798	235.925	238.083	370
	23551	23600	-	CCNA_00022	putative aerobic-type carbon monoxide dehydrogenase, small subunit CoxS	190.605	231.853	123.582	267.222	264.807	368
	23601	23650				200.55	241.513	275.25	272.036	247.801	369
	23651	23700				250.273	265.665	342.658	243.148	235.654	344
	23701	23750	+	CCNA_00023	putative periplasmic protein	281.764	396.082	157.286	267.222	252.66	296
	23751	23800	+	CCNA_00023	putative periplasmic protein	198.892	328.458	199.416	226.296	238.083	246
	23801	23850	+	CCNA_00023	putative periplasmic protein	195.577	318.798	365.127	204.629	250.23	270
	23851	23900	+	CCNA_00023	putative periplasmic protein	223.754	352.609	404.449	240.74	257.519	294
	23901	23950	+	CCNA_00023	putative periplasmic protein	159.114	318.798	429.727	209.444	201.642	253
	23951	24000	+	CCNA_00023	putative periplasmic protein	116.02	212.532	272.441	146.851	145.765	194
	24001	24050	+	CCNA_00023	putative periplasmic protein	116.02	159.399	103.921	207.037	170.059	210
	24051	24100	+	CCNA_00023	putative periplasmic protein	101.103	193.211	129.199	252.777	201.642	255
	24101	24150	+	CCNA_00024	uroporphyrin-III C-methyltransferase/Precorrin-2 dehydrogenase/Sirohydrochlorin ferrochelatase	101.103	164.229	320.189	185.37	162.771	219
	24151	24200	+	CCNA_00024	uroporphyrin-III C-methyltransferase/Precorrin-2 dehydrogenase/Sirohydrochlorin ferrochelatase	89.5015	169.059	438.153	166.111	138.477	215
	24201	24250	+	CCNA_00024	uroporphyrin-III C-methyltransferase/Precorrin-2 dehydrogenase/Sirohydrochlorin ferrochelatase	139.224	217.362	328.615	238.333	189.495	264
	24251	24300	+	CCNA_00024	uroporphyrin-III C-methyltransferase/Precorrin-2 dehydrogenase/Sirohydrochlorin ferrochelatase	145.854	188.38	435.344	226.296	216.218	231
	24301	24350	+	CCNA_00024	uroporphyrin-III C-methyltransferase/Precorrin-2 dehydrogenase/Sirohydrochlorin ferrochelatase	124.308	193.211	410.066	204.629	194.354	224
	24351	24400	+	CCNA_00024	uroporphyrin-III C-methyltransferase/Precorrin-2 dehydrogenase/Sirohydrochlorin ferrochelatase	149.169	256.004	401.64	223.888	191.924	261
	24401	24450	+	CCNA_00024	uroporphyrin-III C-methyltransferase/Precorrin-2 dehydrogenase/Sirohydrochlorin ferrochelatase	139.224	212.532	584.204	185.37	213.789	235
	24451	24500	+	CCNA_00024	uroporphyrin-III C-methyltransferase/Precorrin-2 dehydrogenase/Sirohydrochlorin ferrochelatase	155.799	222.192	674.081	209.444	201.642	232
	24501	24550	+	CCNA_00024	uroporphyrin-III C-methyltransferase/Precorrin-2 dehydrogenase/Sirohydrochlorin ferrochelatase	170.716	289.816	713.403	233.518	187.065	257
	24551	24600	+	CCNA_00024	uroporphyrin-III C-methyltransferase/Precorrin-2 dehydrogenase/Sirohydrochlorin ferrochelatase	147.512	323.628	733.063	233.518	187.065	230
	24601	24650	+	CCNA_00024	uroporphyrin-III C-methyltransferase/Precorrin-2 dehydrogenase/Sirohydrochlorin ferrochelatase	117.678	275.325	727.446	214.259	170.059	209
	24651	24700	+	CCNA_00024	uroporphyrin-III C-methyltransferase/Precorrin-2 dehydrogenase/Sirohydrochlorin ferrochelatase	154.141	347.779	744.298	151.666	170.059	224
	24701	24750	+	CCNA_00024	uroporphyrin-III C-methyltransferase/Precorrin-2 dehydrogenase/Sirohydrochlorin ferrochelatase	147.512	280.155	662.847	132.407	162.771	233
	24751	24800	+	CCNA_00024	uroporphyrin-III C-methyltransferase/Precorrin-2 dehydrogenase/Sirohydrochlorin ferrochelatase	159.114	313.967	657.229	166.111	194.354	247
	24801	24850	+	CCNA_00024	uroporphyrin-III C-methyltransferase/Precorrin-2 dehydrogenase/Sirohydrochlorin ferrochelatase	165.743	333.288	716.211	195	242.942	241
	24851	24900	+	CCNA_00024	uroporphyrin-III C-methyltransferase/Precorrin-2 dehydrogenase/Sirohydrochlorin ferrochelatase	120.993	289.816	460.622	187.777	233.224	257
	24901	24950	+	CCNA_00024	uroporphyrin-III C-methyltransferase/Precorrin-2 dehydrogenase/Sirohydrochlorin ferrochelatase	117.678	323.628	367.936	209.444	208.93	280
	24951	25000	+	CCNA_00024	uroporphyrin-III C-methyltransferase/Precorrin-2 dehydrogenase/Sirohydrochlorin ferrochelatase	135.91	333.288	353.893	211.851	289.101	273
	25001	25050	-	CCNA_00025	major facilitator superfamily transporter	162.429	396.082	148.86	233.518	325.542	304
	25051	25100	-	CCNA_00025	major facilitator superfamily transporter	182.318	367.1	140.434	288.888	281.813	302
	25101	25150	-	CCNA_00025	major facilitator superfamily transporter	185.633	309.137	320.189	279.259	211.36	278
	25151	25200	-	CCNA_00025	major facilitator superfamily transporter	154.141	284.986	289.293	250.37	165.201	289
	25201	25250	-	CCNA_00025	major facilitator superfamily transporter	106.076	280.155	247.163	197.407	196.783	278
	25251	25300	-	CCNA_00025	major facilitator superfamily transporter	137.567	241.513	255.589	146.851	189.495	269
	25301	25350	-	CCNA_00025	major facilitator superfamily transporter	130.937	251.174	221.885	161.296	194.354	235
	25351	25400	-	CCNA_00025	major facilitator superfamily transporter	137.567	323.628	216.268	226.296	184.636	249
	25401	25450	-	CCNA_00025	major facilitator superfamily transporter	157.456	338.119	280.867	228.703	143.336	247
	25451	25500	-	CCNA_00025	major facilitator superfamily transporter	147.512	294.646	328.615	180.555	128.759	216
	25501	25550	-	CCNA_00025	major facilitator superfamily transporter	150.827	260.834	151.668	192.592	148.195	247
	25551	25600	-	CCNA_00025	major facilitator superfamily transporter	147.512	304.307	101.112	209.444	160.342	224
	25601	25650	-	CCNA_00025	major facilitator superfamily transporter	140.882	289.816	174.138	219.074	194.354	214
	25651	25700	-	CCNA_00025	major facilitator superfamily transporter	147.512	256.004	140.434	209.444	208.93	232
	25701	25750	-	CCNA_00025	major facilitator superfamily transporter	130.937	227.022	84.2602	187.777	174.918	229
	25751	25800	-	CCNA_00025	major facilitator superfamily transporter	129.28	193.211	64.5995	211.851	208.93	258
	25801	25850	-	CCNA_00025	major facilitator superfamily transporter	124.308	260.834	50.5561	221.481	242.942	273
	25851	25900	-	CCNA_00025	major facilitator superfamily transporter	150.827	227.022	42.1301	207.037	216.218	286
	25901	25950	-	CCNA_00025	major facilitator superfamily transporter	139.224	236.683	58.9821	216.666	216.218	293
	25951	26000	-	CCNA_00025	major facilitator superfamily transporter	155.799	202.871	73.0255	195	189.495	277
	26001	26050	-	CCNA_00025	major facilitator superfamily transporter	155.799	198.041	81.4515	204.629	167.63	261
	26051	26100	-	CCNA_00025	major facilitator superfamily transporter	132.595	323.628	109.538	231.111	204.071	294
	26101	26150	-	CCNA_00025	major facilitator superfamily transporter	129.28	270.495	165.712	197.407	238.083	299
	26151	26200	-	CCNA_00025	major facilitator superfamily transporter	106.076	251.174	168.52	182.963	204.071	251
	26201	26250	-	CCNA_00025	major facilitator superfamily transporter	97.7886	304.307	148.86	209.444	170.059	253
	26251	26300	-	CCNA_00025	major facilitator superfamily transporter	127.622	304.307	134.816	255.185	199.213	282
	26301	26350	-	CCNA_00025	major facilitator superfamily transporter	149.169	270.495	168.52	221.481	196.783	301
	26351	26400	-	CCNA_00025	major facilitator superfamily transporter	155.799	342.949	283.676	209.444	162.771	305
	26401	26450	-	CCNA_00025	major facilitator superfamily transporter	157.456	367.1	314.571	233.518	204.071	272
	26451	26500	-	CCNA_00025	major facilitator superfamily transporter	152.484	371.93	179.755	245.555	259.948	272
	26501	26550	-	CCNA_00025	major facilitator superfamily transporter	122.65	275.325	75.8341	243.148	216.218	289
	26551	26600	-	CCNA_00025	major facilitator superfamily transporter	117.678	207.701	176.946	231.111	194.354	254
	26601	26650	-	CCNA_00025	major facilitator superfamily transporter	109.391	236.683	188.181	247.962	233.224	273
	26651	26700				137.567	227.022	221.885	245.555	252.66	285
	26701	26750	-	CCNA_00026	PAS-family sensor histidine kinase	147.512	289.816	264.015	219.074	230.795	232
	26751	26800	-	CCNA_00026	PAS-family sensor histidine kinase	116.02	284.986	292.102	211.851	184.636	211
	26801	26850	-	CCNA_00026	PAS-family sensor histidine kinase	102.761	178.72	393.214	209.444	189.495	227
	26851	26900	-	CCNA_00026	PAS-family sensor histidine kinase	109.391	212.532	337.041	192.592	189.495	229
	26901	26950	-	CCNA_00026	PAS-family sensor histidine kinase	117.678	193.211	227.502	182.963	218.648	259
	26951	27000	-	CCNA_00026	PAS-family sensor histidine kinase	104.418	188.38	362.319	158.888	194.354	243
	27001	27050	-	CCNA_00026	PAS-family sensor histidine kinase	114.363	294.646	322.997	185.37	145.765	241
	27051	27100	-	CCNA_00026	PAS-family sensor histidine kinase	129.28	357.44	134.816	223.888	211.36	286
	27101	27150	-	CCNA_00026	PAS-family sensor histidine kinase	132.595	251.174	331.423	207.037	228.366	252
	27151	27200	-	CCNA_00026	PAS-family sensor histidine kinase	122.65	256.004	339.849	216.666	199.213	261
	27201	27250	-	CCNA_00026	PAS-family sensor histidine kinase	122.65	202.871	314.571	204.629	170.059	261
	27251	27300	-	CCNA_00026	PAS-family sensor histidine kinase	109.391	144.908	311.763	190.185	155.483	244
	27301	27350	-	CCNA_00026	PAS-family sensor histidine kinase	104.418	212.532	171.329	211.851	187.065	267
	27351	27400	-	CCNA_00026	PAS-family sensor histidine kinase	129.28	231.853	292.102	223.888	213.789	288
	27401	27450	-	CCNA_00026	PAS-family sensor histidine kinase	139.224	207.701	235.928	245.555	204.071	282
	27451	27500	-	CCNA_00026	PAS-family sensor histidine kinase	164.086	236.683	134.816	267.222	196.783	274
	27501	27550	-	CCNA_00026	PAS-family sensor histidine kinase	155.799	227.022	308.954	221.481	225.936	276
	27551	27600	-	CCNA_00026	PAS-family sensor histidine kinase	142.539	280.155	393.214	209.444	208.93	280
	27601	27650	-	CCNA_00026	PAS-family sensor histidine kinase	149.169	260.834	213.459	245.555	218.648	309
	27651	27700	-	CCNA_00026	PAS-family sensor histidine kinase	164.086	275.325	89.8775	231.111	225.936	295
	27701	27750	-	CCNA_00026	PAS-family sensor histidine kinase	150.827	236.683	95.4948	250.37	245.372	282
	27751	27800	-	CCNA_00026	PAS-family sensor histidine kinase	159.114	280.155	134.816	262.407	293.96	313
	27801	27850	-	CCNA_00026	PAS-family sensor histidine kinase	135.91	217.362	266.824	214.259	250.23	296
	27851	27900	-	CCNA_00026	PAS-family sensor histidine kinase	139.224	212.532	255.589	223.888	199.213	288
	27901	27950	-	CCNA_00026	PAS-family sensor histidine kinase	137.567	222.192	275.25	221.481	194.354	258
	27951	28000	-	CCNA_00026	PAS-family sensor histidine kinase	134.252	241.513	381.979	182.963	191.924	246
	28001	28050	-	CCNA_00026	PAS-family sensor histidine kinase	140.882	275.325	362.319	199.814	199.213	273
	28051	28100	-	CCNA_00026	PAS-family sensor histidine kinase	139.224	270.495	210.65	214.259	196.783	279
	28101	28150	-	CCNA_00026	PAS-family sensor histidine kinase	134.252	246.344	75.8341	211.851	184.636	297
	28151	28200	-	CCNA_00026	PAS-family sensor histidine kinase	157.456	275.325	322.997	195	182.207	271
	28201	28250	-	CCNA_00026	PAS-family sensor histidine kinase	155.799	275.325	575.778	187.777	174.918	222
	28251	28300	-	CCNA_00026	PAS-family sensor histidine kinase	167.401	299.476	412.875	216.666	172.489	232
	28301	28350	-	CCNA_00026	PAS-family sensor histidine kinase	185.633	284.986	424.109	262.407	179.777	271
	28351	28400	-	CCNA_00026	PAS-family sensor histidine kinase	188.948	260.834	539.265	245.555	201.642	274
	28401	28450	-	CCNA_00026	PAS-family sensor histidine kinase	185.633	260.834	491.518	207.037	213.789	238
	28451	28500	-	CCNA_00026	PAS-family sensor histidine kinase	179.003	294.646	289.293	226.296	221.077	247
	28501	28550	-	CCNA_00026	PAS-family sensor histidine kinase	179.003	362.27	117.964	238.333	242.942	271
	28551	28600	-	CCNA_00026	PAS-family sensor histidine kinase	183.975	386.421	342.658	209.444	240.513	243
	28601	28650	-	CCNA_00026	PAS-family sensor histidine kinase	160.771	289.816	367.936	168.518	204.071	258
	28651	28700	-	CCNA_00026	PAS-family sensor histidine kinase	160.771	256.004	280.867	166.111	204.071	277
	28701	28750	-	CCNA_00026	PAS-family sensor histidine kinase	152.484	280.155	418.492	161.296	179.777	247
	28751	28800	-	CCNA_00026	PAS-family sensor histidine kinase	183.975	270.495	426.918	175.74	160.342	236
	28801	28850	-	CCNA_00026	PAS-family sensor histidine kinase	228.726	309.137	367.936	192.592	184.636	254
	28851	28900	-	CCNA_00026	PAS-family sensor histidine kinase	233.698	381.591	272.441	187.777	211.36	267
	28901	28950	-	CCNA_00026	PAS-family sensor histidine kinase	243.643	497.517	140.434	195	230.795	266
	28951	29000	-	CCNA_00026	PAS-family sensor histidine kinase	233.698	478.196	294.911	202.222	211.36	267
	29001	29050	-	CCNA_00026	PAS-family sensor histidine kinase	223.754	400.912	359.51	211.851	201.642	290
	29051	29100	-	CCNA_00026	PAS-family sensor histidine kinase	220.439	376.761	235.928	233.518	189.495	306
	29101	29150	-	CCNA_00026	PAS-family sensor histidine kinase	188.948	352.609	154.477	211.851	206.501	311
	29151	29200	-	CCNA_00026	PAS-family sensor histidine kinase	162.429	367.1	64.5995	209.444	189.495	273
	29201	29250	-	CCNA_00026	PAS-family sensor histidine kinase	129.28	342.949	143.242	192.592	189.495	250
	29251	29300	-	CCNA_00026	PAS-family sensor histidine kinase	147.512	313.967	174.138	204.629	218.648	287
	29301	29350	-	CCNA_00026	PAS-family sensor histidine kinase	135.91	284.986	157.286	231.111	233.224	297
	29351	29400	-	CCNA_00026	PAS-family sensor histidine kinase	137.567	265.665	193.798	235.925	233.224	286
	29401	29450	-	CCNA_00026	PAS-family sensor histidine kinase	202.207	313.967	157.286	291.296	267.236	338
	29451	29500				250.273	347.779	109.538	327.407	310.966	359
	29501	29550	-	CCNA_00027	2OG-Fe(II) oxygenase	230.383	333.288	75.8341	303.333	276.954	295
	29551	29600	-	CCNA_00027	2OG-Fe(II) oxygenase	245.3	357.44	67.4081	298.518	238.083	276
	29601	29650	-	CCNA_00027	2OG-Fe(II) oxygenase	246.958	362.27	157.286	279.259	245.372	283
	29651	29700	-	CCNA_00027	2OG-Fe(II) oxygenase	230.383	429.894	238.737	274.444	257.519	300
	29701	29750	-	CCNA_00027	2OG-Fe(II) oxygenase	208.837	420.233	148.86	274.444	306.107	300
	29751	29800	-	CCNA_00027	2OG-Fe(II) oxygenase	217.124	439.554	84.2602	286.481	320.684	309
	29801	29850	-	CCNA_00027	2OG-Fe(II) oxygenase	227.069	449.215	146.051	262.407	284.242	307
	29851	29900	-	CCNA_00027	2OG-Fe(II) oxygenase	207.179	449.215	151.668	272.036	267.236	274
	29901	29950	-	CCNA_00027	2OG-Fe(II) oxygenase	183.975	386.421	146.051	339.444	240.513	290
	29951	30000	-	CCNA_00027	2OG-Fe(II) oxygenase	129.28	376.761	120.773	329.814	235.654	272
	30001	30050	-	CCNA_00027	2OG-Fe(II) oxygenase	142.539	270.495	98.3035	324.999	293.96	277
	30051	30100	-	CCNA_00027	2OG-Fe(II) oxygenase	162.429	251.174	112.347	382.777	289.101	302
	30101	30150	-	CCNA_00027	2OG-Fe(II) oxygenase	125.965	318.798	101.112	385.184	298.819	286
	30151	30200	-	CCNA_00027	2OG-Fe(II) oxygenase	159.114	280.155	123.582	435.74	415.431	336
	30201	30250				149.169	246.344	143.242	454.999	485.884	330
	30251	30300				144.197	212.532	101.112	438.147	403.284	299
	30301	30350	-	CCNA_00028	TonB-dependent receptor	140.882	178.72	95.4948	467.036	374.131	292
	30351	30400	-	CCNA_00028	TonB-dependent receptor	114.363	241.513	205.033	476.666	381.419	285
	30401	30450	-	CCNA_00028	TonB-dependent receptor	104.418	275.325	188.181	512.777	376.56	308
	30451	30500	-	CCNA_00028	TonB-dependent receptor	155.799	299.476	157.286	515.184	359.554	311
	30501	30550	-	CCNA_00028	TonB-dependent receptor	169.058	256.004	213.459	476.666	340.119	282
	30551	30600	-	CCNA_00028	TonB-dependent receptor	129.28	299.476	233.12	512.777	408.143	301
	30601	30650	-	CCNA_00028	TonB-dependent receptor	154.141	313.967	227.502	556.11	432.437	343
	30651	30700	-	CCNA_00028	TonB-dependent receptor	167.401	338.119	171.329	519.999	478.596	332
	30701	30750	-	CCNA_00028	TonB-dependent receptor	140.882	309.137	109.538	474.258	575.773	345
	30751	30800	-	CCNA_00028	TonB-dependent receptor	139.224	352.609	117.964	474.258	534.473	382
	30801	30850	-	CCNA_00028	TonB-dependent receptor	134.252	313.967	148.86	524.814	468.878	353
	30851	30900	-	CCNA_00028	TonB-dependent receptor	137.567	280.155	174.138	529.628	444.584	297
	30901	30950	-	CCNA_00028	TonB-dependent receptor	164.086	284.986	185.372	435.74	432.437	279
	30951	31000	-	CCNA_00028	TonB-dependent receptor	172.373	294.646	185.372	418.888	388.707	292
	31001	31050	-	CCNA_00028	TonB-dependent receptor	165.743	227.022	109.538	445.369	366.843	282
	31051	31100	-	CCNA_00028	TonB-dependent receptor	140.882	236.683	50.5561	426.11	413.002	250
	31101	31150	-	CCNA_00028	TonB-dependent receptor	144.197	294.646	78.6428	406.851	400.854	206
	31151	31200	-	CCNA_00028	TonB-dependent receptor	160.771	280.155	101.112	392.406	366.843	223
	31201	31250	-	CCNA_00028	TonB-dependent receptor	192.262	381.591	134.816	435.74	369.272	257
	31251	31300	-	CCNA_00028	TonB-dependent receptor	205.522	434.724	168.52	462.221	371.701	251
	31301	31350	-	CCNA_00028	TonB-dependent receptor	200.55	410.573	157.286	459.814	403.284	231
	31351	31400	-	CCNA_00028	TonB-dependent receptor	167.401	299.476	174.138	399.629	371.701	219
	31401	31450	-	CCNA_00028	TonB-dependent receptor	130.937	304.307	182.564	337.036	332.831	225
	31451	31500	-	CCNA_00028	TonB-dependent receptor	160.771	362.27	154.477	418.888	383.849	248
	31501	31550	-	CCNA_00028	TonB-dependent receptor	140.882	299.476	151.668	505.554	417.86	261
	31551	31600	-	CCNA_00028	TonB-dependent receptor	130.937	289.816	176.946	491.11	420.29	248
	31601	31650	-	CCNA_00028	TonB-dependent receptor	182.318	400.912	162.903	519.999	459.161	280
	31651	31700	-	CCNA_00028	TonB-dependent receptor	203.864	478.196	101.112	527.221	488.314	307
	31701	31750	-	CCNA_00028	TonB-dependent receptor	213.809	400.912	117.964	500.74	468.878	302
	31751	31800	-	CCNA_00028	TonB-dependent receptor	183.975	318.798	95.4948	541.665	444.584	298
	31801	31850	-	CCNA_00028	TonB-dependent receptor	177.345	328.458	87.0688	519.999	439.725	288
	31851	31900	-	CCNA_00028	TonB-dependent receptor	159.114	289.816	146.051	471.851	378.99	271
	31901	31950	-	CCNA_00028	TonB-dependent receptor	134.252	265.665	269.632	474.258	357.125	262
	31951	32000	-	CCNA_00028	TonB-dependent receptor	135.91	256.004	300.528	418.888	398.425	277
	32001	32050	-	CCNA_00028	TonB-dependent receptor	150.827	280.155	252.78	380.369	400.854	245
	32051	32100	-	CCNA_00028	TonB-dependent receptor	134.252	246.344	297.719	416.48	383.849	250
	32101	32150	-	CCNA_00028	TonB-dependent receptor	111.048	207.701	182.564	414.073	344.978	249
	32151	32200	-	CCNA_00028	TonB-dependent receptor	127.622	217.362	92.6862	389.999	315.825	236
	32201	32250	-	CCNA_00028	TonB-dependent receptor	142.539	309.137	216.268	365.925	310.966	268
	32251	32300	-	CCNA_00028	TonB-dependent receptor	130.937	236.683	325.806	344.258	286.672	256
	32301	32350	-	CCNA_00028	TonB-dependent receptor	135.91	256.004	269.632	344.258	276.954	231
	32351	32400	-	CCNA_00028	TonB-dependent receptor	142.539	342.949	137.625	339.444	352.266	264
	32401	32450	-	CCNA_00028	TonB-dependent receptor	160.771	333.288	151.668	368.332	340.119	278
	32451	32500	-	CCNA_00028	TonB-dependent receptor	175.688	328.458	182.564	310.555	281.813	234
	32501	32550	-	CCNA_00028	TonB-dependent receptor	140.882	260.834	213.459	235.925	223.507	184
	32551	32600	-	CCNA_00028	TonB-dependent receptor	89.5015	236.683	275.25	240.74	218.648	181
	32601	32650	-	CCNA_00028	TonB-dependent receptor	92.8163	183.55	174.138	245.555	279.383	222
	32651	32700	-	CCNA_00028	TonB-dependent receptor	119.335	159.399	64.5995	250.37	337.69	273
	32701	32750				119.335	207.701	50.5561	308.147	393.566	335
	32751	32800				77.8994	202.871	101.112	334.629	398.425	402
	32801	32850				87.844	222.192	106.73	288.888	349.837	408
	32851	32900				127.622	251.174	84.2602	291.296	325.542	386
	32901	32950	+	CCNA_00029	lysine exporter protein	135.91	280.155	103.921	291.296	330.401	357
	32951	33000	+	CCNA_00029	lysine exporter protein	134.252	328.458	87.0688	272.036	335.26	303
	33001	33050	+	CCNA_00029	lysine exporter protein	124.308	270.495	140.434	245.555	301.248	247
	33051	33100	+	CCNA_00029	lysine exporter protein	134.252	284.986	264.015	209.444	225.936	234
	33101	33150	+	CCNA_00029	lysine exporter protein	164.086	309.137	294.911	216.666	208.93	274
	33151	33200	+	CCNA_00029	lysine exporter protein	144.197	284.986	353.893	279.259	208.93	257
	33201	33250	+	CCNA_00029	lysine exporter protein	164.086	294.646	303.337	284.073	233.224	260
	33251	33300	+	CCNA_00029	lysine exporter protein	188.948	299.476	134.816	291.296	213.789	290
	33301	33350	+	CCNA_00029	lysine exporter protein	147.512	260.834	101.112	303.333	201.642	285
	33351	33400	+	CCNA_00029	lysine exporter protein	145.854	222.192	103.921	238.333	245.372	275
	33401	33450	+	CCNA_00029	lysine exporter protein	130.937	251.174	351.084	207.037	206.501	244
	33451	33500	+	CCNA_00029	lysine exporter protein	124.308	246.344	502.752	195	177.348	217
	33501	33550	+	CCNA_00029	lysine exporter protein	114.363	251.174	401.64	178.148	174.918	201
	33551	33600	+	CCNA_00030	ribonuclease T2	111.048	256.004	353.893	204.629	148.195	226
	33601	33650	+	CCNA_00030	ribonuclease T2	120.993	202.871	337.041	209.444	187.065	231
	33651	33700	+	CCNA_00030	ribonuclease T2	107.733	193.211	381.979	166.111	206.501	195
	33701	33750	+	CCNA_00030	ribonuclease T2	154.141	231.853	320.189	202.222	213.789	236
	33751	33800	+	CCNA_00030	ribonuclease T2	185.633	241.513	171.329	250.37	213.789	296
	33801	33850	+	CCNA_00030	ribonuclease T2	187.29	251.174	89.8775	264.814	216.218	269
	33851	33900	+	CCNA_00030	ribonuclease T2	187.29	328.458	101.112	252.777	228.366	271
	33901	33950	+	CCNA_00030	ribonuclease T2	142.539	236.683	140.434	226.296	247.801	297
	33951	34000	+	CCNA_00030	ribonuclease T2	188.948	251.174	137.625	262.407	272.095	297
	34001	34050	+	CCNA_00030	ribonuclease T2	169.058	260.834	140.434	247.962	301.248	304
	34051	34100	+	CCNA_00030	ribonuclease T2	116.02	169.059	132.008	231.111	257.519	296
	34101	34150	+	CCNA_00030	ribonuclease T2	106.076	149.738	157.286	238.333	174.918	276
	34151	34200	+	CCNA_00030	ribonuclease T2	117.678	173.89	148.86	231.111	245.372	290
	34201	34250	+	CCNA_00030	ribonuclease T2	92.8163	217.362	148.86	211.851	267.236	295
	34251	34300	+	CCNA_00030	ribonuclease T2	74.5845	207.701	196.607	219.074	242.942	300
	34301	34350	+	CCNA_00030	ribonuclease T2	102.761	188.38	154.477	267.222	242.942	317
	34351	34400	-	vapC	toxin protein VapC	124.308	256.004	174.138	259.999	242.942	287
	34401	34450	-	vapC	toxin protein VapC	125.965	265.665	137.625	281.666	230.795	264
	34451	34500	-	vapC	toxin protein VapC	169.058	280.155	95.4948	298.518	255.089	260
	34501	34550	-	vapC	toxin protein VapC	175.688	284.986	132.008	293.703	274.525	293
	34551	34600	-	vapC	toxin protein VapC	175.688	231.853	101.112	274.444	233.224	289
	34601	34650	-	vapC	toxin protein VapC	179.003	236.683	109.538	252.777	228.366	285
	34651	34700	-	vapC	toxin protein VapC	205.522	318.798	123.582	269.629	255.089	294
	34701	34750	-	vapB	antitoxin protein VapB	203.864	260.834	67.4081	245.555	238.083	296
	34751	34800	-	vapB	antitoxin protein VapB	157.456	294.646	73.0255	223.888	235.654	299
	34801	34850	-	vapB	antitoxin protein VapB	149.169	289.816	123.582	223.888	235.654	259
	34851	34900	-	vapB	antitoxin protein VapB	130.937	270.495	148.86	223.888	245.372	256
	34901	34950	-	vapB	antitoxin protein VapB	145.854	270.495	132.008	300.925	274.525	292
	34951	35000				127.622	299.476	98.3035	303.333	269.666	292
	35001	35050	-	CCNA_03912	hypothetical protein	99.4461	270.495	112.347	240.74	213.789	239
	35051	35100	-	CCNA_03912	hypothetical protein	86.1866	246.344	115.156	250.37	213.789	240
	35101	35150	-	CCNA_03912	hypothetical protein	109.391	265.665	112.347	293.703	296.389	332
	35151	35200	-	CCNA_03912	hypothetical protein	129.28	231.853	109.538	291.296	349.837	342
	35201	35250	-	CCNA_03912	hypothetical protein	147.512	246.344	95.4948	276.851	347.407	309
	35251	35300	-	CCNA_03912	hypothetical protein	147.512	231.853	117.964	286.481	320.684	299
	35301	35350	-	CCNA_03912	hypothetical protein	135.91	251.174	134.816	298.518	286.672	317
	35351	35400	-	CCNA_03912	hypothetical protein	125.965	236.683	115.156	281.666	301.248	306
	35401	35450	-	CCNA_03912	hypothetical protein	132.595	294.646	75.8341	264.814	318.254	277
	35451	35500	-	CCNA_03912	hypothetical protein	162.429	294.646	81.4515	262.407	298.819	285
	35501	35550	-	CCNA_03912	hypothetical protein	150.827	256.004	98.3035	276.851	279.383	311
	35551	35600	-	CCNA_03912	hypothetical protein	125.965	294.646	123.582	259.999	281.813	325
	35601	35650	-	CCNA_03912	hypothetical protein	125.965	260.834	120.773	259.999	274.525	310
	35651	35700	-	CCNA_03912	hypothetical protein	140.882	222.192	75.8341	276.851	238.083	291
	35701	35750				167.401	178.72	84.2602	243.148	208.93	245
	35751	35800				162.429	144.908	92.6862	240.74	223.507	220
	35801	35850	-	pnp	polyribonucleotide nucleotidyltransferase	127.622	135.247	78.6428	245.555	279.383	255
	35851	35900	-	pnp	polyribonucleotide nucleotidyltransferase	124.308	207.701	75.8341	247.962	298.819	292
	35901	35950	-	pnp	polyribonucleotide nucleotidyltransferase	147.512	222.192	98.3035	250.37	228.366	279
	35951	36000	-	pnp	polyribonucleotide nucleotidyltransferase	157.456	202.871	134.816	252.777	196.783	286
	36001	36050	-	pnp	polyribonucleotide nucleotidyltransferase	167.401	289.816	126.39	296.11	250.23	294
	36051	36100	-	pnp	polyribonucleotide nucleotidyltransferase	159.114	328.458	81.4515	288.888	259.948	286
	36101	36150	-	pnp	polyribonucleotide nucleotidyltransferase	167.401	284.986	92.6862	235.925	274.525	279
	36151	36200	-	pnp	polyribonucleotide nucleotidyltransferase	162.429	270.495	123.582	195	252.66	250
	36201	36250	-	pnp	polyribonucleotide nucleotidyltransferase	135.91	309.137	109.538	195	208.93	230
	36251	36300	-	pnp	polyribonucleotide nucleotidyltransferase	152.484	386.421	143.242	202.222	225.936	254
	36301	36350	-	pnp	polyribonucleotide nucleotidyltransferase	152.484	425.063	185.372	226.296	264.807	266
	36351	36400	-	pnp	polyribonucleotide nucleotidyltransferase	182.318	386.421	146.051	247.962	298.819	293
	36401	36450	-	pnp	polyribonucleotide nucleotidyltransferase	208.837	420.233	109.538	250.37	315.825	323
	36451	36500	-	pnp	polyribonucleotide nucleotidyltransferase	200.55	449.215	117.964	255.185	274.525	313
	36501	36550	-	pnp	polyribonucleotide nucleotidyltransferase	200.55	468.536	134.816	238.333	284.242	298
	36551	36600	-	pnp	polyribonucleotide nucleotidyltransferase	193.92	434.724	219.076	231.111	276.954	288
	36601	36650	-	pnp	polyribonucleotide nucleotidyltransferase	172.373	362.27	210.65	272.036	262.377	313
	36651	36700	-	pnp	polyribonucleotide nucleotidyltransferase	174.031	328.458	126.39	286.481	250.23	325
	36701	36750	-	pnp	polyribonucleotide nucleotidyltransferase	192.262	275.325	252.78	250.37	211.36	290
	36751	36800	-	pnp	polyribonucleotide nucleotidyltransferase	188.948	280.155	272.441	293.703	250.23	301
	36801	36850	-	pnp	polyribonucleotide nucleotidyltransferase	210.494	391.252	126.39	288.888	276.954	322
	36851	36900	-	pnp	polyribonucleotide nucleotidyltransferase	183.975	347.779	132.008	235.925	235.654	245
	36901	36950	-	pnp	polyribonucleotide nucleotidyltransferase	180.66	313.967	261.206	223.888	213.789	227
	36951	37000	-	pnp	polyribonucleotide nucleotidyltransferase	182.318	299.476	216.268	250.37	221.077	250
	37001	37050	-	pnp	polyribonucleotide nucleotidyltransferase	169.058	289.816	106.73	231.111	235.654	273
	37051	37100	-	pnp	polyribonucleotide nucleotidyltransferase	149.169	294.646	98.3035	226.296	221.077	303
	37101	37150	-	pnp	polyribonucleotide nucleotidyltransferase	127.622	265.665	109.538	238.333	208.93	301
	37151	37200	-	pnp	polyribonucleotide nucleotidyltransferase	109.391	323.628	87.0688	255.185	208.93	286
	37201	37250	-	pnp	polyribonucleotide nucleotidyltransferase	99.4461	309.137	89.8775	264.814	230.795	289
	37251	37300	-	pnp	polyribonucleotide nucleotidyltransferase	122.65	260.834	162.903	247.962	252.66	276
	37301	37350	-	pnp	polyribonucleotide nucleotidyltransferase	127.622	338.119	168.52	235.925	213.789	274
	37351	37400	-	pnp	polyribonucleotide nucleotidyltransferase	130.937	241.513	129.199	223.888	208.93	277
	37401	37450	-	pnp	polyribonucleotide nucleotidyltransferase	159.114	241.513	109.538	226.296	230.795	264
	37451	37500	-	pnp	polyribonucleotide nucleotidyltransferase	139.224	275.325	120.773	221.481	230.795	239
	37501	37550	-	pnp	polyribonucleotide nucleotidyltransferase	150.827	241.513	176.946	204.629	196.783	221
	37551	37600	-	pnp	polyribonucleotide nucleotidyltransferase	157.456	251.174	117.964	238.333	196.783	233
	37601	37650	-	pnp	polyribonucleotide nucleotidyltransferase	139.224	227.022	89.8775	226.296	247.801	274
	37651	37700	-	pnp	polyribonucleotide nucleotidyltransferase	112.706	193.211	101.112	175.74	255.089	266
	37701	37750	-	pnp	polyribonucleotide nucleotidyltransferase	99.4461	193.211	109.538	161.296	252.66	246
	37751	37800	-	pnp	polyribonucleotide nucleotidyltransferase	94.4738	212.532	115.156	178.148	252.66	279
	37801	37850	-	pnp	polyribonucleotide nucleotidyltransferase	86.1866	130.417	103.921	195	238.083	293
	37851	37900	-	pnp	polyribonucleotide nucleotidyltransferase	81.2143	198.041	132.008	182.963	218.648	283
	37901	37950	-	pnp	polyribonucleotide nucleotidyltransferase	101.103	280.155	134.816	233.518	225.936	289
	37951	38000	-	pnp	polyribonucleotide nucleotidyltransferase	137.567	260.834	157.286	286.481	269.666	315
	38001	38050				107.733	217.362	134.816	284.073	274.525	303
	38051	38100				99.4461	212.532	70.2168	264.814	252.66	264
	38101	38150				139.224	212.532	98.3035	238.333	245.372	261
	38151	38200				112.706	183.55	115.156	250.37	216.218	254
	38201	38250	-	CCNA_00034	SSU ribosomal protein S15P	116.02	207.701	112.347	305.74	218.648	267
	38251	38300	-	CCNA_00034	SSU ribosomal protein S15P	145.854	227.022	112.347	291.296	250.23	303
	38301	38350	-	CCNA_00034	SSU ribosomal protein S15P	169.058	212.532	132.008	272.036	293.96	341
	38351	38400	-	CCNA_00034	SSU ribosomal protein S15P	154.141	251.174	117.964	279.259	327.972	345
	38401	38450	-	CCNA_00034	SSU ribosomal protein S15P	167.401	270.495	89.8775	274.444	325.542	331
	38451	38500	-	CCNA_00034	SSU ribosomal protein S15P	172.373	333.288	101.112	303.333	284.242	335
	38501	38550	-	CCNA_00035	tRNA pseudouridine synthase B	175.688	396.082	106.73	346.666	286.672	338
	38551	38600	-	CCNA_00035	tRNA pseudouridine synthase B	185.633	342.949	92.6862	310.555	313.395	372
	38601	38650	-	CCNA_00035	tRNA pseudouridine synthase B	160.771	352.609	101.112	288.888	335.26	379
	38651	38700	-	CCNA_00035	tRNA pseudouridine synthase B	174.031	376.761	115.156	267.222	327.972	378
	38701	38750	-	CCNA_00035	tRNA pseudouridine synthase B	192.262	434.724	134.816	238.333	325.542	414
	38751	38800	-	CCNA_00035	tRNA pseudouridine synthase B	180.66	386.421	188.181	296.11	284.242	396
	38801	38850	-	CCNA_00035	tRNA pseudouridine synthase B	157.456	284.986	202.224	291.296	240.513	285
	38851	38900	-	CCNA_00035	tRNA pseudouridine synthase B	157.456	299.476	129.199	231.111	250.23	253
	38901	38950	-	CCNA_00035	tRNA pseudouridine synthase B	165.743	284.986	120.773	233.518	255.089	296
	38951	39000	-	CCNA_00035	tRNA pseudouridine synthase B	140.882	198.041	264.015	240.74	230.795	298
	39001	39050	-	CCNA_00035	tRNA pseudouridine synthase B	154.141	222.192	238.737	233.518	196.783	265
	39051	39100	-	CCNA_00035	tRNA pseudouridine synthase B	180.66	294.646	219.076	240.74	194.354	249
	39101	39150	-	CCNA_00035	tRNA pseudouridine synthase B	172.373	328.458	269.632	231.111	221.077	256
	39151	39200	-	CCNA_00035	tRNA pseudouridine synthase B	185.633	338.119	174.138	259.999	194.354	261
	39201	39250	-	CCNA_00035	tRNA pseudouridine synthase B	188.948	376.761	146.051	264.814	177.348	288
	39251	39300	-	CCNA_00035	tRNA pseudouridine synthase B	198.892	381.591	227.502	209.444	204.071	300
	39301	39350	-	CCNA_00035	tRNA pseudouridine synthase B	193.92	309.137	249.972	209.444	213.789	262
	39351	39400	-	CCNA_00035	tRNA pseudouridine synthase B	218.781	338.119	193.798	221.481	216.218	261
	39401	39450	-	CCNA_00035	tRNA pseudouridine synthase B	207.179	313.967	162.903	187.777	225.936	261
	39451	39500	-	CCNA_00036	ribosome-binding factor A	172.373	270.495	143.242	221.481	259.948	243
	39501	39550	-	CCNA_00036	ribosome-binding factor A	132.595	275.325	112.347	255.185	274.525	274
	39551	39600	-	CCNA_00036	ribosome-binding factor A	91.1589	260.834	112.347	252.777	225.936	273
	39601	39650	-	CCNA_00036	ribosome-binding factor A	99.4461	188.38	185.372	274.444	225.936	280
	39651	39700	-	CCNA_00036	ribosome-binding factor A	129.28	140.078	210.65	257.592	259.948	280
	39701	39750	-	CCNA_00036	ribosome-binding factor A	137.567	212.532	146.051	238.333	206.501	280
	39751	39800	-	CCNA_00036	ribosome-binding factor A	157.456	260.834	182.564	231.111	177.348	283
	39801	39850	-	CCNA_00036	ribosome-binding factor A	137.567	212.532	292.102	223.888	211.36	264
	39851	39900	-	CCNA_00036	ribosome-binding factor A	139.224	169.059	384.788	197.407	225.936	261
	39901	39950				142.539	207.701	322.997	175.74	223.507	253
	39951	40000	-	CCNA_00037	esterase lipase family protein	160.771	236.683	126.39	216.666	189.495	266
	40001	40050	-	CCNA_00037	esterase lipase family protein	165.743	256.004	154.477	223.888	211.36	285
	40051	40100	-	CCNA_00037	esterase lipase family protein	145.854	265.665	334.232	216.666	204.071	270
	40101	40150	-	CCNA_00037	esterase lipase family protein	237.013	251.174	381.979	223.888	187.065	244
	40151	40200	-	CCNA_00037	esterase lipase family protein	535.351	342.949	241.546	238.333	257.519	262
	40201	40250	-	CCNA_00037	esterase lipase family protein	1133.68	415.403	126.39	259.999	301.248	302
	40251	40300	-	CCNA_00037	esterase lipase family protein	1809.92	507.178	168.52	233.518	276.954	277
	40301	40350	-	CCNA_00037	esterase lipase family protein	1942.51	540.99	264.015	252.777	204.071	241
	40351	40400	-	CCNA_00037	esterase lipase family protein	1932.57	478.196	381.979	291.296	174.918	245
	40401	40450	-	CCNA_00037	esterase lipase family protein	1770.14	405.742	426.918	310.555	208.93	245
	40451	40500	-	CCNA_00037	esterase lipase family protein	1798.32	454.045	252.78	303.333	240.513	263
	40501	40550	-	CCNA_00037	esterase lipase family protein	1286.17	425.063	103.921	296.11	293.96	304
	40551	40600	-	CCNA_00037	esterase lipase family protein	649.714	309.137	266.824	310.555	259.948	300
	40601	40650	-	CCNA_00037	esterase lipase family protein	318.227	304.307	292.102	274.444	238.083	293
	40651	40700	-	CCNA_00037	esterase lipase family protein	228.726	275.325	151.668	279.259	213.789	282
	40701	40750	-	CCNA_00037	esterase lipase family protein	175.688	289.816	123.582	310.555	196.783	275
	40751	40800	-	CCNA_00037	esterase lipase family protein	183.975	280.155	126.39	255.185	269.666	318
	40801	40850	-	CCNA_00038	hypothetical protein	193.92	217.362	137.625	223.888	276.954	318
	40851	40900	-	CCNA_00038	hypothetical protein	185.633	202.871	216.268	233.518	228.366	250
	40901	40950	-	CCNA_00038	hypothetical protein	175.688	236.683	314.571	233.518	206.501	232
	40951	41000	-	CCNA_00038	hypothetical protein	149.169	260.834	264.015	233.518	216.218	239
	41001	41050	-	CCNA_00038	hypothetical protein	145.854	212.532	193.798	250.37	216.218	257
	41051	41100	-	CCNA_00038	hypothetical protein	154.141	236.683	342.658	245.555	204.071	253
	41101	41150	-	CCNA_00038	hypothetical protein	119.335	251.174	440.962	238.333	216.218	239
	41151	41200	-	CCNA_00038	hypothetical protein	119.335	280.155	497.135	245.555	228.366	228
	41201	41250	-	CCNA_00038	hypothetical protein	139.224	222.192	567.352	240.74	242.942	229
	41251	41300	-	CCNA_00038	hypothetical protein	149.169	193.211	362.319	228.703	255.089	229
	41301	41350	-	CCNA_00038	hypothetical protein	140.882	256.004	381.979	190.185	257.519	212
	41351	41400	-	CCNA_00038	hypothetical protein	142.539	284.986	337.041	187.777	269.666	230
	41401	41450	-	CCNA_00038	hypothetical protein	144.197	256.004	480.283	226.296	247.801	244
	41451	41500	-	CCNA_00039	hypothetical protein	134.252	236.683	702.168	259.999	206.501	228
	41501	41550	-	CCNA_00039	hypothetical protein	132.595	256.004	662.847	223.888	201.642	216
	41551	41600	-	CCNA_00039	hypothetical protein	137.567	227.022	542.074	190.185	189.495	205
	41601	41650	-	CCNA_00039	hypothetical protein	162.429	241.513	525.222	207.037	138.477	207
	41651	41700	-	CCNA_00039	hypothetical protein	167.401	251.174	567.352	190.185	140.906	231
	41701	41750	-	CCNA_00039	hypothetical protein	197.235	313.967	365.127	197.407	206.501	259
	41751	41800	-	CCNA_00039	hypothetical protein	208.837	371.93	320.189	252.777	233.224	279
	41801	41850	-	CCNA_00039	hypothetical protein	165.743	338.119	373.553	262.407	196.783	268
	41851	41900	-	CCNA_00039	hypothetical protein	218.781	342.949	283.676	259.999	216.218	273
	41901	41950	-	CCNA_00039	hypothetical protein	207.179	309.137	157.286	276.851	233.224	312
	41951	42000	-	CCNA_00040	YcxB-like membrane protein	160.771	236.683	58.9821	288.888	274.525	306
	42001	42050	-	CCNA_00040	YcxB-like membrane protein	160.771	260.834	89.8775	259.999	293.96	289
	42051	42100	-	CCNA_00040	YcxB-like membrane protein	159.114	256.004	123.582	240.74	279.383	286
	42101	42150	-	CCNA_00040	YcxB-like membrane protein	180.66	289.816	95.4948	267.222	276.954	283
	42151	42200	-	CCNA_00040	YcxB-like membrane protein	179.003	260.834	78.6428	233.518	252.66	268
	42201	42250	-	CCNA_00040	YcxB-like membrane protein	152.484	265.665	61.7908	219.074	216.218	258
	42251	42300	-	CCNA_00040	YcxB-like membrane protein	182.318	362.27	73.0255	209.444	216.218	247
	42301	42350	-	CCNA_00040	YcxB-like membrane protein	169.058	280.155	115.156	199.814	247.801	246
	42351	42400	-	CCNA_00040	YcxB-like membrane protein	142.539	202.871	132.008	223.888	247.801	278
	42401	42450	-	CCNA_00040	YcxB-like membrane protein	104.418	149.738	81.4515	231.111	230.795	257
	42451	42500	-	CCNA_00040	YcxB-like membrane protein	77.8994	111.096	75.8341	197.407	235.654	221
	42501	42550	-	CCNA_00040	YcxB-like membrane protein	76.242	101.436	75.8341	175.74	213.789	191
	42551	42600	-	CCNA_00041	protein translation initiation factor 2 IF-2	94.4738	149.738	64.5995	207.037	206.501	212
	42601	42650	-	CCNA_00041	protein translation initiation factor 2 IF-2	89.5015	169.059	95.4948	223.888	238.083	261
	42651	42700	-	CCNA_00041	protein translation initiation factor 2 IF-2	109.391	164.229	115.156	245.555	252.66	280
	42701	42750	-	CCNA_00041	protein translation initiation factor 2 IF-2	127.622	299.476	106.73	252.777	274.525	313
	42751	42800	-	CCNA_00041	protein translation initiation factor 2 IF-2	140.882	270.495	117.964	238.333	269.666	309
	42801	42850	-	CCNA_00041	protein translation initiation factor 2 IF-2	140.882	241.513	103.921	250.37	216.218	314
	42851	42900	-	CCNA_00041	protein translation initiation factor 2 IF-2	152.484	246.344	70.2168	252.777	206.501	290
	42901	42950	-	CCNA_00041	protein translation initiation factor 2 IF-2	159.114	256.004	78.6428	267.222	242.942	274
	42951	43000	-	CCNA_00041	protein translation initiation factor 2 IF-2	162.429	236.683	193.798	247.962	228.366	270
	43001	43050	-	CCNA_00041	protein translation initiation factor 2 IF-2	162.429	222.192	238.737	211.851	201.642	209
	43051	43100	-	CCNA_00041	protein translation initiation factor 2 IF-2	147.512	260.834	224.694	204.629	206.501	223
	43101	43150	-	CCNA_00041	protein translation initiation factor 2 IF-2	122.65	231.853	165.712	216.666	211.36	249
	43151	43200	-	CCNA_00041	protein translation initiation factor 2 IF-2	130.937	256.004	89.8775	262.407	257.519	258
	43201	43250	-	CCNA_00041	protein translation initiation factor 2 IF-2	132.595	284.986	328.615	216.666	301.248	288
	43251	43300	-	CCNA_00041	protein translation initiation factor 2 IF-2	132.595	212.532	398.831	173.333	245.372	271
	43301	43350	-	CCNA_00041	protein translation initiation factor 2 IF-2	116.02	246.344	351.084	192.592	208.93	231
	43351	43400	-	CCNA_00041	protein translation initiation factor 2 IF-2	132.595	256.004	370.745	168.518	199.213	220
	43401	43450	-	CCNA_00041	protein translation initiation factor 2 IF-2	157.456	367.1	292.102	156.481	196.783	240
	43451	43500	-	CCNA_00041	protein translation initiation factor 2 IF-2	188.948	405.742	362.319	233.518	238.083	253
	43501	43550	-	CCNA_00041	protein translation initiation factor 2 IF-2	208.837	405.742	396.023	233.518	252.66	272
	43551	43600	-	CCNA_00041	protein translation initiation factor 2 IF-2	193.92	338.119	283.676	221.481	262.377	259
	43601	43650	-	CCNA_00041	protein translation initiation factor 2 IF-2	185.633	328.458	154.477	259.999	245.372	259
	43651	43700	-	CCNA_00041	protein translation initiation factor 2 IF-2	155.799	270.495	78.6428	231.111	250.23	289
	43701	43750	-	CCNA_00041	protein translation initiation factor 2 IF-2	159.114	299.476	64.5995	228.703	267.236	291
	43751	43800	-	CCNA_00041	protein translation initiation factor 2 IF-2	172.373	362.27	115.156	257.592	257.519	272
	43801	43850	-	CCNA_00041	protein translation initiation factor 2 IF-2	205.522	454.045	241.546	245.555	230.795	283
	43851	43900	-	CCNA_00041	protein translation initiation factor 2 IF-2	212.152	468.536	334.232	214.259	201.642	252
	43901	43950	-	CCNA_00041	protein translation initiation factor 2 IF-2	253.587	381.591	252.78	192.592	201.642	241
	43951	44000	-	CCNA_00041	protein translation initiation factor 2 IF-2	210.494	449.215	179.755	190.185	204.071	282
	44001	44050	-	CCNA_00041	protein translation initiation factor 2 IF-2	212.152	429.894	303.337	209.444	225.936	264
	44051	44100	-	CCNA_00041	protein translation initiation factor 2 IF-2	233.698	473.366	255.589	221.481	257.519	263
	44101	44150	-	CCNA_00041	protein translation initiation factor 2 IF-2	217.124	449.215	84.2602	238.333	303.678	321
	44151	44200	-	CCNA_00041	protein translation initiation factor 2 IF-2	215.466	420.233	61.7908	250.37	298.819	303
	44201	44250	-	CCNA_00041	protein translation initiation factor 2 IF-2	260.217	396.082	50.5561	243.148	247.801	299
	44251	44300	-	CCNA_00041	protein translation initiation factor 2 IF-2	261.875	420.233	87.0688	245.555	284.242	319
	44301	44350	-	CCNA_00041	protein translation initiation factor 2 IF-2	207.179	449.215	221.885	223.888	267.236	267
	44351	44400	-	CCNA_00041	protein translation initiation factor 2 IF-2	210.494	454.045	345.467	214.259	199.213	235
	44401	44450	-	CCNA_00041	protein translation initiation factor 2 IF-2	222.096	386.421	362.319	142.037	174.918	212
	44451	44500	-	CCNA_00041	protein translation initiation factor 2 IF-2	212.152	323.628	449.387	101.111	160.342	194
	44501	44550	-	CCNA_00041	protein translation initiation factor 2 IF-2	182.318	357.44	306.145	151.666	145.765	188
	44551	44600	-	CCNA_00041	protein translation initiation factor 2 IF-2	167.401	328.458	311.763	161.296	116.612	164
	44601	44650	-	CCNA_00041	protein translation initiation factor 2 IF-2	130.937	202.871	443.77	144.444	77.7415	133
	44651	44700	-	CCNA_00041	protein translation initiation factor 2 IF-2	125.965	251.174	308.954	86.6665	55.8767	76
	44701	44750	-	CCNA_00041	protein translation initiation factor 2 IF-2	147.512	309.137	224.694	52.9628	48.5884	59
	44751	44800	-	CCNA_00041	protein translation initiation factor 2 IF-2	157.456	333.288	230.311	64.9998	60.7355	82
	44801	44850	-	CCNA_00041	protein translation initiation factor 2 IF-2	140.882	299.476	247.163	52.9628	68.0238	88
	44851	44900	-	CCNA_00041	protein translation initiation factor 2 IF-2	144.197	318.798	266.824	55.3702	63.1649	117
	44901	44950	-	CCNA_00041	protein translation initiation factor 2 IF-2	145.854	342.949	266.824	77.0369	63.1649	121
	44951	45000	-	CCNA_00041	protein translation initiation factor 2 IF-2	96.1312	284.986	278.059	72.222	68.0238	112
	45001	45050	-	CCNA_00041	protein translation initiation factor 2 IF-2	102.761	227.022	348.275	64.9998	75.3121	100
	45051	45100	-	CCNA_00041	protein translation initiation factor 2 IF-2	117.678	202.871	213.459	43.3332	48.5884	64
	45101	45150	-	CCNA_00041	protein translation initiation factor 2 IF-2	86.1866	159.399	44.9387	7.2222	12.1471	23
	45151	45200	-	CCNA_00041	protein translation initiation factor 2 IF-2	84.5292	183.55	78.6428	26.4814	34.0119	44
	45201	45250	-	CCNA_00041	protein translation initiation factor 2 IF-2	130.937	188.38	264.015	98.7035	104.465	114
	45251	45300	-	CCNA_00041	protein translation initiation factor 2 IF-2	142.539	135.247	435.344	139.629	138.477	139
	45301	45350	-	CCNA_00041	protein translation initiation factor 2 IF-2	130.937	125.587	474.666	158.888	157.912	152
	45351	45400	-	CCNA_00041	protein translation initiation factor 2 IF-2	129.28	115.926	421.301	173.333	160.342	170
	45401	45450	-	CCNA_00041	protein translation initiation factor 2 IF-2	162.429	173.89	393.214	182.963	165.201	200
	45451	45500	-	CCNA_00041	protein translation initiation factor 2 IF-2	175.688	236.683	258.398	235.925	223.507	251
	45501	45550	-	CCNA_00041	protein translation initiation factor 2 IF-2	167.401	241.513	238.737	281.666	296.389	304
	45551	45600	-	CCNA_00041	protein translation initiation factor 2 IF-2	170.716	217.362	300.528	267.222	308.536	348
	45601	45650	-	CCNA_00041	protein translation initiation factor 2 IF-2	155.799	231.853	148.86	315.37	330.401	387
	45651	45700				135.91	188.38	70.2168	402.036	415.431	436
	45701	45750				104.418	164.229	84.2602	389.999	410.572	458
	45751	45800				97.7886	173.89	92.6862	356.295	403.284	454
	45801	45850				116.02	241.513	289.293	339.444	405.713	417
	45851	45900	-	CCNA_00042	RNA-binding protein, YlxR family	135.91	246.344	280.867	377.962	344.978	401
	45901	45950	-	CCNA_00042	RNA-binding protein, YlxR family	124.308	251.174	87.0688	377.962	330.401	362
	45951	46000	-	CCNA_00042	RNA-binding protein, YlxR family	120.993	313.967	123.582	363.518	318.254	357
	46001	46050	-	CCNA_00042	RNA-binding protein, YlxR family	172.373	304.307	179.755	375.555	327.972	366
	46051	46100	-	CCNA_00042	RNA-binding protein, YlxR family	139.224	265.665	322.997	351.481	262.377	324
	46101	46150	-	CCNA_00042	RNA-binding protein, YlxR family	102.761	246.344	322.997	286.481	230.795	280
	46151	46200	-	CCNA_00042	RNA-binding protein, YlxR family	112.706	289.816	143.242	231.111	264.807	229
	46201	46250	-	CCNA_00042	RNA-binding protein, YlxR family	109.391	275.325	255.589	199.814	223.507	213
	46251	46300	-	CCNA_00042	RNA-binding protein, YlxR family	99.4461	227.022	365.127	178.148	160.342	188
	46301	46350	-	CCNA_00042	RNA-binding protein, YlxR family	102.761	159.399	176.946	185.37	150.624	194
	46351	46400	-	CCNA_00042	RNA-binding protein, YlxR family	101.103	159.399	115.156	175.74	172.489	199
	46401	46450	-	CCNA_00042	RNA-binding protein, YlxR family	97.7886	149.738	219.076	158.888	191.924	203
	46451	46500	-	CCNA_00042	RNA-binding protein, YlxR family	125.965	125.587	238.737	216.666	201.642	235
	46501	46550	-	CCNA_00042	RNA-binding protein, YlxR family	119.335	173.89	176.946	240.74	211.36	240
	46551	46600				111.048	188.38	154.477	182.963	228.366	232
	46601	46650	-	nusA	N utilization substance protein A NusA	130.937	212.532	115.156	182.963	252.66	256
	46651	46700	-	nusA	N utilization substance protein A NusA	129.28	169.059	162.903	216.666	208.93	231
	46701	46750	-	nusA	N utilization substance protein A NusA	117.678	135.247	190.99	199.814	174.918	233
	46751	46800	-	nusA	N utilization substance protein A NusA	119.335	222.192	109.538	187.777	172.489	235
	46801	46850	-	nusA	N utilization substance protein A NusA	130.937	227.022	129.199	197.407	201.642	229
	46851	46900	-	nusA	N utilization substance protein A NusA	154.141	275.325	123.582	197.407	221.077	263
	46901	46950	-	nusA	N utilization substance protein A NusA	154.141	284.986	120.773	216.666	225.936	268
	46951	47000	-	nusA	N utilization substance protein A NusA	144.197	236.683	140.434	235.925	255.089	265
	47001	47050	-	nusA	N utilization substance protein A NusA	142.539	236.683	154.477	199.814	262.377	256
	47051	47100	-	nusA	N utilization substance protein A NusA	157.456	231.853	117.964	221.481	233.224	254
	47101	47150	-	nusA	N utilization substance protein A NusA	134.252	227.022	70.2168	238.333	221.077	265
	47151	47200	-	nusA	N utilization substance protein A NusA	134.252	241.513	89.8775	245.555	250.23	251
	47201	47250	-	nusA	N utilization substance protein A NusA	159.114	299.476	123.582	250.37	313.395	262
	47251	47300	-	nusA	N utilization substance protein A NusA	134.252	299.476	182.564	233.518	274.525	250
	47301	47350	-	nusA	N utilization substance protein A NusA	139.224	342.949	171.329	245.555	245.372	252
	47351	47400	-	nusA	N utilization substance protein A NusA	162.429	367.1	109.538	259.999	255.089	282
	47401	47450	-	nusA	N utilization substance protein A NusA	174.031	347.779	151.668	250.37	208.93	302
	47451	47500	-	nusA	N utilization substance protein A NusA	170.716	338.119	190.99	221.481	204.071	265
	47501	47550	-	nusA	N utilization substance protein A NusA	152.484	304.307	176.946	192.592	201.642	227
	47551	47600	-	nusA	N utilization substance protein A NusA	134.252	284.986	129.199	235.925	196.783	262
	47601	47650	-	nusA	N utilization substance protein A NusA	135.91	299.476	129.199	288.888	218.648	280
	47651	47700	-	nusA	N utilization substance protein A NusA	135.91	265.665	129.199	276.851	250.23	301
	47701	47750	-	nusA	N utilization substance protein A NusA	154.141	318.798	101.112	231.111	233.224	313
	47751	47800	-	nusA	N utilization substance protein A NusA	177.345	429.894	103.921	226.296	218.648	287
	47801	47850	-	nusA	N utilization substance protein A NusA	188.948	483.027	73.0255	231.111	204.071	288
	47851	47900	-	nusA	N utilization substance protein A NusA	183.975	454.045	73.0255	233.518	172.489	244
	47901	47950	-	nusA	N utilization substance protein A NusA	175.688	531.329	70.2168	235.925	189.495	240
	47951	48000	-	nusA	N utilization substance protein A NusA	169.058	478.196	95.4948	252.777	235.654	299
	48001	48050	-	nusA	N utilization substance protein A NusA	190.605	439.554	126.39	243.148	242.942	330
	48051	48100	-	nusA	N utilization substance protein A NusA	205.522	367.1	120.773	243.148	269.666	310
	48101	48150	-	nusA	N utilization substance protein A NusA	200.55	318.798	129.199	245.555	257.519	295
	48151	48200	-	nusA	N utilization substance protein A NusA	188.948	357.44	106.73	233.518	242.942	322
	48201	48250	-	nusA	N utilization substance protein A NusA	174.031	304.307	78.6428	262.407	252.66	306
	48251	48300	-	nusA	N utilization substance protein A NusA	182.318	318.798	123.582	247.962	238.083	293
	48301	48350	-	CCNA_00044	ribosome maturation protein RimP	179.003	338.119	168.52	250.37	211.36	287
	48351	48400	-	CCNA_00044	ribosome maturation protein RimP	188.948	362.27	106.73	262.407	191.924	260
	48401	48450	-	CCNA_00044	ribosome maturation protein RimP	175.688	371.93	75.8341	243.148	194.354	257
	48451	48500	-	CCNA_00044	ribosome maturation protein RimP	152.484	381.591	112.347	245.555	196.783	251
	48501	48550	-	CCNA_00044	ribosome maturation protein RimP	149.169	396.082	87.0688	262.407	230.795	252
	48551	48600	-	CCNA_00044	ribosome maturation protein RimP	125.965	318.798	87.0688	276.851	213.789	246
	48601	48650	-	CCNA_00044	ribosome maturation protein RimP	129.28	246.344	103.921	279.259	211.36	272
	48651	48700	-	CCNA_00044	ribosome maturation protein RimP	127.622	260.834	58.9821	279.259	252.66	301
	48701	48750	-	CCNA_00044	ribosome maturation protein RimP	132.595	275.325	95.4948	286.481	206.501	331
	48751	48800	-	CCNA_00044	ribosome maturation protein RimP	157.456	236.683	132.008	281.666	221.077	356
	48801	48850	-	CCNA_00044	ribosome maturation protein RimP	165.743	212.532	123.582	298.518	315.825	342
	48851	48900				150.827	260.834	157.286	286.481	347.407	340
	48901	48950				180.66	313.967	151.668	320.184	393.566	373
	48951	49000				162.429	284.986	115.156	392.406	361.984	382
	49001	49050				169.058	251.174	148.86	363.518	308.536	373
	49051	49100				187.29	294.646	120.773	298.518	325.542	357
	49101	49150	+	CCNA_00045	inorganic pyrophosphatase	137.567	265.665	70.2168	252.777	318.254	287
	49151	49200	+	CCNA_00045	inorganic pyrophosphatase	114.363	231.853	106.73	305.74	325.542	285
	49201	49250	+	CCNA_00045	inorganic pyrophosphatase	150.827	333.288	109.538	303.333	354.695	310
	49251	49300	+	CCNA_00045	inorganic pyrophosphatase	167.401	328.458	134.816	298.518	342.548	281
	49301	49350	+	CCNA_00045	inorganic pyrophosphatase	147.512	284.986	123.582	272.036	257.519	234
	49351	49400	+	CCNA_00045	inorganic pyrophosphatase	140.882	294.646	81.4515	259.999	252.66	236
	49401	49450	+	CCNA_00045	inorganic pyrophosphatase	140.882	275.325	103.921	269.629	276.954	286
	49451	49500	+	CCNA_00045	inorganic pyrophosphatase	130.937	294.646	129.199	281.666	298.819	329
	49501	49550	+	CCNA_00045	inorganic pyrophosphatase	119.335	231.853	134.816	341.851	320.684	339
	49551	49600	+	CCNA_00045	inorganic pyrophosphatase	96.1312	198.041	95.4948	312.962	284.242	326
	49601	49650	+	CCNA_00045	inorganic pyrophosphatase	102.761	227.022	70.2168	255.185	250.23	284
	49651	49700	-	CCNA_00046	hypothetical protein	104.418	173.89	101.112	245.555	262.377	270
	49701	49750	-	CCNA_00046	hypothetical protein	87.844	164.229	120.773	288.888	325.542	285
	49751	49800	-	CCNA_00046	hypothetical protein	89.5015	207.701	115.156	276.851	291.531	299
	49801	49850	-	CCNA_00046	hypothetical protein	84.5292	207.701	78.6428	259.999	233.224	334
	49851	49900	-	CCNA_00046	hypothetical protein	102.761	323.628	53.3648	228.703	223.507	305
	49901	49950	-	CCNA_00046	hypothetical protein	104.418	299.476	64.5995	240.74	225.936	285
	49951	50000	-	CCNA_00046	hypothetical protein	101.103	241.513	42.1301	257.592	216.218	311
	50001	50050	-	CCNA_00046	hypothetical protein	107.733	275.325	92.6862	192.592	213.789	262
	50051	50100				102.761	241.513	120.773	173.333	216.218	222
	50101	50150	-	CCNA_00047	tRNA m7-G46 methyltransferase	96.1312	164.229	87.0688	202.222	247.801	228
	50151	50200	-	CCNA_00047	tRNA m7-G46 methyltransferase	97.7886	198.041	174.138	207.037	225.936	228
	50201	50250	-	CCNA_00047	tRNA m7-G46 methyltransferase	102.761	222.192	205.033	197.407	174.918	218
	50251	50300	-	CCNA_00047	tRNA m7-G46 methyltransferase	120.993	227.022	247.163	202.222	206.501	232
	50301	50350	-	CCNA_00047	tRNA m7-G46 methyltransferase	142.539	270.495	331.423	209.444	228.366	256
	50351	50400	-	CCNA_00047	tRNA m7-G46 methyltransferase	134.252	227.022	317.38	207.037	204.071	287
	50401	50450	-	CCNA_00047	tRNA m7-G46 methyltransferase	167.401	149.738	303.337	223.888	179.777	284
	50451	50500	-	CCNA_00047	tRNA m7-G46 methyltransferase	179.003	144.908	241.546	211.851	172.489	228
	50501	50550	-	CCNA_00047	tRNA m7-G46 methyltransferase	202.207	217.362	244.354	214.259	189.495	221
	50551	50600	-	CCNA_00047	tRNA m7-G46 methyltransferase	165.743	212.532	398.831	202.222	204.071	224
	50601	50650	-	CCNA_00047	tRNA m7-G46 methyltransferase	127.622	246.344	353.893	211.851	201.642	240
	50651	50700	-	CCNA_00047	tRNA m7-G46 methyltransferase	127.622	246.344	168.52	209.444	242.942	267
	50701	50750	-	CCNA_00047	tRNA m7-G46 methyltransferase	112.706	231.853	289.293	214.259	233.224	240
	50751	50800	-	CCNA_00047	tRNA m7-G46 methyltransferase	112.706	236.683	401.64	245.555	235.654	265
	50801	50850	-	CCNA_00047	tRNA m7-G46 methyltransferase	106.076	222.192	176.946	204.629	189.495	232
	50851	50900				122.65	222.192	58.9821	182.963	160.342	211
	50901	50950	-	metK	S-adenosylmethionine synthetase	154.141	217.362	101.112	211.851	182.207	252
	50951	51000	-	metK	S-adenosylmethionine synthetase	157.456	198.041	176.946	214.259	194.354	226
	51001	51050	-	metK	S-adenosylmethionine synthetase	154.141	207.701	334.232	231.111	206.501	229
	51051	51100	-	metK	S-adenosylmethionine synthetase	169.058	260.834	300.528	233.518	228.366	276
	51101	51150	-	metK	S-adenosylmethionine synthetase	159.114	294.646	143.242	250.37	250.23	274
	51151	51200	-	metK	S-adenosylmethionine synthetase	124.308	241.513	190.99	267.222	204.071	257
	51201	51250	-	metK	S-adenosylmethionine synthetase	112.706	207.701	230.311	247.962	182.207	245
	51251	51300	-	metK	S-adenosylmethionine synthetase	122.65	193.211	244.354	235.925	196.783	214
	51301	51350	-	metK	S-adenosylmethionine synthetase	101.103	198.041	311.763	214.259	204.071	209
	51351	51400	-	metK	S-adenosylmethionine synthetase	101.103	202.871	230.311	221.481	216.218	273
	51401	51450	-	metK	S-adenosylmethionine synthetase	122.65	212.532	103.921	255.185	242.942	301
	51451	51500	-	metK	S-adenosylmethionine synthetase	142.539	236.683	89.8775	259.999	221.077	298
	51501	51550	-	metK	S-adenosylmethionine synthetase	130.937	304.307	129.199	238.333	211.36	287
	51551	51600	-	metK	S-adenosylmethionine synthetase	145.854	270.495	165.712	226.296	221.077	241
	51601	51650	-	metK	S-adenosylmethionine synthetase	157.456	241.513	140.434	233.518	213.789	256
	51651	51700	-	metK	S-adenosylmethionine synthetase	162.429	294.646	81.4515	245.555	223.507	262
	51701	51750	-	metK	S-adenosylmethionine synthetase	154.141	309.137	151.668	223.888	281.813	262
	51751	51800	-	metK	S-adenosylmethionine synthetase	149.169	347.779	151.668	235.925	291.531	290
	51801	51850	-	metK	S-adenosylmethionine synthetase	140.882	323.628	106.73	264.814	291.531	325
	51851	51900	-	metK	S-adenosylmethionine synthetase	155.799	309.137	112.347	235.925	298.819	313
	51901	51950	-	metK	S-adenosylmethionine synthetase	177.345	318.798	154.477	240.74	289.101	266
	51951	52000	-	metK	S-adenosylmethionine synthetase	144.197	284.986	182.564	284.073	272.095	270
	52001	52050	-	metK	S-adenosylmethionine synthetase	152.484	376.761	87.0688	286.481	238.083	273
	52051	52100	-	metK	S-adenosylmethionine synthetase	175.688	371.93	78.6428	296.11	264.807	326
	52101	52150	-	metK	S-adenosylmethionine synthetase	142.539	313.967	157.286	310.555	303.678	363
	52151	52200				140.882	289.816	185.372	339.444	327.972	372
	52201	52250	-	hipB	HTH transcriptional regulator	129.28	236.683	210.65	356.295	349.837	370
	52251	52300	-	hipB	HTH transcriptional regulator	117.678	159.399	207.842	329.814	301.248	335
	52301	52350	-	hipB	HTH transcriptional regulator	104.418	202.871	126.39	334.629	255.089	315
	52351	52400	-	hipB	HTH transcriptional regulator	96.1312	217.362	123.582	298.518	250.23	293
	52401	52450	-	hipB	HTH transcriptional regulator	89.5015	188.38	140.434	281.666	267.236	275
	52451	52500	-	hipB	HTH transcriptional regulator	69.6122	82.1145	81.4515	202.222	208.93	202
	52501	52550	-	hipB	HTH transcriptional regulator	51.3805	82.1145	64.5995	180.555	250.23	239
	52551	52600	-	hipB	HTH transcriptional regulator	96.1312	227.022	115.156	259.999	306.107	349
	52601	52650	-	hipB	HTH transcriptional regulator	117.678	241.513	129.199	300.925	301.248	348
	52651	52700	-	hipB	HTH transcriptional regulator	172.373	246.344	146.051	349.073	383.849	368
	52701	52750	-	CCNA_00050	apolipoprotein N-acyltransferase	167.401	304.307	193.798	365.925	430.008	418
	52751	52800	-	CCNA_00050	apolipoprotein N-acyltransferase	145.854	362.27	190.99	365.925	454.302	416
	52801	52850	-	CCNA_00050	apolipoprotein N-acyltransferase	160.771	371.93	151.668	337.036	374.131	378
	52851	52900	-	CCNA_00050	apolipoprotein N-acyltransferase	155.799	328.458	154.477	286.481	247.801	315
	52901	52950	-	CCNA_00050	apolipoprotein N-acyltransferase	130.937	323.628	168.52	240.74	201.642	242
	52951	53000	-	CCNA_00050	apolipoprotein N-acyltransferase	140.882	309.137	188.181	257.592	213.789	251
	53001	53050	-	CCNA_00050	apolipoprotein N-acyltransferase	137.567	256.004	129.199	255.185	259.948	254
	53051	53100	-	CCNA_00050	apolipoprotein N-acyltransferase	112.706	207.701	95.4948	226.296	233.224	250
	53101	53150	-	CCNA_00050	apolipoprotein N-acyltransferase	76.242	164.229	148.86	235.925	194.354	278
	53151	53200	-	CCNA_00050	apolipoprotein N-acyltransferase	76.242	198.041	162.903	247.962	262.377	292
	53201	53250	-	CCNA_00050	apolipoprotein N-acyltransferase	102.761	222.192	129.199	284.073	286.672	288
	53251	53300	-	CCNA_00050	apolipoprotein N-acyltransferase	102.761	193.211	126.39	322.592	264.807	318
	53301	53350	-	CCNA_00050	apolipoprotein N-acyltransferase	84.5292	120.757	123.582	312.962	259.948	338
	53351	53400	-	CCNA_00050	apolipoprotein N-acyltransferase	94.4738	173.89	157.286	226.296	252.66	284
	53401	53450	-	CCNA_00050	apolipoprotein N-acyltransferase	86.1866	313.967	238.737	216.666	281.813	256
	53451	53500	-	CCNA_00050	apolipoprotein N-acyltransferase	84.5292	309.137	224.694	267.222	276.954	273
	53501	53550	-	CCNA_00050	apolipoprotein N-acyltransferase	82.8717	227.022	157.286	312.962	264.807	292
	53551	53600	-	CCNA_00050	apolipoprotein N-acyltransferase	104.418	198.041	123.582	284.073	262.377	282
	53601	53650	-	CCNA_00050	apolipoprotein N-acyltransferase	160.771	193.211	162.903	281.666	286.672	286
	53651	53700	-	CCNA_00050	apolipoprotein N-acyltransferase	122.65	188.38	404.449	233.518	240.513	245
	53701	53750	-	CCNA_00050	apolipoprotein N-acyltransferase	94.4738	154.569	572.969	168.518	150.624	215
	53751	53800	-	CCNA_00050	apolipoprotein N-acyltransferase	122.65	207.701	612.29	187.777	157.912	241
	53801	53850	-	CCNA_00050	apolipoprotein N-acyltransferase	135.91	207.701	415.683	226.296	223.507	258
	53851	53900	-	CCNA_00050	apolipoprotein N-acyltransferase	129.28	236.683	334.232	243.148	257.519	262
	53901	53950	-	CCNA_00050	apolipoprotein N-acyltransferase	119.335	212.532	581.395	207.037	221.077	250
	53951	54000	-	CCNA_00050	apolipoprotein N-acyltransferase	107.733	173.89	713.403	185.37	189.495	264
	54001	54050	-	CCNA_00050	apolipoprotein N-acyltransferase	117.678	222.192	654.421	221.481	218.648	278
	54051	54100	-	CCNA_00050	apolipoprotein N-acyltransferase	102.761	207.701	592.63	226.296	225.936	259
	54101	54150	-	CCNA_00050	apolipoprotein N-acyltransferase	109.391	212.532	497.135	231.111	281.813	274
	54151	54200	-	CCNA_00050	apolipoprotein N-acyltransferase	116.02	241.513	592.63	240.74	291.531	308
	54201	54250	-	CCNA_00050	apolipoprotein N-acyltransferase	122.65	256.004	865.071	235.925	206.501	275
	54251	54300	-	CCNA_00050	apolipoprotein N-acyltransferase	117.678	246.344	682.507	228.703	165.201	259
	54301	54350	-	corC	magnesium and cobalt efflux protein CorC	109.391	251.174	721.829	226.296	172.489	256
	54351	54400	-	corC	magnesium and cobalt efflux protein CorC	99.4461	231.853	631.951	240.74	204.071	245
	54401	54450	-	corC	magnesium and cobalt efflux protein CorC	125.965	236.683	550.5	247.962	201.642	240
	54451	54500	-	corC	magnesium and cobalt efflux protein CorC	139.224	265.665	612.29	250.37	216.218	245
	54501	54550	-	corC	magnesium and cobalt efflux protein CorC	130.937	222.192	542.074	202.222	228.366	250
	54551	54600	-	corC	magnesium and cobalt efflux protein CorC	130.937	318.798	603.864	187.777	184.636	263
	54601	54650	-	corC	magnesium and cobalt efflux protein CorC	144.197	294.646	381.979	228.703	172.489	255
	54651	54700	-	corC	magnesium and cobalt efflux protein CorC	160.771	231.853	137.625	252.777	228.366	274
	54701	54750	-	corC	magnesium and cobalt efflux protein CorC	198.892	231.853	213.459	269.629	284.242	278
	54751	54800	-	corC	magnesium and cobalt efflux protein CorC	172.373	289.816	269.632	233.518	259.948	264
	54801	54850	-	corC	magnesium and cobalt efflux protein CorC	183.975	362.27	261.206	231.111	213.789	280
	54851	54900	-	corC	magnesium and cobalt efflux protein CorC	167.401	367.1	154.477	247.962	221.077	271
	54901	54950	-	corC	magnesium and cobalt efflux protein CorC	174.031	289.816	165.712	228.703	240.513	240
	54951	55000	-	corC	magnesium and cobalt efflux protein CorC	159.114	323.628	235.928	274.444	196.783	245
	55001	55050	-	corC	magnesium and cobalt efflux protein CorC	106.076	236.683	216.268	274.444	218.648	277
	55051	55100	-	corC	magnesium and cobalt efflux protein CorC	66.2974	183.55	249.972	204.629	223.507	247
	55101	55150	-	corC	magnesium and cobalt efflux protein CorC	77.8994	135.247	227.502	204.629	165.201	215
	55151	55200	-	corC	magnesium and cobalt efflux protein CorC	106.076	178.72	249.972	235.925	177.348	249
	55201	55250	-	corC	magnesium and cobalt efflux protein CorC	114.363	202.871	210.65	228.703	238.083	310
	55251	55300	-	CCNA_00052	metal-dependent hydrolase/metalloproteinase	122.65	227.022	115.156	226.296	262.377	328
	55301	55350	-	CCNA_00052	metal-dependent hydrolase/metalloproteinase	130.937	299.476	137.625	298.518	286.672	326
	55351	55400	-	CCNA_00052	metal-dependent hydrolase/metalloproteinase	116.02	256.004	241.546	298.518	301.248	324
	55401	55450	-	CCNA_00052	metal-dependent hydrolase/metalloproteinase	120.993	212.532	247.163	219.074	272.095	305
	55451	55500	-	CCNA_00052	metal-dependent hydrolase/metalloproteinase	177.345	289.816	117.964	223.888	296.389	334
	55501	55550	-	CCNA_00052	metal-dependent hydrolase/metalloproteinase	197.235	391.252	87.0688	264.814	272.095	348
	55551	55600	-	CCNA_00052	metal-dependent hydrolase/metalloproteinase	167.401	429.894	182.564	274.444	206.501	325
	55601	55650	-	CCNA_00052	metal-dependent hydrolase/metalloproteinase	132.595	371.93	258.398	245.555	204.071	257
	55651	55700	-	CCNA_00052	metal-dependent hydrolase/metalloproteinase	152.484	328.458	171.329	284.073	262.377	268
	55701	55750	-	phoH	phosphate starvation-inducible protein PhoH	152.484	333.288	154.477	322.592	279.383	311
	55751	55800	-	phoH	phosphate starvation-inducible protein PhoH	154.141	304.307	196.607	279.259	247.801	267
	55801	55850	-	phoH	phosphate starvation-inducible protein PhoH	159.114	338.119	199.416	233.518	204.071	260
	55851	55900	-	phoH	phosphate starvation-inducible protein PhoH	150.827	396.082	264.015	209.444	204.071	238
	55901	55950	-	phoH	phosphate starvation-inducible protein PhoH	160.771	357.44	235.928	231.111	230.795	254
	55951	56000	-	phoH	phosphate starvation-inducible protein PhoH	179.003	270.495	160.094	267.222	238.083	300
	56001	56050	-	phoH	phosphate starvation-inducible protein PhoH	165.743	260.834	154.477	243.148	213.789	271
	56051	56100	-	phoH	phosphate starvation-inducible protein PhoH	160.771	251.174	233.12	247.962	235.654	274
	56101	56150	-	phoH	phosphate starvation-inducible protein PhoH	140.882	198.041	202.224	293.703	272.095	290
	56151	56200	-	phoH	phosphate starvation-inducible protein PhoH	134.252	251.174	233.12	262.407	218.648	249
	56201	56250	-	phoH	phosphate starvation-inducible protein PhoH	125.965	294.646	499.944	199.814	233.224	241
	56251	56300	-	phoH	phosphate starvation-inducible protein PhoH	117.678	241.513	505.561	185.37	245.372	249
	56301	56350	-	phoH	phosphate starvation-inducible protein PhoH	157.456	318.798	286.485	233.518	233.224	287
	56351	56400	-	phoH	phosphate starvation-inducible protein PhoH	170.716	265.665	446.579	257.592	221.077	291
	56401	56450	-	phoH	phosphate starvation-inducible protein PhoH	147.512	188.38	589.821	240.74	204.071	255
	56451	56500	-	phoH	phosphate starvation-inducible protein PhoH	159.114	222.192	561.734	240.74	208.93	247
	56501	56550	-	phoH	phosphate starvation-inducible protein PhoH	162.429	212.532	536.456	221.481	221.077	255
	56551	56600	-	phoH	phosphate starvation-inducible protein PhoH	129.28	188.38	485.9	245.555	269.666	282
	56601	56650	-	phoH	phosphate starvation-inducible protein PhoH	111.048	241.513	407.257	226.296	247.801	284
	56651	56700	-	phoH	phosphate starvation-inducible protein PhoH	99.4461	202.871	264.015	207.037	177.348	248
	56701	56750	-	CCNA_00054	tRNA 2-methylthioadenosine synthase	114.363	236.683	205.033	226.296	199.213	247
	56751	56800	-	CCNA_00054	tRNA 2-methylthioadenosine synthase	114.363	227.022	280.867	202.222	201.642	262
	56801	56850	-	CCNA_00054	tRNA 2-methylthioadenosine synthase	139.224	284.986	283.676	211.851	238.083	304
	56851	56900	-	CCNA_00054	tRNA 2-methylthioadenosine synthase	139.224	284.986	123.582	235.925	255.089	295
	56901	56950	-	CCNA_00054	tRNA 2-methylthioadenosine synthase	97.7886	227.022	179.755	207.037	240.513	239
	56951	57000	-	CCNA_00054	tRNA 2-methylthioadenosine synthase	122.65	270.495	244.354	199.814	233.224	245
	57001	57050	-	CCNA_00054	tRNA 2-methylthioadenosine synthase	125.965	193.211	171.329	219.074	201.642	251
	57051	57100	-	CCNA_00054	tRNA 2-methylthioadenosine synthase	109.391	144.908	129.199	245.555	216.218	239
	57101	57150	-	CCNA_00054	tRNA 2-methylthioadenosine synthase	119.335	231.853	95.4948	303.333	272.095	267
	57151	57200	-	CCNA_00054	tRNA 2-methylthioadenosine synthase	155.799	260.834	61.7908	320.184	293.96	311
	57201	57250	-	CCNA_00054	tRNA 2-methylthioadenosine synthase	137.567	280.155	67.4081	281.666	255.089	279
	57251	57300	-	CCNA_00054	tRNA 2-methylthioadenosine synthase	122.65	284.986	117.964	238.333	240.513	266
	57301	57350	-	CCNA_00054	tRNA 2-methylthioadenosine synthase	174.031	313.967	106.73	214.259	250.23	285
	57351	57400	-	CCNA_00054	tRNA 2-methylthioadenosine synthase	183.975	381.591	109.538	226.296	257.519	283
	57401	57450	-	CCNA_00054	tRNA 2-methylthioadenosine synthase	162.429	371.93	174.138	233.518	252.66	256
	57451	57500	-	CCNA_00054	tRNA 2-methylthioadenosine synthase	182.318	381.591	179.755	252.777	308.536	292
	57501	57550	-	CCNA_00054	tRNA 2-methylthioadenosine synthase	192.262	420.233	210.65	252.777	293.96	300
	57551	57600	-	CCNA_00054	tRNA 2-methylthioadenosine synthase	144.197	299.476	275.25	226.296	225.936	238
	57601	57650	-	CCNA_00054	tRNA 2-methylthioadenosine synthase	134.252	207.701	275.25	223.888	262.377	227
	57651	57700	-	CCNA_00054	tRNA 2-methylthioadenosine synthase	149.169	256.004	157.286	243.148	262.377	260
	57701	57750	-	CCNA_00054	tRNA 2-methylthioadenosine synthase	132.595	294.646	213.459	247.962	247.801	250
	57751	57800	-	CCNA_00054	tRNA 2-methylthioadenosine synthase	127.622	299.476	261.206	279.259	276.954	262
	57801	57850	-	CCNA_00054	tRNA 2-methylthioadenosine synthase	112.706	246.344	123.582	267.222	279.383	292
	57851	57900	-	CCNA_00054	tRNA 2-methylthioadenosine synthase	109.391	212.532	95.4948	243.148	269.666	304
	57901	57950	-	CCNA_00054	tRNA 2-methylthioadenosine synthase	144.197	265.665	95.4948	269.629	267.236	357
	57951	58000	-	CCNA_00054	tRNA 2-methylthioadenosine synthase	132.595	275.325	95.4948	252.777	269.666	358
	58001	58050	-	CCNA_00054	tRNA 2-methylthioadenosine synthase	112.706	217.362	92.6862	233.518	286.672	305
	58051	58100				97.7886	183.55	64.5995	219.074	250.23	246
	58101	58150				69.6122	140.078	28.0867	163.703	174.918	228
	58151	58200				81.2143	106.266	42.1301	245.555	194.354	245
	58201	58250	-	CCNA_00055	ferric uptake regulation protein	117.678	169.059	70.2168	310.555	245.372	246
	58251	58300	-	CCNA_00055	ferric uptake regulation protein	135.91	227.022	95.4948	291.296	255.089	259
	58301	58350	-	CCNA_00055	ferric uptake regulation protein	167.401	299.476	112.347	274.444	286.672	299
	58351	58400	-	CCNA_00055	ferric uptake regulation protein	164.086	299.476	87.0688	264.814	269.666	309
	58401	58450	-	CCNA_00055	ferric uptake regulation protein	185.633	313.967	61.7908	267.222	269.666	330
	58451	58500	-	CCNA_00055	ferric uptake regulation protein	174.031	304.307	81.4515	223.888	259.948	301
	58501	58550	-	CCNA_00055	ferric uptake regulation protein	164.086	434.724	87.0688	216.666	208.93	294
	58551	58600	-	CCNA_00055	ferric uptake regulation protein	159.114	434.724	92.6862	228.703	262.377	295
	58601	58650	-	CCNA_00055	ferric uptake regulation protein	144.197	265.665	92.6862	226.296	291.531	252
	58651	58700	-	CCNA_00056	ribosomal-protein-S18-alanine acetyltransferase	125.965	246.344	109.538	281.666	298.819	282
	58701	58750	-	CCNA_00056	ribosomal-protein-S18-alanine acetyltransferase	89.5015	260.834	157.286	300.925	289.101	279
	58751	58800	-	CCNA_00056	ribosomal-protein-S18-alanine acetyltransferase	101.103	231.853	280.867	209.444	191.924	200
	58801	58850	-	CCNA_00056	ribosomal-protein-S18-alanine acetyltransferase	79.5568	212.532	337.041	170.925	167.63	164
	58851	58900	-	CCNA_00056	ribosomal-protein-S18-alanine acetyltransferase	66.2974	188.38	241.546	175.74	184.636	160
	58901	58950	-	CCNA_00056	ribosomal-protein-S18-alanine acetyltransferase	79.5568	231.853	339.849	173.333	208.93	195
	58951	59000	-	CCNA_00056	ribosomal-protein-S18-alanine acetyltransferase	64.6399	222.192	362.319	190.185	184.636	211
	59001	59050	-	CCNA_00056	ribosomal-protein-S18-alanine acetyltransferase	96.1312	178.72	224.694	214.259	184.636	209
	59051	59100	-	CCNA_00056	ribosomal-protein-S18-alanine acetyltransferase	144.197	178.72	154.477	238.333	208.93	258
	59101	59150	-	CCNA_00056	ribosomal-protein-S18-alanine acetyltransferase	154.141	333.288	370.745	264.814	206.501	278
	59151	59200	-	CCNA_00057	tRNA threonylcarbamoyl adenosine modification protein, YeaZ family	111.048	265.665	550.5	214.259	191.924	223
	59201	59250	-	CCNA_00057	tRNA threonylcarbamoyl adenosine modification protein, YeaZ family	104.418	222.192	424.109	139.629	160.342	199
	59251	59300	-	CCNA_00057	tRNA threonylcarbamoyl adenosine modification protein, YeaZ family	117.678	256.004	404.449	180.555	160.342	228
	59301	59350	-	CCNA_00057	tRNA threonylcarbamoyl adenosine modification protein, YeaZ family	124.308	236.683	561.734	264.814	177.348	264
	59351	59400	-	CCNA_00057	tRNA threonylcarbamoyl adenosine modification protein, YeaZ family	122.65	256.004	387.597	284.073	208.93	295
	59401	59450	-	CCNA_00057	tRNA threonylcarbamoyl adenosine modification protein, YeaZ family	120.993	260.834	123.582	279.259	247.801	311
	59451	59500	-	CCNA_00057	tRNA threonylcarbamoyl adenosine modification protein, YeaZ family	106.076	256.004	221.885	281.666	250.23	301
	59501	59550	-	CCNA_00057	tRNA threonylcarbamoyl adenosine modification protein, YeaZ family	129.28	212.532	491.518	247.962	211.36	298
	59551	59600	-	CCNA_00057	tRNA threonylcarbamoyl adenosine modification protein, YeaZ family	134.252	231.853	657.229	221.481	225.936	276
	59601	59650	-	CCNA_00057	tRNA threonylcarbamoyl adenosine modification protein, YeaZ family	137.567	231.853	483.092	197.407	216.218	279
	59651	59700	-	CCNA_00057	tRNA threonylcarbamoyl adenosine modification protein, YeaZ family	160.771	270.495	513.987	231.111	221.077	288
	59701	59750	-	CCNA_00057	tRNA threonylcarbamoyl adenosine modification protein, YeaZ family	134.252	227.022	620.716	250.37	221.077	269
	59751	59800	-	CCNA_00058	hypothetical protein	144.197	207.701	480.283	226.296	179.777	287
	59801	59850	-	CCNA_00058	hypothetical protein	147.512	265.665	278.059	267.222	242.942	319
	59851	59900	-	CCNA_00058	hypothetical protein	137.567	304.307	294.911	240.74	289.101	290
	59901	59950	-	CCNA_00058	hypothetical protein	139.224	280.155	322.997	243.148	276.954	304
	59951	60000	-	CCNA_00058	hypothetical protein	152.484	304.307	365.127	269.629	284.242	312
	60001	60050	-	CCNA_00058	hypothetical protein	193.92	396.082	390.405	243.148	240.513	274
	60051	60100	-	CCNA_00058	hypothetical protein	172.373	425.063	182.564	257.592	206.501	292
	60101	60150	-	CCNA_00058	hypothetical protein	177.345	371.93	112.347	257.592	247.801	325
	60151	60200	-	CCNA_00058	hypothetical protein	169.058	338.119	258.398	250.37	262.377	322
	60201	60250	-	CCNA_00058	hypothetical protein	149.169	304.307	381.979	257.592	233.224	315
	60251	60300	-	CCNA_00058	hypothetical protein	139.224	313.967	362.319	284.073	218.648	324
	60301	60350	-	CCNA_00058	hypothetical protein	99.4461	270.495	300.528	312.962	250.23	317
	60351	60400	-	CCNA_00058	hypothetical protein	87.844	251.174	160.094	377.962	318.254	340
	60401	60450				96.1312	241.513	123.582	368.332	327.972	333
	60451	60500				89.5015	188.38	224.694	235.925	225.936	235
	60501	60550	-	CCNA_00059	malonic semialdehyde reductase	76.242	154.569	244.354	180.555	150.624	225
	60551	60600	-	CCNA_00059	malonic semialdehyde reductase	106.076	222.192	219.076	235.925	213.789	267
	60601	60650	-	CCNA_00059	malonic semialdehyde reductase	130.937	198.041	216.268	264.814	262.377	282
	60651	60700	-	CCNA_00059	malonic semialdehyde reductase	147.512	260.834	289.293	279.259	264.807	284
	60701	60750	-	CCNA_00059	malonic semialdehyde reductase	120.993	236.683	283.676	305.74	274.525	289
	60751	60800	-	CCNA_00059	malonic semialdehyde reductase	130.937	227.022	308.954	300.925	279.383	313
	60801	60850	-	CCNA_00059	malonic semialdehyde reductase	154.141	246.344	283.676	300.925	257.519	310
	60851	60900	-	CCNA_00059	malonic semialdehyde reductase	139.224	241.513	126.39	329.814	242.942	324
	60901	60950	-	CCNA_00059	malonic semialdehyde reductase	101.103	241.513	157.286	298.518	247.801	298
	60951	61000	-	CCNA_00059	malonic semialdehyde reductase	107.733	173.89	221.885	247.962	264.807	276
	61001	61050	-	CCNA_00059	malonic semialdehyde reductase	132.595	188.38	227.502	262.407	303.678	303
	61051	61100	-	CCNA_00059	malonic semialdehyde reductase	127.622	241.513	174.138	305.74	296.389	333
	61101	61150	-	CCNA_00059	malonic semialdehyde reductase	139.224	256.004	101.112	308.147	276.954	335
	61151	61200	-	CCNA_00060	mitochondrial-type Fe-S cluster assembly protein NFU	139.224	251.174	70.2168	293.703	291.531	345
	61201	61250	-	CCNA_00060	mitochondrial-type Fe-S cluster assembly protein NFU	124.308	217.362	101.112	281.666	279.383	318
	61251	61300	-	CCNA_00060	mitochondrial-type Fe-S cluster assembly protein NFU	112.706	231.853	241.546	320.184	267.236	300
	61301	61350	-	CCNA_00060	mitochondrial-type Fe-S cluster assembly protein NFU	134.252	231.853	292.102	363.518	303.678	348
	61351	61400	-	CCNA_00060	mitochondrial-type Fe-S cluster assembly protein NFU	120.993	260.834	157.286	320.184	318.254	341
	61401	61450	-	CCNA_00060	mitochondrial-type Fe-S cluster assembly protein NFU	147.512	313.967	84.2602	293.703	310.966	295
	61451	61500	-	CCNA_00060	mitochondrial-type Fe-S cluster assembly protein NFU	192.262	284.986	115.156	305.74	284.242	327
	61501	61550	-	CCNA_00060	mitochondrial-type Fe-S cluster assembly protein NFU	198.892	313.967	134.816	308.147	276.954	403
	61551	61600	-	CCNA_00060	mitochondrial-type Fe-S cluster assembly protein NFU	195.577	256.004	120.773	346.666	313.395	378
	61601	61650	-	CCNA_00060	mitochondrial-type Fe-S cluster assembly protein NFU	192.262	260.834	132.008	315.37	310.966	355
	61651	61700	-	CCNA_00060	mitochondrial-type Fe-S cluster assembly protein NFU	160.771	246.344	207.842	269.629	303.678	363
	61701	61750	-	CCNA_00060	mitochondrial-type Fe-S cluster assembly protein NFU	175.688	207.701	190.99	317.777	323.113	368
	61751	61800	-	CCNA_00060	mitochondrial-type Fe-S cluster assembly protein NFU	147.512	236.683	148.86	344.258	347.407	387
	61801	61850				102.761	198.041	132.008	341.851	327.972	390
	61851	61900	+	CCNA_00061	cytochrome p450	109.391	256.004	70.2168	317.777	284.242	340
	61901	61950	+	CCNA_00061	cytochrome p450	92.8163	227.022	42.1301	298.518	291.531	306
	61951	62000	+	CCNA_00061	cytochrome p450	127.622	217.362	64.5995	293.703	286.672	320
	62001	62050	+	CCNA_00061	cytochrome p450	145.854	265.665	106.73	288.888	276.954	306
	62051	62100	+	CCNA_00061	cytochrome p450	116.02	309.137	98.3035	247.962	274.525	303
	62101	62150	+	CCNA_00061	cytochrome p450	137.567	284.986	70.2168	226.296	240.513	303
	62151	62200	+	CCNA_00061	cytochrome p450	179.003	284.986	87.0688	291.296	221.077	338
	62201	62250	+	CCNA_00061	cytochrome p450	195.577	309.137	95.4948	308.147	204.071	318
	62251	62300	+	CCNA_00061	cytochrome p450	145.854	280.155	81.4515	233.518	230.795	244
	62301	62350	+	CCNA_00061	cytochrome p450	117.678	309.137	70.2168	226.296	245.372	257
	62351	62400	+	CCNA_00061	cytochrome p450	122.65	275.325	64.5995	250.37	235.654	291
	62401	62450	+	CCNA_00061	cytochrome p450	159.114	275.325	120.773	207.037	230.795	263
	62451	62500	+	CCNA_00061	cytochrome p450	124.308	251.174	134.816	182.963	208.93	233
	62501	62550	+	CCNA_00061	cytochrome p450	106.076	265.665	123.582	238.333	221.077	287
	62551	62600	+	CCNA_00061	cytochrome p450	137.567	299.476	143.242	284.073	262.377	321
	62601	62650	+	CCNA_00061	cytochrome p450	144.197	280.155	126.39	255.185	257.519	309
	62651	62700	+	CCNA_00061	cytochrome p450	140.882	260.834	151.668	233.518	235.654	310
	62701	62750	+	CCNA_00061	cytochrome p450	122.65	227.022	168.52	245.555	230.795	276
	62751	62800	+	CCNA_00061	cytochrome p450	120.993	323.628	193.798	257.592	242.942	292
	62801	62850	+	CCNA_00061	cytochrome p450	120.993	333.288	190.99	231.111	267.236	305
	62851	62900	+	CCNA_00061	cytochrome p450	159.114	284.986	106.73	235.925	298.819	277
	62901	62950	+	CCNA_00061	cytochrome p450	149.169	231.853	176.946	250.37	264.807	266
	62951	63000	+	CCNA_00061	cytochrome p450	129.28	202.871	266.824	272.036	259.948	291
	63001	63050	+	CCNA_00061	cytochrome p450	134.252	241.513	210.65	303.333	293.96	306
	63051	63100	+	CCNA_00061	cytochrome p450	112.706	241.513	140.434	284.073	293.96	293
	63101	63150	+	CCNA_00061	cytochrome p450	81.2143	164.229	81.4515	231.111	228.366	276
	63151	63200	+	CCNA_00061	cytochrome p450	54.6953	77.2843	132.008	185.37	133.618	195
	63201	63250				46.4082	67.6237	132.008	154.074	155.483	152
	63251	63300				23.2041	77.2843	42.1301	161.296	145.765	157
	63301	63350	-	trpS	tryptophanyl-tRNA synthetase	49.723	115.926	168.52	240.74	160.342	219
	63351	63400	-	trpS	tryptophanyl-tRNA synthetase	56.3528	82.1145	379.171	243.148	216.218	261
	63401	63450	-	trpS	tryptophanyl-tRNA synthetase	66.2974	106.266	342.658	192.592	208.93	220
	63451	63500	-	trpS	tryptophanyl-tRNA synthetase	64.6399	169.059	289.293	226.296	223.507	235
	63501	63550	-	trpS	tryptophanyl-tRNA synthetase	87.844	207.701	289.293	272.036	235.654	290
	63551	63600	-	trpS	tryptophanyl-tRNA synthetase	92.8163	169.059	233.12	264.814	221.077	302
	63601	63650	-	trpS	tryptophanyl-tRNA synthetase	67.9548	149.738	146.051	228.703	240.513	288
	63651	63700	-	trpS	tryptophanyl-tRNA synthetase	94.4738	212.532	92.6862	255.185	276.954	276
	63701	63750	-	trpS	tryptophanyl-tRNA synthetase	116.02	207.701	129.199	238.333	284.242	284
	63751	63800	-	trpS	tryptophanyl-tRNA synthetase	79.5568	149.738	132.008	238.333	252.66	259
	63801	63850	-	trpS	tryptophanyl-tRNA synthetase	76.242	178.72	75.8341	262.407	233.224	256
	63851	63900	-	trpS	tryptophanyl-tRNA synthetase	102.761	193.211	89.8775	259.999	325.542	283
	63901	63950	-	trpS	tryptophanyl-tRNA synthetase	82.8717	251.174	95.4948	267.222	359.554	300
	63951	64000	-	trpS	tryptophanyl-tRNA synthetase	91.1589	256.004	123.582	279.259	272.095	322
	64001	64050	-	trpS	tryptophanyl-tRNA synthetase	117.678	275.325	213.459	269.629	252.66	301
	64051	64100	-	trpS	tryptophanyl-tRNA synthetase	127.622	313.967	196.607	247.962	259.948	265
	64101	64150	-	trpS	tryptophanyl-tRNA synthetase	145.854	270.495	213.459	214.259	213.789	271
	64151	64200	-	trpS	tryptophanyl-tRNA synthetase	142.539	236.683	219.076	219.074	206.501	290
	64201	64250	-	trpS	tryptophanyl-tRNA synthetase	147.512	289.816	123.582	255.185	225.936	287
	64251	64300	-	trpS	tryptophanyl-tRNA synthetase	139.224	357.44	339.849	272.036	257.519	274
	64301	64350	-	trpS	tryptophanyl-tRNA synthetase	142.539	362.27	359.51	300.925	272.095	338
	64351	64400	-	trpS	tryptophanyl-tRNA synthetase	150.827	352.609	275.25	288.888	279.383	354
	64401	64450	-	CCNA_03913	hypothetical protein	172.373	284.986	379.171	262.407	284.242	333
	64451	64500	-	CCNA_03913	hypothetical protein	182.318	367.1	317.38	245.555	255.089	306
	64501	64550	-	mviN	MviN-family integral membrane protein	150.827	352.609	452.196	214.259	221.077	245
	64551	64600	-	mviN	MviN-family integral membrane protein	135.91	367.1	511.178	190.185	194.354	234
	64601	64650	-	mviN	MviN-family integral membrane protein	177.345	338.119	379.171	207.037	199.213	276
	64651	64700	-	mviN	MviN-family integral membrane protein	165.743	193.211	570.16	235.925	191.924	278
	64701	64750	-	mviN	MviN-family integral membrane protein	139.224	164.229	783.619	207.037	221.077	262
	64751	64800	-	mviN	MviN-family integral membrane protein	192.262	217.362	867.88	247.962	279.383	289
	64801	64850	-	mviN	MviN-family integral membrane protein	177.345	241.513	881.923	264.814	223.507	249
	64851	64900	-	mviN	MviN-family integral membrane protein	180.66	178.72	612.29	264.814	204.071	226
	64901	64950	-	mviN	MviN-family integral membrane protein	217.124	217.362	460.622	281.666	245.372	277
	64951	65000	-	mviN	MviN-family integral membrane protein	179.003	193.211	612.29	257.592	245.372	286
	65001	65050	-	mviN	MviN-family integral membrane protein	145.854	212.532	634.76	233.518	259.948	268
	65051	65100	-	mviN	MviN-family integral membrane protein	149.169	256.004	348.275	267.222	267.236	261
	65101	65150	-	mviN	MviN-family integral membrane protein	187.29	294.646	362.319	262.407	255.089	241
	65151	65200	-	mviN	MviN-family integral membrane protein	149.169	284.986	668.464	245.555	208.93	227
	65201	65250	-	mviN	MviN-family integral membrane protein	117.678	313.967	836.984	238.333	174.918	251
	65251	65300	-	mviN	MviN-family integral membrane protein	120.993	270.495	780.811	272.036	189.495	284
	65301	65350	-	mviN	MviN-family integral membrane protein	142.539	284.986	587.012	300.925	250.23	306
	65351	65400	-	mviN	MviN-family integral membrane protein	142.539	217.362	542.074	214.259	250.23	289
	65401	65450	-	mviN	MviN-family integral membrane protein	144.197	236.683	561.734	214.259	221.077	259
	65451	65500	-	mviN	MviN-family integral membrane protein	145.854	333.288	572.969	255.185	262.377	292
	65501	65550	-	mviN	MviN-family integral membrane protein	125.965	338.119	536.456	240.74	240.513	301
	65551	65600	-	mviN	MviN-family integral membrane protein	127.622	304.307	311.763	231.111	216.218	275
	65601	65650	-	mviN	MviN-family integral membrane protein	147.512	294.646	140.434	240.74	242.942	302
	65651	65700	-	mviN	MviN-family integral membrane protein	160.771	338.119	120.773	291.296	281.813	335
	65701	65750	-	mviN	MviN-family integral membrane protein	144.197	284.986	129.199	334.629	274.525	333
	65751	65800	-	mviN	MviN-family integral membrane protein	129.28	309.137	165.712	288.888	252.66	292
	65801	65850	-	mviN	MviN-family integral membrane protein	149.169	309.137	280.867	264.814	257.519	280
	65851	65900	-	mviN	MviN-family integral membrane protein	124.308	212.532	283.676	281.666	259.948	302
	65901	65950	-	mviN	MviN-family integral membrane protein	127.622	251.174	176.946	300.925	257.519	273
	65951	66000	-	mviN	MviN-family integral membrane protein	122.65	231.853	210.65	291.296	221.077	289
	66001	66050	-	mviN	MviN-family integral membrane protein	106.076	164.229	190.99	300.925	204.071	307
	66051	66100	-	mviN	MviN-family integral membrane protein	99.4461	154.569	162.903	303.333	240.513	271
	66101	66150				91.1589	217.362	157.286	247.962	216.218	263
	66151	66200				86.1866	149.738	160.094	262.407	196.783	259
	66201	66250				59.6676	101.436	115.156	187.777	191.924	180
	66251	66300				11.602	48.3027	19.6607	79.4442	123.9	104
	66301	66350	-	CCNA_00064	methyl-accepting chemotaxis protein	46.4082	111.096	103.921	139.629	138.477	184
	66351	66400	-	CCNA_00064	methyl-accepting chemotaxis protein	116.02	236.683	224.694	211.851	221.077	297
	66401	66450	-	CCNA_00064	methyl-accepting chemotaxis protein	117.678	256.004	160.094	216.666	242.942	287
	66451	66500	-	CCNA_00064	methyl-accepting chemotaxis protein	145.854	275.325	95.4948	226.296	230.795	287
	66501	66550	-	CCNA_00064	methyl-accepting chemotaxis protein	142.539	260.834	134.816	204.629	184.636	251
	66551	66600	-	CCNA_00064	methyl-accepting chemotaxis protein	155.799	294.646	210.65	195	191.924	213
	66601	66650	-	CCNA_00064	methyl-accepting chemotaxis protein	157.456	386.421	171.329	257.592	245.372	258
	66651	66700	-	CCNA_00064	methyl-accepting chemotaxis protein	97.7886	304.307	168.52	209.444	221.077	215
	66701	66750	-	CCNA_00064	methyl-accepting chemotaxis protein	109.391	323.628	337.041	170.925	179.777	203
	66751	66800	-	CCNA_00064	methyl-accepting chemotaxis protein	87.844	236.683	235.928	211.851	184.636	253
	66801	66850	-	CCNA_00064	methyl-accepting chemotaxis protein	87.844	149.738	176.946	214.259	201.642	246
	66851	66900	-	CCNA_00064	methyl-accepting chemotaxis protein	116.02	217.362	404.449	182.963	187.065	217
	66901	66950	-	CCNA_00064	methyl-accepting chemotaxis protein	120.993	222.192	469.048	154.074	145.765	190
	66951	67000	-	CCNA_00064	methyl-accepting chemotaxis protein	135.91	236.683	407.257	209.444	133.618	204
	67001	67050	-	CCNA_00064	methyl-accepting chemotaxis protein	135.91	236.683	488.709	252.777	157.912	224
	67051	67100	-	CCNA_00064	methyl-accepting chemotaxis protein	127.622	207.701	598.247	228.703	179.777	228
	67101	67150	-	CCNA_00064	methyl-accepting chemotaxis protein	149.169	207.701	359.51	235.925	182.207	258
	67151	67200	-	CCNA_00064	methyl-accepting chemotaxis protein	164.086	260.834	148.86	245.555	189.495	276
	67201	67250	-	CCNA_00064	methyl-accepting chemotaxis protein	159.114	284.986	334.232	216.666	199.213	246
	67251	67300	-	CCNA_00064	methyl-accepting chemotaxis protein	157.456	246.344	544.882	221.481	187.065	213
	67301	67350	-	CCNA_00064	methyl-accepting chemotaxis protein	172.373	256.004	637.569	255.185	213.789	246
	67351	67400	-	CCNA_00064	methyl-accepting chemotaxis protein	182.318	284.986	387.597	255.185	235.654	292
	67401	67450	-	CCNA_00064	methyl-accepting chemotaxis protein	180.66	265.665	238.737	216.666	194.354	268
	67451	67500	-	CCNA_00064	methyl-accepting chemotaxis protein	142.539	198.041	429.727	202.222	204.071	261
	67501	67550	-	CCNA_00064	methyl-accepting chemotaxis protein	97.7886	169.059	485.9	223.888	235.654	254
	67551	67600	-	CCNA_00064	methyl-accepting chemotaxis protein	79.5568	222.192	351.084	235.925	221.077	253
	67601	67650	-	CCNA_00064	methyl-accepting chemotaxis protein	97.7886	231.853	213.459	202.222	179.777	249
	67651	67700	-	CCNA_00064	methyl-accepting chemotaxis protein	142.539	227.022	269.632	247.962	221.077	279
	67701	67750	-	CCNA_00064	methyl-accepting chemotaxis protein	97.7886	227.022	272.441	281.666	281.813	293
	67751	67800	-	CCNA_00064	methyl-accepting chemotaxis protein	112.706	207.701	171.329	269.629	289.101	313
	67801	67850	-	CCNA_00064	methyl-accepting chemotaxis protein	157.456	289.816	148.86	298.518	342.548	344
	67851	67900	-	CCNA_00064	methyl-accepting chemotaxis protein	149.169	270.495	160.094	274.444	374.131	305
	67901	67950	-	CCNA_00064	methyl-accepting chemotaxis protein	159.114	313.967	168.52	274.444	320.684	335
	67951	68000	-	CCNA_00064	methyl-accepting chemotaxis protein	177.345	333.288	168.52	315.37	296.389	352
	68001	68050	-	CCNA_00064	methyl-accepting chemotaxis protein	135.91	270.495	219.076	272.036	257.519	281
	68051	68100	-	CCNA_00064	methyl-accepting chemotaxis protein	125.965	164.229	235.928	195	194.354	249
	68101	68150	-	CCNA_00064	methyl-accepting chemotaxis protein	120.993	178.72	196.607	262.407	240.513	280
	68151	68200	-	CCNA_03914	hypothetical protein	157.456	164.229	134.816	310.555	308.536	307
	68201	68250				227.069	202.871	112.347	305.74	357.125	315
	68251	68300	-	CCNA_00065	S-adenosylmethionine-dependent methyltransferase	812.143	227.022	134.816	322.592	393.566	312
	68301	68350	-	CCNA_00065	S-adenosylmethionine-dependent methyltransferase	1236.45	333.288	129.199	303.333	318.254	283
	68351	68400	-	CCNA_00065	S-adenosylmethionine-dependent methyltransferase	986.173	309.137	137.625	269.629	242.942	278
	68401	68450	-	CCNA_00065	S-adenosylmethionine-dependent methyltransferase	845.292	357.44	174.138	286.481	284.242	323
	68451	68500	-	CCNA_00065	S-adenosylmethionine-dependent methyltransferase	986.173	391.252	171.329	320.184	306.107	327
	68501	68550	-	CCNA_00065	S-adenosylmethionine-dependent methyltransferase	828.717	371.93	182.564	293.703	296.389	320
	68551	68600	-	CCNA_00065	S-adenosylmethionine-dependent methyltransferase	460.767	371.93	137.625	332.221	298.819	328
	68601	68650	-	CCNA_00065	S-adenosylmethionine-dependent methyltransferase	223.754	289.816	140.434	377.962	272.095	312
	68651	68700	-	CCNA_00065	S-adenosylmethionine-dependent methyltransferase	140.882	294.646	160.094	341.851	269.666	298
	68701	68750	-	CCNA_00065	S-adenosylmethionine-dependent methyltransferase	134.252	357.44	140.434	305.74	250.23	302
	68751	68800	-	CCNA_00065	S-adenosylmethionine-dependent methyltransferase	147.512	304.307	342.658	291.296	235.654	293
	68801	68850	-	CCNA_00065	S-adenosylmethionine-dependent methyltransferase	164.086	246.344	342.658	235.925	235.654	295
	68851	68900	-	CCNA_00065	S-adenosylmethionine-dependent methyltransferase	144.197	280.155	269.632	204.629	230.795	295
	68901	68950	-	CCNA_00065	S-adenosylmethionine-dependent methyltransferase	165.743	270.495	415.683	291.296	257.519	335
	68951	69000	-	CCNA_00065	S-adenosylmethionine-dependent methyltransferase	185.633	256.004	376.362	305.74	291.531	356
	69001	69050	-	CCNA_00065	S-adenosylmethionine-dependent methyltransferase	157.456	236.683	244.354	262.407	262.377	316
	69051	69100	-	CCNA_00065	S-adenosylmethionine-dependent methyltransferase	165.743	280.155	174.138	293.703	245.372	315
	69101	69150	-	CCNA_00066	Rieske (2Fe-2S) domain protein	157.456	333.288	348.275	288.888	233.224	335
	69151	69200	-	CCNA_00066	Rieske (2Fe-2S) domain protein	127.622	256.004	502.752	238.333	174.918	254
	69201	69250	-	CCNA_00066	Rieske (2Fe-2S) domain protein	164.086	284.986	396.023	247.962	211.36	274
	69251	69300	-	CCNA_00066	Rieske (2Fe-2S) domain protein	160.771	251.174	620.716	308.147	245.372	341
	69301	69350	-	CCNA_00066	Rieske (2Fe-2S) domain protein	149.169	241.513	704.977	257.592	223.507	301
	69351	69400	-	CCNA_00066	Rieske (2Fe-2S) domain protein	145.854	275.325	474.666	231.111	204.071	299
	69401	69450	-	CCNA_00066	Rieske (2Fe-2S) domain protein	120.993	217.362	480.283	284.073	204.071	317
	69451	69500	-	CCNA_00066	Rieske (2Fe-2S) domain protein	117.678	260.834	674.081	272.036	235.654	293
	69501	69550	-	CCNA_00067	YciI-like protein	114.363	188.38	690.933	226.296	228.366	271
	69551	69600	-	CCNA_00067	YciI-like protein	92.8163	193.211	528.03	214.259	187.065	263
	69601	69650	-	CCNA_00067	YciI-like protein	94.4738	212.532	629.143	214.259	187.065	277
	69651	69700	-	CCNA_00067	YciI-like protein	74.5845	154.569	685.316	180.555	211.36	275
	69701	69750	-	CCNA_00067	YciI-like protein	82.8717	178.72	581.395	228.703	223.507	305
	69751	69800	-	CCNA_00067	YciI-like protein	125.965	207.701	396.023	293.703	255.089	335
	69801	69850	-	gpsA	NAD(P)H-dependent glycerol-3-phosphate dehydrogenase	92.8163	231.853	654.421	238.333	221.077	269
	69851	69900	-	gpsA	NAD(P)H-dependent glycerol-3-phosphate dehydrogenase	79.5568	222.192	943.714	187.777	157.912	237
	69901	69950	-	gpsA	NAD(P)H-dependent glycerol-3-phosphate dehydrogenase	91.1589	217.362	820.132	204.629	143.336	239
	69951	70000	-	gpsA	NAD(P)H-dependent glycerol-3-phosphate dehydrogenase	107.733	256.004	848.219	245.555	189.495	275
	70001	70050	-	gpsA	NAD(P)H-dependent glycerol-3-phosphate dehydrogenase	129.28	299.476	721.829	259.999	281.813	328
	70051	70100	-	gpsA	NAD(P)H-dependent glycerol-3-phosphate dehydrogenase	132.595	265.665	792.045	274.444	274.525	303
	70101	70150	-	gpsA	NAD(P)H-dependent glycerol-3-phosphate dehydrogenase	135.91	270.495	1089.76	262.407	235.654	267
	70151	70200	-	gpsA	NAD(P)H-dependent glycerol-3-phosphate dehydrogenase	183.975	391.252	1019.55	228.703	235.654	281
	70201	70250	-	gpsA	NAD(P)H-dependent glycerol-3-phosphate dehydrogenase	190.605	357.44	960.566	235.925	235.654	298
	70251	70300	-	gpsA	NAD(P)H-dependent glycerol-3-phosphate dehydrogenase	169.058	367.1	946.522	207.037	245.372	267
	70301	70350	-	gpsA	NAD(P)H-dependent glycerol-3-phosphate dehydrogenase	182.318	420.233	926.862	178.148	225.936	234
	70351	70400	-	gpsA	NAD(P)H-dependent glycerol-3-phosphate dehydrogenase	132.595	400.912	1027.97	197.407	184.636	246
	70401	70450	-	gpsA	NAD(P)H-dependent glycerol-3-phosphate dehydrogenase	125.965	367.1	676.89	231.111	208.93	246
	70451	70500	-	gpsA	NAD(P)H-dependent glycerol-3-phosphate dehydrogenase	142.539	362.27	668.464	245.555	240.513	250
	70501	70550	-	gpsA	NAD(P)H-dependent glycerol-3-phosphate dehydrogenase	130.937	371.93	935.288	269.629	218.648	261
	70551	70600	-	gpsA	NAD(P)H-dependent glycerol-3-phosphate dehydrogenase	124.308	323.628	707.785	245.555	184.636	258
	70601	70650	-	gpsA	NAD(P)H-dependent glycerol-3-phosphate dehydrogenase	144.197	362.27	370.745	257.592	187.065	273
	70651	70700	-	gpsA	NAD(P)H-dependent glycerol-3-phosphate dehydrogenase	119.335	299.476	525.222	255.185	179.777	271
	70701	70750	-	gpsA	NAD(P)H-dependent glycerol-3-phosphate dehydrogenase	116.02	231.853	957.757	238.333	196.783	254
	70751	70800	-	gpsA	NAD(P)H-dependent glycerol-3-phosphate dehydrogenase	114.363	289.816	631.951	272.036	255.089	297
	70801	70850	-	gpsA	NAD(P)H-dependent glycerol-3-phosphate dehydrogenase	114.363	304.307	581.395	255.185	276.954	293
	70851	70900	-	CCNA_00069	O-sialoglycoprotein endopeptidase	109.391	217.362	682.507	202.222	225.936	239
	70901	70950	-	CCNA_00069	O-sialoglycoprotein endopeptidase	129.28	246.344	592.63	168.518	206.501	269
	70951	71000	-	CCNA_00069	O-sialoglycoprotein endopeptidase	106.076	260.834	699.359	158.888	211.36	287
	71001	71050	-	CCNA_00069	O-sialoglycoprotein endopeptidase	91.1589	173.89	682.507	182.963	184.636	234
	71051	71100	-	CCNA_00069	O-sialoglycoprotein endopeptidase	102.761	202.871	460.622	219.074	167.63	245
	71101	71150	-	CCNA_00069	O-sialoglycoprotein endopeptidase	106.076	212.532	519.604	226.296	194.354	254
	71151	71200	-	CCNA_00069	O-sialoglycoprotein endopeptidase	86.1866	159.399	828.558	195	230.795	206
	71201	71250	-	CCNA_00069	O-sialoglycoprotein endopeptidase	77.8994	280.155	690.933	175.74	208.93	218
	71251	71300	-	CCNA_00069	O-sialoglycoprotein endopeptidase	81.2143	275.325	786.428	178.148	187.065	249
	71301	71350	-	CCNA_00069	O-sialoglycoprotein endopeptidase	86.1866	222.192	727.446	247.962	206.501	274
	71351	71400	-	CCNA_00069	O-sialoglycoprotein endopeptidase	74.5845	256.004	572.969	274.444	216.218	246
	71401	71450	-	CCNA_00069	O-sialoglycoprotein endopeptidase	96.1312	313.967	553.308	245.555	257.519	230
	71451	71500	-	CCNA_00069	O-sialoglycoprotein endopeptidase	116.02	299.476	449.387	240.74	250.23	252
	71501	71550	-	CCNA_00069	O-sialoglycoprotein endopeptidase	116.02	231.853	615.099	247.962	235.654	241
	71551	71600	-	CCNA_00069	O-sialoglycoprotein endopeptidase	137.567	236.683	671.273	211.851	223.507	254
	71601	71650	-	CCNA_00069	O-sialoglycoprotein endopeptidase	125.965	198.041	645.995	156.481	167.63	233
	71651	71700	-	CCNA_00069	O-sialoglycoprotein endopeptidase	125.965	193.211	713.403	190.185	150.624	208
	71701	71750	-	CCNA_00069	O-sialoglycoprotein endopeptidase	165.743	227.022	696.551	199.814	179.777	219
	71751	71800	-	CCNA_00069	O-sialoglycoprotein endopeptidase	175.688	284.986	587.012	202.222	189.495	253
	71801	71850	-	CCNA_00069	O-sialoglycoprotein endopeptidase	167.401	333.288	469.048	262.407	213.789	289
	71851	71900	-	CCNA_00069	O-sialoglycoprotein endopeptidase	207.179	391.252	249.972	327.407	306.107	354
	71901	71950	-	CCNA_00069	O-sialoglycoprotein endopeptidase	205.522	357.44	106.73	320.184	337.69	388
	71951	72000	+	CCNA_00070	porphobilinogen deaminase	170.716	299.476	278.059	284.073	313.395	327
	72001	72050	+	CCNA_00070	porphobilinogen deaminase	150.827	405.742	457.814	286.481	289.101	325
	72051	72100	+	CCNA_00070	porphobilinogen deaminase	139.224	420.233	384.788	286.481	255.089	315
	72101	72150	+	CCNA_00070	porphobilinogen deaminase	134.252	299.476	252.78	272.036	284.242	327
	72151	72200	+	CCNA_00070	porphobilinogen deaminase	165.743	227.022	143.242	308.147	296.389	360
	72201	72250	+	CCNA_00070	porphobilinogen deaminase	170.716	275.325	185.372	317.777	306.107	338
	72251	72300	+	CCNA_00070	porphobilinogen deaminase	165.743	284.986	603.864	286.481	301.248	349
	72301	72350	+	CCNA_00070	porphobilinogen deaminase	140.882	318.798	645.995	281.666	257.519	324
	72351	72400	+	CCNA_00070	porphobilinogen deaminase	135.91	299.476	690.933	267.222	223.507	306
	72401	72450	+	CCNA_00070	porphobilinogen deaminase	159.114	323.628	645.995	317.777	262.377	348
	72451	72500	+	CCNA_00070	porphobilinogen deaminase	157.456	367.1	570.16	300.925	296.389	336
	72501	72550	+	CCNA_00070	porphobilinogen deaminase	139.224	275.325	612.29	276.851	247.801	308
	72551	72600	+	CCNA_00070	porphobilinogen deaminase	139.224	212.532	710.594	310.555	255.089	295
	72601	72650	+	CCNA_00070	porphobilinogen deaminase	122.65	198.041	895.966	274.444	218.648	261
	72651	72700	+	CCNA_00070	porphobilinogen deaminase	127.622	193.211	887.54	231.111	228.366	262
	72701	72750	+	CCNA_00070	porphobilinogen deaminase	122.65	183.55	954.948	226.296	252.66	278
	72751	72800	+	CCNA_00070	porphobilinogen deaminase	107.733	251.174	845.41	221.481	201.642	282
	72801	72850	+	CCNA_00070	porphobilinogen deaminase	125.965	280.155	803.28	211.851	182.207	289
	72851	72900	+	CCNA_00070	porphobilinogen deaminase	125.965	246.344	949.331	204.629	148.195	276
	72901	72950	+	CCNA_00070	porphobilinogen deaminase	109.391	231.853	1013.93	180.555	165.201	272
	72951	73000	+	CCNA_00071	uroporphyrinogen-III synthase	129.28	241.513	946.522	175.74	196.783	280
	73001	73050	+	CCNA_00071	uroporphyrinogen-III synthase	127.622	227.022	668.464	197.407	250.23	258
	73051	73100	+	CCNA_00071	uroporphyrinogen-III synthase	134.252	256.004	393.214	228.703	279.383	254
	73101	73150	+	CCNA_00071	uroporphyrinogen-III synthase	152.484	304.307	643.186	250.37	233.224	262
	73151	73200	+	CCNA_00071	uroporphyrinogen-III synthase	170.716	323.628	912.818	257.592	187.065	250
	73201	73250	+	CCNA_00071	uroporphyrinogen-III synthase	160.771	294.646	688.125	250.37	204.071	256
	73251	73300	+	CCNA_00071	uroporphyrinogen-III synthase	142.539	246.344	629.143	211.851	179.777	227
	73301	73350	+	CCNA_00071	uroporphyrinogen-III synthase	142.539	231.853	766.767	192.592	126.33	217
	73351	73400	+	CCNA_00071	uroporphyrinogen-III synthase	145.854	280.155	567.352	173.333	121.471	181
	73401	73450	+	CCNA_00071	uroporphyrinogen-III synthase	144.197	256.004	584.204	185.37	153.054	166
	73451	73500	+	CCNA_00071	uroporphyrinogen-III synthase	210.494	284.986	702.168	168.518	194.354	198
	73501	73550	+	CCNA_00071	uroporphyrinogen-III synthase	250.273	391.252	651.612	168.518	204.071	216
	73551	73600	+	CCNA_00071	uroporphyrinogen-III synthase	250.273	347.779	719.02	240.74	182.207	235
	73601	73650	+	CCNA_00071	uroporphyrinogen-III synthase	240.328	347.779	452.196	247.962	177.348	262
	73651	73700	+	CCNA_00072	hypothetical protein	230.383	313.967	278.059	226.296	206.501	265
	73701	73750	+	CCNA_00072	hypothetical protein	174.031	299.476	629.143	211.851	172.489	236
	73751	73800	+	CCNA_00072	hypothetical protein	142.539	284.986	699.359	221.481	187.065	261
	73801	73850	+	CCNA_00072	hypothetical protein	114.363	289.816	564.543	204.629	218.648	264
	73851	73900	+	CCNA_00072	hypothetical protein	107.733	275.325	688.125	202.222	179.777	257
	73901	73950	+	CCNA_00072	hypothetical protein	122.65	207.701	752.724	207.037	182.207	263
	73951	74000	+	CCNA_00072	hypothetical protein	127.622	149.738	381.979	204.629	201.642	235
	74001	74050	+	CCNA_00072	hypothetical protein	84.5292	169.059	292.102	156.481	160.342	225
	74051	74100	+	CCNA_00072	hypothetical protein	67.9548	159.399	488.709	120.37	121.471	218
	74101	74150	+	CCNA_00072	hypothetical protein	87.844	140.078	539.265	125.185	162.771	218
	74151	74200	+	CCNA_00072	hypothetical protein	81.2143	159.399	693.742	130	170.059	206
	74201	74250	+	CCNA_00072	hypothetical protein	99.4461	188.38	724.637	154.074	131.189	219
	74251	74300	+	CCNA_00072	hypothetical protein	132.595	251.174	359.51	211.851	172.489	271
	74301	74350	+	CCNA_00072	hypothetical protein	119.335	256.004	396.023	219.074	165.201	265
	74351	74400	+	CCNA_00072	hypothetical protein	144.197	270.495	735.872	154.074	121.471	219
	74401	74450	+	CCNA_00072	hypothetical protein	120.993	294.646	682.507	113.148	126.33	191
	74451	74500	+	CCNA_00072	hypothetical protein	107.733	260.834	606.673	103.518	133.618	157
	74501	74550	+	CCNA_00072	hypothetical protein	92.8163	202.871	570.16	105.926	89.8886	135
	74551	74600	+	CCNA_00072	hypothetical protein	101.103	246.344	587.012	113.148	82.6003	176
	74601	74650	+	CCNA_00073	HemY domain membrane protein	116.02	256.004	772.385	173.333	145.765	204
	74651	74700	+	CCNA_00073	HemY domain membrane protein	99.4461	227.022	904.392	180.555	145.765	200
	74701	74750	+	CCNA_00073	HemY domain membrane protein	99.4461	222.192	589.821	130	109.324	189
	74751	74800	+	CCNA_00073	HemY domain membrane protein	92.8163	202.871	497.135	170.925	106.895	153
	74801	74850	+	CCNA_00073	HemY domain membrane protein	92.8163	193.211	797.663	231.111	131.189	169
	74851	74900	+	CCNA_00073	HemY domain membrane protein	106.076	178.72	822.941	204.629	143.336	174
	74901	74950	+	CCNA_00073	HemY domain membrane protein	74.5845	135.247	699.359	173.333	136.048	155
	74951	75000	+	CCNA_00073	HemY domain membrane protein	91.1589	173.89	550.5	139.629	155.483	175
	75001	75050	+	CCNA_00073	HemY domain membrane protein	101.103	202.871	525.222	130	155.483	182
	75051	75100	+	CCNA_00073	HemY domain membrane protein	86.1866	169.059	654.421	149.259	138.477	173
	75101	75150	+	CCNA_00073	HemY domain membrane protein	91.1589	111.096	721.829	132.407	114.183	139
	75151	75200	+	CCNA_00073	HemY domain membrane protein	72.9271	144.908	682.507	144.444	155.483	153
	75201	75250	+	CCNA_00073	HemY domain membrane protein	66.2974	135.247	744.298	134.814	182.207	193
	75251	75300	+	CCNA_00073	HemY domain membrane protein	77.8994	144.908	811.706	130	157.912	194
	75301	75350	+	CCNA_00073	HemY domain membrane protein	92.8163	154.569	553.308	161.296	160.342	191
	75351	75400	+	CCNA_00073	HemY domain membrane protein	82.8717	178.72	463.431	178.148	157.912	199
	75401	75450	+	CCNA_00073	HemY domain membrane protein	87.844	159.399	690.933	166.111	138.477	213
	75451	75500	+	CCNA_00073	HemY domain membrane protein	89.5015	130.417	603.864	154.074	153.054	219
	75501	75550	+	CCNA_00073	HemY domain membrane protein	89.5015	144.908	589.821	132.407	174.918	198
	75551	75600	+	CCNA_00073	HemY domain membrane protein	82.8717	135.247	581.395	77.0369	148.195	136
	75601	75650	+	CCNA_00073	HemY domain membrane protein	86.1866	154.569	488.709	91.4813	126.33	101
	75651	75700	+	CCNA_00073	HemY domain membrane protein	82.8717	169.059	547.691	132.407	121.471	139
	75701	75750	+	CCNA_00073	HemY domain membrane protein	89.5015	251.174	449.387	142.037	116.612	164
	75751	75800	+	CCNA_00073	HemY domain membrane protein	134.252	284.986	264.015	156.481	126.33	171
	75801	75850	+	CCNA_00073	HemY domain membrane protein	147.512	241.513	283.676	185.37	148.195	168
	75851	75900	+	CCNA_00073	HemY domain membrane protein	140.882	251.174	227.502	228.703	184.636	184
	75901	75950	+	CCNA_00073	HemY domain membrane protein	160.771	342.949	249.972	233.518	240.513	264
	75951	76000	+	CCNA_00073	HemY domain membrane protein	122.65	289.816	325.806	197.407	230.795	279
	76001	76050	+	CCNA_00073	HemY domain membrane protein	112.706	236.683	269.632	192.592	191.924	240
	76051	76100	+	CCNA_00073	HemY domain membrane protein	124.308	280.155	334.232	238.333	216.218	279
	76101	76150	+	CCNA_00073	HemY domain membrane protein	135.91	309.137	356.701	286.481	289.101	373
	76151	76200				152.484	347.779	207.842	324.999	313.395	468
	76201	76250				155.799	381.591	98.3035	334.629	359.554	517
	76251	76300				132.595	381.591	140.434	332.221	417.86	447
	76301	76350				127.622	347.779	120.773	303.333	381.419	363
	76351	76400				127.622	256.004	176.946	272.036	325.542	324
	76401	76450				97.7886	140.078	146.051	235.925	250.23	239
	76451	76500	-	CCNA_00074	multifunctional fatty acid oxidation complex subunit alpha FadJ	87.844	130.417	221.885	202.222	213.789	231
	76501	76550	-	CCNA_00074	multifunctional fatty acid oxidation complex subunit alpha FadJ	109.391	212.532	404.449	240.74	230.795	267
	76551	76600	-	CCNA_00074	multifunctional fatty acid oxidation complex subunit alpha FadJ	129.28	227.022	308.954	247.962	238.083	272
	76601	76650	-	CCNA_00074	multifunctional fatty acid oxidation complex subunit alpha FadJ	116.02	227.022	252.78	214.259	223.507	249
	76651	76700	-	CCNA_00074	multifunctional fatty acid oxidation complex subunit alpha FadJ	106.076	169.059	275.25	255.185	204.071	217
	76701	76750	-	CCNA_00074	multifunctional fatty acid oxidation complex subunit alpha FadJ	96.1312	289.816	292.102	337.036	204.071	219
	76751	76800	-	CCNA_00074	multifunctional fatty acid oxidation complex subunit alpha FadJ	107.733	318.798	342.658	279.259	262.377	241
	76801	76850	-	CCNA_00074	multifunctional fatty acid oxidation complex subunit alpha FadJ	77.8994	193.211	261.206	243.148	279.383	280
	76851	76900	-	CCNA_00074	multifunctional fatty acid oxidation complex subunit alpha FadJ	109.391	193.211	160.094	276.851	240.513	313
	76901	76950	-	CCNA_00074	multifunctional fatty acid oxidation complex subunit alpha FadJ	122.65	246.344	109.538	298.518	233.224	305
	76951	77000	-	CCNA_00074	multifunctional fatty acid oxidation complex subunit alpha FadJ	135.91	246.344	61.7908	276.851	259.948	287
	77001	77050	-	CCNA_00074	multifunctional fatty acid oxidation complex subunit alpha FadJ	152.484	217.362	92.6862	238.333	240.513	277
	77051	77100	-	CCNA_00074	multifunctional fatty acid oxidation complex subunit alpha FadJ	137.567	284.986	126.39	252.777	199.213	264
	77101	77150	-	CCNA_00074	multifunctional fatty acid oxidation complex subunit alpha FadJ	114.363	222.192	81.4515	264.814	238.083	270
	77151	77200	-	CCNA_00074	multifunctional fatty acid oxidation complex subunit alpha FadJ	106.076	217.362	47.7474	267.222	250.23	278
	77201	77250	-	CCNA_00074	multifunctional fatty acid oxidation complex subunit alpha FadJ	147.512	284.986	61.7908	274.444	247.801	308
	77251	77300	-	CCNA_00074	multifunctional fatty acid oxidation complex subunit alpha FadJ	134.252	342.949	103.921	298.518	262.377	315
	77301	77350	-	CCNA_00074	multifunctional fatty acid oxidation complex subunit alpha FadJ	122.65	323.628	115.156	274.444	279.383	287
	77351	77400	-	CCNA_00074	multifunctional fatty acid oxidation complex subunit alpha FadJ	112.706	275.325	101.112	250.37	276.954	250
	77401	77450	-	CCNA_00074	multifunctional fatty acid oxidation complex subunit alpha FadJ	137.567	265.665	70.2168	233.518	242.942	261
	77451	77500	-	CCNA_00074	multifunctional fatty acid oxidation complex subunit alpha FadJ	167.401	318.798	50.5561	226.296	199.213	255
	77501	77550	-	CCNA_00074	multifunctional fatty acid oxidation complex subunit alpha FadJ	175.688	323.628	42.1301	247.962	204.071	244
	77551	77600	-	CCNA_00074	multifunctional fatty acid oxidation complex subunit alpha FadJ	165.743	313.967	53.3648	257.592	221.077	266
	77601	77650	-	CCNA_00074	multifunctional fatty acid oxidation complex subunit alpha FadJ	165.743	284.986	89.8775	245.555	225.936	237
	77651	77700	-	CCNA_00074	multifunctional fatty acid oxidation complex subunit alpha FadJ	179.003	265.665	89.8775	178.148	189.495	210
	77701	77750	-	CCNA_00074	multifunctional fatty acid oxidation complex subunit alpha FadJ	152.484	241.513	89.8775	202.222	177.348	217
	77751	77800	-	CCNA_00074	multifunctional fatty acid oxidation complex subunit alpha FadJ	157.456	318.798	112.347	259.999	204.071	237
	77801	77850	-	CCNA_00074	multifunctional fatty acid oxidation complex subunit alpha FadJ	167.401	246.344	87.0688	207.037	187.065	234
	77851	77900	-	CCNA_00074	multifunctional fatty acid oxidation complex subunit alpha FadJ	210.494	236.683	64.5995	190.185	201.642	259
	77901	77950	-	CCNA_00074	multifunctional fatty acid oxidation complex subunit alpha FadJ	255.245	246.344	61.7908	214.259	216.218	265
	77951	78000	-	CCNA_00074	multifunctional fatty acid oxidation complex subunit alpha FadJ	232.041	207.701	92.6862	219.074	196.783	234
	78001	78050	-	CCNA_00074	multifunctional fatty acid oxidation complex subunit alpha FadJ	170.716	202.871	98.3035	199.814	155.483	219
	78051	78100	-	CCNA_00074	multifunctional fatty acid oxidation complex subunit alpha FadJ	154.141	236.683	112.347	175.74	140.906	195
	78101	78150	-	CCNA_00074	multifunctional fatty acid oxidation complex subunit alpha FadJ	195.577	280.155	233.12	158.888	138.477	205
	78151	78200	-	CCNA_00074	multifunctional fatty acid oxidation complex subunit alpha FadJ	124.308	198.041	325.806	168.518	136.048	194
	78201	78250	-	CCNA_00074	multifunctional fatty acid oxidation complex subunit alpha FadJ	102.761	188.38	266.824	130	111.753	166
	78251	78300	-	CCNA_00074	multifunctional fatty acid oxidation complex subunit alpha FadJ	125.965	222.192	213.459	115.555	80.1709	154
	78301	78350	-	CCNA_00074	multifunctional fatty acid oxidation complex subunit alpha FadJ	86.1866	164.229	311.763	161.296	87.4592	149
	78351	78400	-	CCNA_00074	multifunctional fatty acid oxidation complex subunit alpha FadJ	122.65	227.022	314.571	156.481	126.33	171
	78401	78450	-	CCNA_00074	multifunctional fatty acid oxidation complex subunit alpha FadJ	122.65	236.683	286.485	134.814	157.912	192
	78451	78500	-	CCNA_00074	multifunctional fatty acid oxidation complex subunit alpha FadJ	120.993	217.362	328.615	158.888	150.624	200
	78501	78550	-	CCNA_00074	multifunctional fatty acid oxidation complex subunit alpha FadJ	124.308	236.683	252.78	209.444	170.059	220
	78551	78600	-	CCNA_00074	multifunctional fatty acid oxidation complex subunit alpha FadJ	119.335	227.022	129.199	231.111	187.065	241
	78601	78650	-	CCNA_00074	multifunctional fatty acid oxidation complex subunit alpha FadJ	160.771	251.174	87.0688	231.111	179.777	283
	78651	78700	-	CCNA_00074	multifunctional fatty acid oxidation complex subunit alpha FadJ	159.114	270.495	81.4515	209.444	208.93	334
	78701	78750	-	CCNA_00075	3-ketoacyl-CoA thiolase	140.882	251.174	230.311	221.481	223.507	298
	78751	78800	-	CCNA_00075	3-ketoacyl-CoA thiolase	135.91	202.871	283.676	269.629	216.218	252
	78801	78850	-	CCNA_00075	3-ketoacyl-CoA thiolase	119.335	246.344	224.694	262.407	238.083	235
	78851	78900	-	CCNA_00075	3-ketoacyl-CoA thiolase	111.048	212.532	176.946	259.999	240.513	282
	78901	78950	-	CCNA_00075	3-ketoacyl-CoA thiolase	137.567	227.022	95.4948	269.629	233.224	320
	78951	79000	-	CCNA_00075	3-ketoacyl-CoA thiolase	149.169	251.174	103.921	250.37	240.513	309
	79001	79050	-	CCNA_00075	3-ketoacyl-CoA thiolase	124.308	217.362	221.885	228.703	211.36	264
	79051	79100	-	CCNA_00075	3-ketoacyl-CoA thiolase	145.854	338.119	308.954	255.185	177.348	229
	79101	79150	-	CCNA_00075	3-ketoacyl-CoA thiolase	205.522	357.44	306.145	279.259	170.059	255
	79151	79200	-	CCNA_00075	3-ketoacyl-CoA thiolase	174.031	342.949	205.033	259.999	189.495	266
	79201	79250	-	CCNA_00075	3-ketoacyl-CoA thiolase	203.864	386.421	109.538	259.999	247.801	278
	79251	79300	-	CCNA_00075	3-ketoacyl-CoA thiolase	200.55	391.252	112.347	231.111	223.507	256
	79301	79350	-	CCNA_00075	3-ketoacyl-CoA thiolase	135.91	256.004	199.416	207.037	213.789	235
	79351	79400	-	CCNA_00075	3-ketoacyl-CoA thiolase	107.733	265.665	306.145	182.963	240.513	228
	79401	79450	-	CCNA_00075	3-ketoacyl-CoA thiolase	119.335	246.344	258.398	216.666	255.089	228
	79451	79500	-	CCNA_00075	3-ketoacyl-CoA thiolase	124.308	260.834	322.997	216.666	230.795	236
	79501	79550	-	CCNA_00075	3-ketoacyl-CoA thiolase	92.8163	227.022	384.788	185.37	172.489	223
	79551	79600	-	CCNA_00075	3-ketoacyl-CoA thiolase	96.1312	217.362	342.658	243.148	204.071	247
	79601	79650	-	CCNA_00075	3-ketoacyl-CoA thiolase	150.827	227.022	317.38	267.222	211.36	287
	79651	79700	-	CCNA_00075	3-ketoacyl-CoA thiolase	170.716	231.853	376.362	233.518	191.924	285
	79701	79750	-	CCNA_00075	3-ketoacyl-CoA thiolase	170.716	333.288	322.997	235.925	179.777	265
	79751	79800	-	CCNA_00075	3-ketoacyl-CoA thiolase	200.55	367.1	320.189	204.629	182.207	275
	79801	79850	-	CCNA_00075	3-ketoacyl-CoA thiolase	187.29	333.288	477.474	216.666	262.377	279
	79851	79900	-	CCNA_00075	3-ketoacyl-CoA thiolase	185.633	396.082	362.319	235.925	303.678	284
	79901	79950	-	CCNA_00075	3-ketoacyl-CoA thiolase	182.318	328.458	235.928	243.148	291.531	295
	79951	80000	-	CCNA_00076	hypothetical protein	183.975	270.495	154.477	272.036	252.66	281
	80001	80050	-	CCNA_00076	hypothetical protein	140.882	212.532	190.99	245.555	208.93	269
	80051	80100	-	CCNA_00076	hypothetical protein	91.1589	227.022	300.528	255.185	194.354	253
	80101	80150	-	CCNA_00076	hypothetical protein	119.335	227.022	202.224	279.259	213.789	261
	80151	80200	-	CCNA_00076	hypothetical protein	101.103	231.853	317.38	262.407	240.513	279
	80201	80250	-	CCNA_00076	hypothetical protein	99.4461	178.72	370.745	233.518	204.071	252
	80251	80300	-	CCNA_00076	hypothetical protein	122.65	173.89	272.441	209.444	201.642	218
	80301	80350	-	CCNA_00076	hypothetical protein	117.678	188.38	314.571	226.296	238.083	223
	80351	80400	-	CCNA_00076	hypothetical protein	167.401	265.665	210.65	238.333	230.795	247
	80401	80450	-	CCNA_00077	acyl-CoA dehydrogenase, long-chain specific	180.66	294.646	112.347	233.518	218.648	259
	80451	80500	-	CCNA_00077	acyl-CoA dehydrogenase, long-chain specific	195.577	309.137	98.3035	247.962	204.071	259
	80501	80550	-	CCNA_00077	acyl-CoA dehydrogenase, long-chain specific	200.55	251.174	117.964	264.814	225.936	271
	80551	80600	-	CCNA_00077	acyl-CoA dehydrogenase, long-chain specific	220.439	251.174	101.112	231.111	259.948	287
	80601	80650	-	CCNA_00077	acyl-CoA dehydrogenase, long-chain specific	222.096	342.949	81.4515	267.222	250.23	305
	80651	80700	-	CCNA_00077	acyl-CoA dehydrogenase, long-chain specific	205.522	357.44	89.8775	281.666	257.519	300
	80701	80750	-	CCNA_00077	acyl-CoA dehydrogenase, long-chain specific	165.743	323.628	106.73	252.777	199.213	269
	80751	80800	-	CCNA_00077	acyl-CoA dehydrogenase, long-chain specific	137.567	289.816	92.6862	235.925	189.495	266
	80801	80850	-	CCNA_00077	acyl-CoA dehydrogenase, long-chain specific	129.28	280.155	67.4081	202.222	206.501	260
	80851	80900	-	CCNA_00077	acyl-CoA dehydrogenase, long-chain specific	92.8163	246.344	103.921	209.444	211.36	245
	80901	80950	-	CCNA_00077	acyl-CoA dehydrogenase, long-chain specific	96.1312	207.701	112.347	209.444	187.065	230
	80951	81000	-	CCNA_00077	acyl-CoA dehydrogenase, long-chain specific	127.622	260.834	185.372	185.37	177.348	239
	81001	81050	-	CCNA_00077	acyl-CoA dehydrogenase, long-chain specific	154.141	333.288	168.52	209.444	196.783	256
	81051	81100	-	CCNA_00077	acyl-CoA dehydrogenase, long-chain specific	139.224	357.44	92.6862	231.111	218.648	260
	81101	81150	-	CCNA_00077	acyl-CoA dehydrogenase, long-chain specific	152.484	256.004	154.477	182.963	213.789	212
	81151	81200	-	CCNA_00077	acyl-CoA dehydrogenase, long-chain specific	192.262	338.119	123.582	173.333	157.912	211
	81201	81250	-	CCNA_00077	acyl-CoA dehydrogenase, long-chain specific	190.605	381.591	87.0688	214.259	170.059	254
	81251	81300	-	CCNA_00077	acyl-CoA dehydrogenase, long-chain specific	185.633	299.476	146.051	223.888	228.366	255
	81301	81350	-	CCNA_00077	acyl-CoA dehydrogenase, long-chain specific	150.827	251.174	143.242	192.592	170.059	214
	81351	81400	-	CCNA_00077	acyl-CoA dehydrogenase, long-chain specific	160.771	270.495	103.921	202.222	128.759	221
	81401	81450	-	CCNA_00077	acyl-CoA dehydrogenase, long-chain specific	175.688	309.137	95.4948	247.962	196.783	277
	81451	81500	-	CCNA_00077	acyl-CoA dehydrogenase, long-chain specific	137.567	256.004	101.112	269.629	257.519	291
	81501	81550	-	CCNA_00077	acyl-CoA dehydrogenase, long-chain specific	125.965	236.683	134.816	303.333	267.236	280
	81551	81600	-	CCNA_00078	acyl-CoA dehydrogenase	114.363	265.665	188.181	310.555	310.966	298
	81601	81650	-	CCNA_00078	acyl-CoA dehydrogenase	135.91	222.192	148.86	274.444	279.383	289
	81651	81700	-	CCNA_00078	acyl-CoA dehydrogenase	149.169	222.192	132.008	267.222	216.218	263
	81701	81750	-	CCNA_00078	acyl-CoA dehydrogenase	137.567	265.665	176.946	272.036	228.366	287
	81751	81800	-	CCNA_00078	acyl-CoA dehydrogenase	139.224	207.701	168.52	267.222	242.942	303
	81801	81850	-	CCNA_00078	acyl-CoA dehydrogenase	150.827	207.701	115.156	264.814	247.801	312
	81851	81900	-	CCNA_00078	acyl-CoA dehydrogenase	160.771	294.646	84.2602	305.74	247.801	323
	81901	81950	-	CCNA_00078	acyl-CoA dehydrogenase	172.373	347.779	148.86	286.481	242.942	311
	81951	82000	-	CCNA_00078	acyl-CoA dehydrogenase	155.799	352.609	151.668	245.555	242.942	291
	82001	82050	-	CCNA_00078	acyl-CoA dehydrogenase	144.197	299.476	115.156	243.148	252.66	314
	82051	82100	-	CCNA_00078	acyl-CoA dehydrogenase	159.114	231.853	117.964	247.962	233.224	327
	82101	82150	-	CCNA_00078	acyl-CoA dehydrogenase	139.224	246.344	89.8775	291.296	218.648	300
	82151	82200	-	CCNA_00078	acyl-CoA dehydrogenase	149.169	265.665	168.52	276.851	221.077	298
	82201	82250	-	CCNA_00078	acyl-CoA dehydrogenase	149.169	318.798	221.885	252.777	245.372	277
	82251	82300	-	CCNA_00078	acyl-CoA dehydrogenase	150.827	352.609	171.329	257.592	308.536	268
	82301	82350	-	CCNA_00078	acyl-CoA dehydrogenase	120.993	265.665	199.416	228.703	281.813	283
	82351	82400	-	CCNA_00078	acyl-CoA dehydrogenase	157.456	246.344	249.972	214.259	204.071	283
	82401	82450	-	CCNA_00078	acyl-CoA dehydrogenase	164.086	294.646	207.842	204.629	208.93	283
	82451	82500	-	CCNA_00078	acyl-CoA dehydrogenase	200.55	376.761	154.477	276.851	257.519	305
	82501	82550	-	CCNA_00078	acyl-CoA dehydrogenase	223.754	391.252	134.816	303.333	325.542	342
	82551	82600	-	CCNA_00078	acyl-CoA dehydrogenase	220.439	323.628	238.737	310.555	330.401	355
	82601	82650	-	CCNA_00078	acyl-CoA dehydrogenase	187.29	284.986	300.528	286.481	281.813	281
	82651	82700	-	CCNA_00078	acyl-CoA dehydrogenase	192.262	400.912	230.311	243.148	233.224	239
	82701	82750	-	CCNA_00078	acyl-CoA dehydrogenase	200.55	405.742	157.286	247.962	204.071	279
	82751	82800	-	CCNA_00078	acyl-CoA dehydrogenase	172.373	362.27	176.946	231.111	228.366	267
	82801	82850	-	CCNA_00078	acyl-CoA dehydrogenase	114.363	198.041	162.903	255.185	252.66	279
	82851	82900	-	CCNA_00078	acyl-CoA dehydrogenase	125.965	251.174	117.964	255.185	257.519	305
	82901	82950	-	CCNA_00078	acyl-CoA dehydrogenase	152.484	309.137	132.008	245.555	245.372	314
	82951	83000	-	CCNA_00078	acyl-CoA dehydrogenase	160.771	304.307	115.156	276.851	252.66	313
	83001	83050	-	CCNA_00078	acyl-CoA dehydrogenase	162.429	270.495	137.625	231.111	235.654	281
	83051	83100	-	CCNA_00078	acyl-CoA dehydrogenase	195.577	256.004	157.286	243.148	196.783	272
	83101	83150	-	CCNA_00078	acyl-CoA dehydrogenase	185.633	275.325	193.798	259.999	216.218	249
	83151	83200	-	CCNA_00078	acyl-CoA dehydrogenase	162.429	260.834	286.485	221.481	250.23	219
	83201	83250	-	CCNA_00078	acyl-CoA dehydrogenase	132.595	198.041	241.546	226.296	247.801	225
	83251	83300	-	CCNA_00078	acyl-CoA dehydrogenase	157.456	193.211	151.668	250.37	238.083	252
	83301	83350	-	CCNA_00078	acyl-CoA dehydrogenase	140.882	164.229	227.502	235.925	206.501	234
	83351	83400				81.2143	120.757	269.632	151.666	148.195	159
	83401	83450	-	CCNA_00079	MerR-family transcriptional regulator	94.4738	164.229	314.571	139.629	145.765	141
	83451	83500	-	CCNA_00079	MerR-family transcriptional regulator	94.4738	154.569	370.745	209.444	165.201	153
	83501	83550	-	CCNA_00079	MerR-family transcriptional regulator	114.363	198.041	258.398	243.148	204.071	187
	83551	83600	-	CCNA_00079	MerR-family transcriptional regulator	137.567	260.834	241.546	259.999	255.089	258
	83601	83650	-	CCNA_00079	MerR-family transcriptional regulator	139.224	246.344	221.885	298.518	259.948	300
	83651	83700	-	CCNA_00079	MerR-family transcriptional regulator	132.595	202.871	165.712	288.888	272.095	315
	83701	83750	-	CCNA_00079	MerR-family transcriptional regulator	129.28	236.683	168.52	269.629	296.389	367
	83751	83800	-	CCNA_00079	MerR-family transcriptional regulator	127.622	256.004	140.434	332.221	337.69	386
	83801	83850	-	CCNA_00079	MerR-family transcriptional regulator	125.965	193.211	146.051	361.11	393.566	381
	83851	83900	-	CCNA_00079	MerR-family transcriptional regulator	122.65	227.022	112.347	317.777	405.713	418
	83901	83950				140.882	275.325	109.538	334.629	378.99	450
	83951	84000				200.55	304.307	151.668	399.629	366.843	466
	84001	84050				241.985	333.288	154.477	382.777	405.713	451
	84051	84100	+	CCNA_00080	LexA-related transcriptional repressor	225.411	294.646	146.051	310.555	366.843	371
	84101	84150	+	CCNA_00080	LexA-related transcriptional repressor	192.262	265.665	269.632	267.222	267.236	309
	84151	84200	+	CCNA_00080	LexA-related transcriptional repressor	205.522	246.344	491.518	279.259	233.224	288
	84201	84250	+	CCNA_00080	LexA-related transcriptional repressor	195.577	222.192	589.821	272.036	267.236	300
	84251	84300	+	CCNA_00080	LexA-related transcriptional repressor	157.456	207.701	508.37	255.185	262.377	293
	84301	84350	+	CCNA_00080	LexA-related transcriptional repressor	127.622	222.192	578.586	216.666	206.501	232
	84351	84400	+	CCNA_00080	LexA-related transcriptional repressor	109.391	251.174	733.063	233.518	194.354	217
	84401	84450	+	CCNA_00080	LexA-related transcriptional repressor	119.335	241.513	747.107	286.481	242.942	241
	84451	84500	+	CCNA_00080	LexA-related transcriptional repressor	145.854	227.022	553.308	279.259	269.666	254
	84501	84550	+	CCNA_00080	LexA-related transcriptional repressor	135.91	251.174	558.926	269.629	238.083	296
	84551	84600	+	CCNA_00080	LexA-related transcriptional repressor	122.65	246.344	730.255	255.185	204.071	289
	84601	84650	+	CCNA_00080	LexA-related transcriptional repressor	137.567	246.344	595.438	231.111	213.789	252
	84651	84700	+	CCNA_00080	LexA-related transcriptional repressor	170.716	309.137	337.041	262.407	247.801	264
	84701	84750	+	CCNA_00080	LexA-related transcriptional repressor	188.948	270.495	117.964	257.592	267.236	298
	84751	84800	-	CCNA_00081	hypothetical protein	251.93	280.155	275.25	257.592	272.095	276
	84801	84850	-	CCNA_00081	hypothetical protein	233.698	280.155	356.701	279.259	272.095	251
	84851	84900	-	CCNA_00081	hypothetical protein	270.162	299.476	193.798	300.925	296.389	292
	84901	84950	-	CCNA_00081	hypothetical protein	311.598	304.307	132.008	303.333	347.407	328
	84951	85000	-	CCNA_00081	hypothetical protein	286.736	304.307	140.434	346.666	405.713	362
	85001	85050				208.837	280.155	151.668	380.369	437.296	382
	85051	85100				177.345	309.137	168.52	339.444	364.413	353
	85101	85150				137.567	198.041	162.903	274.444	313.395	341
	85151	85200				157.456	222.192	81.4515	288.888	306.107	336
	85201	85250	-	lysS	class 1 lysyl-tRNA synthetase	169.058	231.853	75.8341	274.444	284.242	318
	85251	85300	-	lysS	class 1 lysyl-tRNA synthetase	132.595	231.853	162.903	259.999	274.525	336
	85301	85350	-	lysS	class 1 lysyl-tRNA synthetase	122.65	217.362	233.12	312.962	267.236	316
	85351	85400	-	lysS	class 1 lysyl-tRNA synthetase	120.993	207.701	165.712	300.925	259.948	294
	85401	85450	-	lysS	class 1 lysyl-tRNA synthetase	117.678	227.022	140.434	272.036	240.513	287
	85451	85500	-	lysS	class 1 lysyl-tRNA synthetase	125.965	246.344	148.86	255.185	293.96	287
	85501	85550	-	lysS	class 1 lysyl-tRNA synthetase	154.141	202.871	148.86	276.851	313.395	284
	85551	85600	-	lysS	class 1 lysyl-tRNA synthetase	149.169	169.059	185.372	308.147	284.242	283
	85601	85650	-	lysS	class 1 lysyl-tRNA synthetase	167.401	231.853	176.946	312.962	240.513	297
	85651	85700	-	lysS	class 1 lysyl-tRNA synthetase	129.28	198.041	165.712	269.629	216.218	301
	85701	85750	-	lysS	class 1 lysyl-tRNA synthetase	82.8717	115.926	134.816	252.777	274.525	281
	85751	85800	-	lysS	class 1 lysyl-tRNA synthetase	114.363	154.569	103.921	272.036	296.389	308
	85801	85850	-	lysS	class 1 lysyl-tRNA synthetase	82.8717	207.701	87.0688	264.814	276.954	323
	85851	85900	-	lysS	class 1 lysyl-tRNA synthetase	99.4461	183.55	89.8775	286.481	250.23	317
	85901	85950	-	lysS	class 1 lysyl-tRNA synthetase	116.02	217.362	78.6428	293.703	225.936	336
	85951	86000	-	lysS	class 1 lysyl-tRNA synthetase	91.1589	241.513	81.4515	267.222	233.224	314
	86001	86050	-	lysS	class 1 lysyl-tRNA synthetase	116.02	299.476	123.582	281.666	233.224	279
	86051	86100	-	lysS	class 1 lysyl-tRNA synthetase	132.595	338.119	112.347	269.629	279.383	265
	86101	86150	-	lysS	class 1 lysyl-tRNA synthetase	112.706	328.458	89.8775	262.407	284.242	258
	86151	86200	-	lysS	class 1 lysyl-tRNA synthetase	142.539	323.628	109.538	262.407	262.377	289
	86201	86250	-	lysS	class 1 lysyl-tRNA synthetase	154.141	391.252	157.286	255.185	279.383	258
	86251	86300	-	lysS	class 1 lysyl-tRNA synthetase	130.937	304.307	190.99	252.777	262.377	226
	86301	86350	-	lysS	class 1 lysyl-tRNA synthetase	132.595	294.646	171.329	276.851	264.807	262
	86351	86400	-	lysS	class 1 lysyl-tRNA synthetase	150.827	270.495	252.78	293.703	269.666	300
	86401	86450	-	lysS	class 1 lysyl-tRNA synthetase	124.308	256.004	314.571	264.814	240.513	269
	86451	86500	-	lysS	class 1 lysyl-tRNA synthetase	102.761	178.72	185.372	293.703	250.23	251
	86501	86550	-	lysS	class 1 lysyl-tRNA synthetase	114.363	251.174	134.816	308.147	293.96	290
	86551	86600	-	lysS	class 1 lysyl-tRNA synthetase	140.882	313.967	311.763	247.962	276.954	291
	86601	86650	-	lysS	class 1 lysyl-tRNA synthetase	147.512	376.761	381.979	197.407	206.501	258
	86651	86700	-	lysS	class 1 lysyl-tRNA synthetase	145.854	415.403	249.972	247.962	208.93	272
	86701	86750	-	lysS	class 1 lysyl-tRNA synthetase	137.567	362.27	379.171	276.851	238.083	277
	86751	86800	-	lysS	class 1 lysyl-tRNA synthetase	116.02	265.665	542.074	226.296	206.501	253
	86801	86850	-	lysS	class 1 lysyl-tRNA synthetase	120.993	265.665	505.561	214.259	208.93	263
	86851	86900	-	lysS	class 1 lysyl-tRNA synthetase	117.678	289.816	379.171	223.888	235.654	296
	86901	86950				106.076	207.701	216.268	211.851	194.354	268
	86951	87000				71.2697	82.1145	401.64	156.481	150.624	227
	87001	87050	-	CCNA_00083	phosphoglucomutase/phosphomannomutase	76.242	135.247	449.387	182.963	182.207	204
	87051	87100	-	CCNA_00083	phosphoglucomutase/phosphomannomutase	106.076	241.513	171.329	264.814	233.224	249
	87101	87150	-	CCNA_00083	phosphoglucomutase/phosphomannomutase	112.706	275.325	235.928	279.259	213.789	278
	87151	87200	-	CCNA_00083	phosphoglucomutase/phosphomannomutase	120.993	246.344	387.597	235.925	162.771	225
	87201	87250	-	CCNA_00083	phosphoglucomutase/phosphomannomutase	96.1312	284.986	407.257	216.666	150.624	209
	87251	87300	-	CCNA_00083	phosphoglucomutase/phosphomannomutase	107.733	260.834	384.788	187.777	162.771	188
	87301	87350	-	CCNA_00083	phosphoglucomutase/phosphomannomutase	112.706	202.871	359.51	197.407	189.495	187
	87351	87400	-	CCNA_00083	phosphoglucomutase/phosphomannomutase	127.622	251.174	303.337	233.518	213.789	246
	87401	87450	-	CCNA_00083	phosphoglucomutase/phosphomannomutase	157.456	270.495	193.798	214.259	208.93	248
	87451	87500	-	CCNA_00083	phosphoglucomutase/phosphomannomutase	117.678	251.174	370.745	197.407	182.207	204
	87501	87550	-	CCNA_00083	phosphoglucomutase/phosphomannomutase	101.103	236.683	407.257	192.592	153.054	228
	87551	87600	-	CCNA_00083	phosphoglucomutase/phosphomannomutase	99.4461	227.022	283.676	214.259	206.501	246
	87601	87650	-	CCNA_00083	phosphoglucomutase/phosphomannomutase	109.391	207.701	311.763	238.333	250.23	229
	87651	87700	-	CCNA_00083	phosphoglucomutase/phosphomannomutase	130.937	265.665	176.946	245.555	242.942	240
	87701	87750	-	CCNA_00083	phosphoglucomutase/phosphomannomutase	137.567	280.155	314.571	219.074	221.077	250
	87751	87800	-	CCNA_00083	phosphoglucomutase/phosphomannomutase	134.252	284.986	446.579	154.074	216.218	247
	87801	87850	-	CCNA_00083	phosphoglucomutase/phosphomannomutase	164.086	342.949	233.12	255.185	257.519	269
	87851	87900	-	CCNA_00083	phosphoglucomutase/phosphomannomutase	175.688	275.325	269.632	291.296	211.36	261
	87901	87950	-	CCNA_00083	phosphoglucomutase/phosphomannomutase	139.224	222.192	474.666	192.592	170.059	216
	87951	88000	-	CCNA_00083	phosphoglucomutase/phosphomannomutase	104.418	222.192	525.222	139.629	155.483	171
	88001	88050	-	CCNA_00083	phosphoglucomutase/phosphomannomutase	109.391	202.871	404.449	149.259	187.065	168
	88051	88100	-	CCNA_00083	phosphoglucomutase/phosphomannomutase	140.882	227.022	381.979	204.629	235.654	210
	88101	88150	-	CCNA_00083	phosphoglucomutase/phosphomannomutase	167.401	212.532	657.229	238.333	267.236	233
	88151	88200	-	CCNA_00083	phosphoglucomutase/phosphomannomutase	155.799	231.853	660.038	211.851	242.942	222
	88201	88250	-	CCNA_00083	phosphoglucomutase/phosphomannomutase	227.069	227.022	542.074	209.444	177.348	234
	88251	88300	-	CCNA_00083	phosphoglucomutase/phosphomannomutase	273.477	246.344	623.525	214.259	196.783	263
	88301	88350	-	CCNA_00083	phosphoglucomutase/phosphomannomutase	227.069	294.646	575.778	202.222	206.501	253
	88351	88400	-	CCNA_00083	phosphoglucomutase/phosphomannomutase	217.124	309.137	508.37	214.259	228.366	266
	88401	88450	-	CCNA_00083	phosphoglucomutase/phosphomannomutase	197.235	275.325	415.683	216.666	255.089	274
	88451	88500	-	CCNA_00083	phosphoglucomutase/phosphomannomutase	147.512	265.665	289.293	216.666	267.236	257
	88501	88550	-	CCNA_00083	phosphoglucomutase/phosphomannomutase	135.91	270.495	266.824	226.296	255.089	237
	88551	88600	-	CCNA_00083	phosphoglucomutase/phosphomannomutase	154.141	231.853	176.946	219.074	221.077	239
	88601	88650	-	CCNA_00083	phosphoglucomutase/phosphomannomutase	150.827	251.174	115.156	262.407	269.666	261
	88651	88700	-	CCNA_00083	phosphoglucomutase/phosphomannomutase	134.252	198.041	117.964	255.185	298.819	278
	88701	88750				119.335	149.738	75.8341	243.148	281.813	297
	88751	88800				96.1312	135.247	61.7908	269.629	269.666	273
	88801	88850				62.9825	86.9448	28.0867	187.777	167.63	161
	88851	88900				38.121	72.454	14.0434	142.037	114.183	109
	88901	88950				77.8994	111.096	89.8775	190.185	204.071	195
	88951	89000				122.65	135.247	120.773	238.333	235.654	262
	89001	89050				117.678	178.72	160.094	247.962	204.071	268
	89051	89100	+	purH	phosphoribosylaminoimidazolecarboxamide formyltransferase/IMP cyclohydrolase	92.8163	222.192	300.528	264.814	213.789	234
	89101	89150	+	purH	phosphoribosylaminoimidazolecarboxamide formyltransferase/IMP cyclohydrolase	104.418	231.853	275.25	276.851	225.936	211
	89151	89200	+	purH	phosphoribosylaminoimidazolecarboxamide formyltransferase/IMP cyclohydrolase	117.678	231.853	314.571	226.296	208.93	239
	89201	89250	+	purH	phosphoribosylaminoimidazolecarboxamide formyltransferase/IMP cyclohydrolase	124.308	212.532	275.25	235.925	206.501	259
	89251	89300	+	purH	phosphoribosylaminoimidazolecarboxamide formyltransferase/IMP cyclohydrolase	117.678	251.174	213.459	250.37	206.501	253
	89301	89350	+	purH	phosphoribosylaminoimidazolecarboxamide formyltransferase/IMP cyclohydrolase	130.937	294.646	398.831	214.259	213.789	239
	89351	89400	+	purH	phosphoribosylaminoimidazolecarboxamide formyltransferase/IMP cyclohydrolase	150.827	299.476	292.102	243.148	281.813	267
	89401	89450	+	purH	phosphoribosylaminoimidazolecarboxamide formyltransferase/IMP cyclohydrolase	159.114	371.93	92.6862	231.111	255.089	266
	89451	89500	+	purH	phosphoribosylaminoimidazolecarboxamide formyltransferase/IMP cyclohydrolase	135.91	328.458	140.434	204.629	191.924	240
	89501	89550	+	purH	phosphoribosylaminoimidazolecarboxamide formyltransferase/IMP cyclohydrolase	109.391	284.986	227.502	240.74	216.218	247
	89551	89600	+	purH	phosphoribosylaminoimidazolecarboxamide formyltransferase/IMP cyclohydrolase	117.678	236.683	373.553	231.111	245.372	236
	89601	89650	+	purH	phosphoribosylaminoimidazolecarboxamide formyltransferase/IMP cyclohydrolase	114.363	164.229	415.683	207.037	211.36	232
	89651	89700	+	purH	phosphoribosylaminoimidazolecarboxamide formyltransferase/IMP cyclohydrolase	114.363	169.059	373.553	207.037	194.354	260
	89701	89750	+	purH	phosphoribosylaminoimidazolecarboxamide formyltransferase/IMP cyclohydrolase	130.937	260.834	308.954	214.259	213.789	255
	89751	89800	+	purH	phosphoribosylaminoimidazolecarboxamide formyltransferase/IMP cyclohydrolase	129.28	284.986	381.979	240.74	223.507	240
	89801	89850	+	purH	phosphoribosylaminoimidazolecarboxamide formyltransferase/IMP cyclohydrolase	132.595	294.646	401.64	259.999	216.218	243
	89851	89900	+	purH	phosphoribosylaminoimidazolecarboxamide formyltransferase/IMP cyclohydrolase	142.539	284.986	362.319	252.777	213.789	246
	89901	89950	+	purH	phosphoribosylaminoimidazolecarboxamide formyltransferase/IMP cyclohydrolase	154.141	313.967	466.24	257.592	213.789	264
	89951	90000	+	purH	phosphoribosylaminoimidazolecarboxamide formyltransferase/IMP cyclohydrolase	154.141	275.325	440.962	226.296	216.218	277
	90001	90050	+	purH	phosphoribosylaminoimidazolecarboxamide formyltransferase/IMP cyclohydrolase	150.827	265.665	297.719	255.185	208.93	259
	90051	90100	+	purH	phosphoribosylaminoimidazolecarboxamide formyltransferase/IMP cyclohydrolase	162.429	328.458	123.582	276.851	245.372	271
	90101	90150	+	purH	phosphoribosylaminoimidazolecarboxamide formyltransferase/IMP cyclohydrolase	137.567	304.307	103.921	226.296	323.113	312
	90151	90200	+	purH	phosphoribosylaminoimidazolecarboxamide formyltransferase/IMP cyclohydrolase	124.308	241.513	249.972	235.925	306.107	289
	90201	90250	+	purH	phosphoribosylaminoimidazolecarboxamide formyltransferase/IMP cyclohydrolase	139.224	275.325	227.502	238.333	240.513	244
	90251	90300	+	purH	phosphoribosylaminoimidazolecarboxamide formyltransferase/IMP cyclohydrolase	150.827	275.325	106.73	214.259	216.218	257
	90301	90350	+	purH	phosphoribosylaminoimidazolecarboxamide formyltransferase/IMP cyclohydrolase	140.882	207.701	219.076	199.814	216.218	270
	90351	90400	+	purH	phosphoribosylaminoimidazolecarboxamide formyltransferase/IMP cyclohydrolase	102.761	135.247	396.023	209.444	216.218	250
	90401	90450	+	purH	phosphoribosylaminoimidazolecarboxamide formyltransferase/IMP cyclohydrolase	106.076	154.569	407.257	219.074	204.071	243
	90451	90500	+	purH	phosphoribosylaminoimidazolecarboxamide formyltransferase/IMP cyclohydrolase	117.678	217.362	261.206	209.444	228.366	252
	90501	90550	+	purH	phosphoribosylaminoimidazolecarboxamide formyltransferase/IMP cyclohydrolase	101.103	198.041	210.65	204.629	245.372	232
	90551	90600	+	purH	phosphoribosylaminoimidazolecarboxamide formyltransferase/IMP cyclohydrolase	111.048	241.513	174.138	202.222	242.942	255
	90601	90650	+	purH	phosphoribosylaminoimidazolecarboxamide formyltransferase/IMP cyclohydrolase	139.224	256.004	126.39	272.036	267.236	337
	90651	90700	+	CCNA_00085	dienelactone hydrolase-related protein	145.854	193.211	157.286	284.073	262.377	310
	90701	90750	+	CCNA_00085	dienelactone hydrolase-related protein	127.622	212.532	407.257	226.296	281.813	273
	90751	90800	+	CCNA_00085	dienelactone hydrolase-related protein	125.965	207.701	561.734	207.037	255.089	295
	90801	90850	+	CCNA_00085	dienelactone hydrolase-related protein	129.28	222.192	407.257	214.259	201.642	252
	90851	90900	+	CCNA_00085	dienelactone hydrolase-related protein	202.207	347.779	477.474	204.629	211.36	243
	90901	90950	+	CCNA_00085	dienelactone hydrolase-related protein	185.633	338.119	435.344	199.814	221.077	261
	90951	91000	+	CCNA_00085	dienelactone hydrolase-related protein	154.141	265.665	219.076	221.481	223.507	261
	91001	91050	+	CCNA_00085	dienelactone hydrolase-related protein	177.345	284.986	452.196	221.481	225.936	242
	91051	91100	+	CCNA_00085	dienelactone hydrolase-related protein	159.114	313.967	477.474	195	225.936	243
	91101	91150	+	CCNA_00085	dienelactone hydrolase-related protein	132.595	275.325	303.337	223.888	257.519	304
	91151	91200	+	CCNA_00085	dienelactone hydrolase-related protein	124.308	256.004	452.196	233.518	242.942	280
	91201	91250	+	CCNA_00085	dienelactone hydrolase-related protein	102.761	270.495	539.265	259.999	184.636	262
	91251	91300	+	CCNA_00085	dienelactone hydrolase-related protein	99.4461	328.458	328.615	272.036	238.083	296
	91301	91350	+	CCNA_00085	dienelactone hydrolase-related protein	114.363	342.949	151.668	291.296	337.69	319
	91351	91400	+	CCNA_00085	dienelactone hydrolase-related protein	117.678	265.665	213.459	329.814	340.119	365
	91401	91450	+	CCNA_00085	dienelactone hydrolase-related protein	120.993	256.004	196.607	298.518	296.389	390
	91451	91500	-	gdhZ	NAD-specific glutamate dehydrogenase GdhZ	111.048	231.853	370.745	286.481	235.654	357
	91501	91550	-	gdhZ	NAD-specific glutamate dehydrogenase GdhZ	127.622	231.853	466.24	291.296	208.93	323
	91551	91600	-	gdhZ	NAD-specific glutamate dehydrogenase GdhZ	114.363	260.834	412.875	267.222	216.218	309
	91601	91650	-	gdhZ	NAD-specific glutamate dehydrogenase GdhZ	87.844	294.646	477.474	228.703	221.077	266
	91651	91700	-	gdhZ	NAD-specific glutamate dehydrogenase GdhZ	130.937	309.137	328.615	233.518	238.083	265
	91701	91750	-	gdhZ	NAD-specific glutamate dehydrogenase GdhZ	106.076	294.646	499.944	274.444	228.366	279
	91751	91800	-	gdhZ	NAD-specific glutamate dehydrogenase GdhZ	99.4461	256.004	693.742	233.518	213.789	253
	91801	91850	-	gdhZ	NAD-specific glutamate dehydrogenase GdhZ	114.363	333.288	398.831	221.481	264.807	243
	91851	91900	-	gdhZ	NAD-specific glutamate dehydrogenase GdhZ	120.993	289.816	365.127	228.703	274.525	261
	91901	91950	-	gdhZ	NAD-specific glutamate dehydrogenase GdhZ	140.882	260.834	429.727	199.814	218.648	270
	91951	92000	-	gdhZ	NAD-specific glutamate dehydrogenase GdhZ	135.91	256.004	365.127	216.666	230.795	251
	92001	92050	-	gdhZ	NAD-specific glutamate dehydrogenase GdhZ	116.02	188.38	440.962	247.962	199.213	245
	92051	92100	-	gdhZ	NAD-specific glutamate dehydrogenase GdhZ	116.02	212.532	553.308	245.555	170.059	249
	92101	92150	-	gdhZ	NAD-specific glutamate dehydrogenase GdhZ	142.539	202.871	379.171	250.37	213.789	244
	92151	92200	-	gdhZ	NAD-specific glutamate dehydrogenase GdhZ	134.252	183.55	151.668	252.777	242.942	227
	92201	92250	-	gdhZ	NAD-specific glutamate dehydrogenase GdhZ	111.048	227.022	272.441	192.592	216.218	220
	92251	92300	-	gdhZ	NAD-specific glutamate dehydrogenase GdhZ	111.048	207.701	272.441	197.407	230.795	253
	92301	92350	-	gdhZ	NAD-specific glutamate dehydrogenase GdhZ	154.141	309.137	134.816	252.777	257.519	291
	92351	92400	-	gdhZ	NAD-specific glutamate dehydrogenase GdhZ	200.55	309.137	126.39	259.999	252.66	318
	92401	92450	-	gdhZ	NAD-specific glutamate dehydrogenase GdhZ	140.882	256.004	106.73	235.925	242.942	292
	92451	92500	-	gdhZ	NAD-specific glutamate dehydrogenase GdhZ	137.567	251.174	143.242	216.666	240.513	272
	92501	92550	-	gdhZ	NAD-specific glutamate dehydrogenase GdhZ	109.391	299.476	165.712	238.333	238.083	291
	92551	92600	-	gdhZ	NAD-specific glutamate dehydrogenase GdhZ	129.28	352.609	154.477	219.074	230.795	289
	92601	92650	-	gdhZ	NAD-specific glutamate dehydrogenase GdhZ	140.882	347.779	132.008	228.703	247.801	318
	92651	92700	-	gdhZ	NAD-specific glutamate dehydrogenase GdhZ	142.539	289.816	117.964	243.148	276.954	353
	92701	92750	-	gdhZ	NAD-specific glutamate dehydrogenase GdhZ	147.512	299.476	112.347	269.629	289.101	334
	92751	92800	-	gdhZ	NAD-specific glutamate dehydrogenase GdhZ	117.678	280.155	120.773	286.481	238.083	310
	92801	92850	-	gdhZ	NAD-specific glutamate dehydrogenase GdhZ	116.02	270.495	120.773	250.37	235.654	296
	92851	92900	-	gdhZ	NAD-specific glutamate dehydrogenase GdhZ	114.363	280.155	117.964	245.555	245.372	289
	92901	92950	-	gdhZ	NAD-specific glutamate dehydrogenase GdhZ	111.048	294.646	112.347	245.555	230.795	293
	92951	93000	-	gdhZ	NAD-specific glutamate dehydrogenase GdhZ	102.761	284.986	148.86	223.888	245.372	301
	93001	93050	-	gdhZ	NAD-specific glutamate dehydrogenase GdhZ	104.418	256.004	137.625	245.555	225.936	320
	93051	93100	-	gdhZ	NAD-specific glutamate dehydrogenase GdhZ	101.103	231.853	87.0688	240.74	199.213	305
	93101	93150	-	gdhZ	NAD-specific glutamate dehydrogenase GdhZ	106.076	246.344	137.625	264.814	211.36	290
	93151	93200	-	gdhZ	NAD-specific glutamate dehydrogenase GdhZ	116.02	294.646	123.582	228.703	230.795	287
	93201	93250	-	gdhZ	NAD-specific glutamate dehydrogenase GdhZ	122.65	275.325	132.008	190.185	223.507	253
	93251	93300	-	gdhZ	NAD-specific glutamate dehydrogenase GdhZ	140.882	222.192	148.86	267.222	267.236	264
	93301	93350	-	gdhZ	NAD-specific glutamate dehydrogenase GdhZ	167.401	304.307	95.4948	274.444	281.813	294
	93351	93400	-	gdhZ	NAD-specific glutamate dehydrogenase GdhZ	174.031	275.325	92.6862	204.629	257.519	287
	93401	93450	-	gdhZ	NAD-specific glutamate dehydrogenase GdhZ	155.799	270.495	154.477	216.666	228.366	275
	93451	93500	-	gdhZ	NAD-specific glutamate dehydrogenase GdhZ	154.141	256.004	230.311	231.111	230.795	285
	93501	93550	-	gdhZ	NAD-specific glutamate dehydrogenase GdhZ	179.003	309.137	190.99	207.037	225.936	269
	93551	93600	-	gdhZ	NAD-specific glutamate dehydrogenase GdhZ	159.114	265.665	115.156	226.296	191.924	273
	93601	93650	-	gdhZ	NAD-specific glutamate dehydrogenase GdhZ	139.224	275.325	87.0688	231.111	233.224	295
	93651	93700	-	gdhZ	NAD-specific glutamate dehydrogenase GdhZ	145.854	318.798	95.4948	257.592	298.819	309
	93701	93750	-	gdhZ	NAD-specific glutamate dehydrogenase GdhZ	101.103	241.513	182.564	305.74	289.101	293
	93751	93800	-	gdhZ	NAD-specific glutamate dehydrogenase GdhZ	91.1589	217.362	179.755	303.333	274.525	291
	93801	93850	-	gdhZ	NAD-specific glutamate dehydrogenase GdhZ	120.993	294.646	109.538	279.259	252.66	293
	93851	93900	-	gdhZ	NAD-specific glutamate dehydrogenase GdhZ	124.308	246.344	241.546	264.814	235.654	280
	93901	93950	-	gdhZ	NAD-specific glutamate dehydrogenase GdhZ	92.8163	202.871	258.398	231.111	213.789	281
	93951	94000	-	gdhZ	NAD-specific glutamate dehydrogenase GdhZ	94.4738	207.701	120.773	247.962	233.224	290
	94001	94050	-	gdhZ	NAD-specific glutamate dehydrogenase GdhZ	92.8163	217.362	137.625	252.777	218.648	312
	94051	94100	-	gdhZ	NAD-specific glutamate dehydrogenase GdhZ	77.8994	198.041	230.311	199.814	179.777	266
	94101	94150	-	gdhZ	NAD-specific glutamate dehydrogenase GdhZ	92.8163	178.72	162.903	216.666	216.218	247
	94151	94200	-	gdhZ	NAD-specific glutamate dehydrogenase GdhZ	97.7886	256.004	75.8341	257.592	264.807	277
	94201	94250	-	gdhZ	NAD-specific glutamate dehydrogenase GdhZ	101.103	260.834	78.6428	262.407	269.666	287
	94251	94300	-	gdhZ	NAD-specific glutamate dehydrogenase GdhZ	117.678	222.192	84.2602	238.333	247.801	259
	94301	94350	-	gdhZ	NAD-specific glutamate dehydrogenase GdhZ	130.937	188.38	154.477	235.925	264.807	266
	94351	94400	-	gdhZ	NAD-specific glutamate dehydrogenase GdhZ	130.937	183.55	143.242	264.814	323.113	298
	94401	94450	-	gdhZ	NAD-specific glutamate dehydrogenase GdhZ	134.252	222.192	112.347	279.259	298.819	309
	94451	94500	-	gdhZ	NAD-specific glutamate dehydrogenase GdhZ	120.993	284.986	115.156	221.481	233.224	295
	94501	94550	-	gdhZ	NAD-specific glutamate dehydrogenase GdhZ	134.252	251.174	98.3035	235.925	211.36	298
	94551	94600	-	gdhZ	NAD-specific glutamate dehydrogenase GdhZ	120.993	159.399	213.459	231.111	252.66	282
	94601	94650	-	gdhZ	NAD-specific glutamate dehydrogenase GdhZ	96.1312	202.871	241.546	204.629	279.383	262
	94651	94700	-	gdhZ	NAD-specific glutamate dehydrogenase GdhZ	112.706	188.38	129.199	267.222	274.525	273
	94701	94750	-	gdhZ	NAD-specific glutamate dehydrogenase GdhZ	96.1312	222.192	151.668	300.925	289.101	319
	94751	94800	-	gdhZ	NAD-specific glutamate dehydrogenase GdhZ	96.1312	207.701	235.928	284.073	308.536	323
	94801	94850	-	gdhZ	NAD-specific glutamate dehydrogenase GdhZ	111.048	202.871	266.824	238.333	218.648	249
	94851	94900	-	gdhZ	NAD-specific glutamate dehydrogenase GdhZ	96.1312	217.362	249.972	233.518	194.354	260
	94901	94950	-	gdhZ	NAD-specific glutamate dehydrogenase GdhZ	84.5292	193.211	258.398	315.37	279.383	319
	94951	95000	-	gdhZ	NAD-specific glutamate dehydrogenase GdhZ	97.7886	169.059	219.076	341.851	264.807	323
	95001	95050	-	gdhZ	NAD-specific glutamate dehydrogenase GdhZ	89.5015	198.041	213.459	286.481	264.807	305
	95051	95100	-	gdhZ	NAD-specific glutamate dehydrogenase GdhZ	101.103	207.701	202.224	243.148	306.107	316
	95101	95150	-	gdhZ	NAD-specific glutamate dehydrogenase GdhZ	125.965	256.004	112.347	235.925	276.954	321
	95151	95200	-	gdhZ	NAD-specific glutamate dehydrogenase GdhZ	122.65	313.967	89.8775	233.518	274.525	296
	95201	95250	-	gdhZ	NAD-specific glutamate dehydrogenase GdhZ	117.678	260.834	162.903	235.925	245.372	299
	95251	95300	-	gdhZ	NAD-specific glutamate dehydrogenase GdhZ	165.743	227.022	188.181	264.814	194.354	301
	95301	95350	-	gdhZ	NAD-specific glutamate dehydrogenase GdhZ	162.429	251.174	117.964	228.703	235.654	288
	95351	95400	-	gdhZ	NAD-specific glutamate dehydrogenase GdhZ	165.743	294.646	78.6428	223.888	247.801	269
	95401	95450	-	gdhZ	NAD-specific glutamate dehydrogenase GdhZ	144.197	352.609	95.4948	264.814	194.354	252
	95451	95500	-	gdhZ	NAD-specific glutamate dehydrogenase GdhZ	120.993	265.665	126.39	269.629	228.366	271
	95501	95550	-	gdhZ	NAD-specific glutamate dehydrogenase GdhZ	124.308	275.325	112.347	245.555	262.377	287
	95551	95600	-	gdhZ	NAD-specific glutamate dehydrogenase GdhZ	137.567	289.816	84.2602	233.518	245.372	272
	95601	95650	-	gdhZ	NAD-specific glutamate dehydrogenase GdhZ	125.965	241.513	84.2602	276.851	230.795	310
	95651	95700	-	gdhZ	NAD-specific glutamate dehydrogenase GdhZ	122.65	265.665	75.8341	259.999	230.795	303
	95701	95750	-	gdhZ	NAD-specific glutamate dehydrogenase GdhZ	111.048	280.155	87.0688	231.111	201.642	247
	95751	95800	-	gdhZ	NAD-specific glutamate dehydrogenase GdhZ	144.197	299.476	115.156	235.925	218.648	274
	95801	95850	-	gdhZ	NAD-specific glutamate dehydrogenase GdhZ	202.207	333.288	106.73	288.888	276.954	329
	95851	95900	-	gdhZ	NAD-specific glutamate dehydrogenase GdhZ	208.837	289.816	103.921	298.518	281.813	306
	95901	95950	-	gdhZ	NAD-specific glutamate dehydrogenase GdhZ	230.383	313.967	92.6862	291.296	289.101	299
	95951	96000	-	gdhZ	NAD-specific glutamate dehydrogenase GdhZ	215.466	270.495	89.8775	272.036	279.383	314
	96001	96050	-	gdhZ	NAD-specific glutamate dehydrogenase GdhZ	202.207	251.174	202.224	284.073	291.531	338
	96051	96100	-	gdhZ	NAD-specific glutamate dehydrogenase GdhZ	212.152	256.004	233.12	308.147	337.69	371
	96101	96150	-	gdhZ	NAD-specific glutamate dehydrogenase GdhZ	152.484	260.834	221.885	245.555	298.819	353
	96151	96200	-	gdhZ	NAD-specific glutamate dehydrogenase GdhZ	112.706	280.155	235.928	284.073	327.972	326
	96201	96250	-	gdhZ	NAD-specific glutamate dehydrogenase GdhZ	130.937	251.174	174.138	322.592	388.707	332
	96251	96300	-	gdhZ	NAD-specific glutamate dehydrogenase GdhZ	124.308	227.022	160.094	356.295	476.167	387
	96301	96350				117.678	202.871	314.571	399.629	561.196	458
	96351	96400				91.1589	125.587	303.337	370.74	522.326	448
	96401	96450				86.1866	144.908	160.094	312.962	420.29	369
	96451	96500				69.6122	120.757	168.52	250.37	318.254	278
	96501	96550				56.3528	86.9448	199.416	288.888	434.866	288
	96551	96600				64.6399	106.266	162.903	358.703	500.461	330
	96601	96650	-	CCNA_00087	PerM-family permease	96.1312	212.532	73.0255	356.295	400.854	343
	96651	96700	-	CCNA_00087	PerM-family permease	134.252	256.004	50.5561	305.74	332.831	313
	96701	96750	-	CCNA_00087	PerM-family permease	147.512	260.834	95.4948	259.999	291.531	261
	96751	96800	-	CCNA_00087	PerM-family permease	114.363	202.871	162.903	238.333	223.507	264
	96801	96850	-	CCNA_00087	PerM-family permease	127.622	236.683	132.008	281.666	221.077	294
	96851	96900	-	CCNA_00087	PerM-family permease	142.539	241.513	129.199	293.703	279.383	301
	96901	96950	-	CCNA_00087	PerM-family permease	119.335	178.72	89.8775	252.777	250.23	282
	96951	97000	-	CCNA_00087	PerM-family permease	111.048	96.6053	53.3648	257.592	223.507	263
	97001	97050	-	CCNA_00087	PerM-family permease	116.02	135.247	75.8341	264.814	238.083	274
	97051	97100	-	CCNA_00087	PerM-family permease	152.484	265.665	73.0255	231.111	235.654	257
	97101	97150	-	CCNA_00087	PerM-family permease	197.235	333.288	89.8775	284.073	242.942	289
	97151	97200	-	CCNA_00087	PerM-family permease	195.577	304.307	101.112	286.481	250.23	274
	97201	97250	-	CCNA_00087	PerM-family permease	180.66	256.004	109.538	216.666	228.366	244
	97251	97300	-	CCNA_00087	PerM-family permease	190.605	299.476	98.3035	199.814	225.936	282
	97301	97350	-	CCNA_00087	PerM-family permease	172.373	309.137	75.8341	197.407	213.789	258
	97351	97400	-	CCNA_00087	PerM-family permease	155.799	284.986	84.2602	245.555	233.224	261
	97401	97450	-	CCNA_00087	PerM-family permease	142.539	352.609	81.4515	312.962	267.236	299
	97451	97500	-	CCNA_00087	PerM-family permease	129.28	304.307	98.3035	284.073	238.083	311
	97501	97550	-	CCNA_00087	PerM-family permease	112.706	256.004	216.268	243.148	233.224	299
	97551	97600	-	CCNA_00087	PerM-family permease	119.335	289.816	210.65	240.74	289.101	291
	97601	97650	-	CCNA_00087	PerM-family permease	114.363	251.174	101.112	216.666	293.96	279
	97651	97700	-	CCNA_00087	PerM-family permease	91.1589	188.38	221.885	214.259	252.66	260
	97701	97750	-	CCNA_00087	PerM-family permease	71.2697	178.72	261.206	221.481	255.089	253
	97751	97800				92.8163	202.871	219.076	223.888	228.366	262
	97801	97850	+	CCNA_00088	HerA helicase-related ATPase	109.391	198.041	179.755	243.148	223.507	292
	97851	97900	+	CCNA_00088	HerA helicase-related ATPase	107.733	193.211	117.964	247.962	255.089	279
	97901	97950	+	CCNA_00088	HerA helicase-related ATPase	109.391	251.174	202.224	211.851	221.077	245
	97951	98000	+	CCNA_00088	HerA helicase-related ATPase	130.937	280.155	176.946	197.407	194.354	248
	98001	98050	+	CCNA_00088	HerA helicase-related ATPase	134.252	246.344	143.242	245.555	233.224	250
	98051	98100	+	CCNA_00088	HerA helicase-related ATPase	119.335	198.041	210.65	247.962	257.519	273
	98101	98150	+	CCNA_00088	HerA helicase-related ATPase	117.678	169.059	196.607	243.148	240.513	300
	98151	98200	+	CCNA_00088	HerA helicase-related ATPase	120.993	222.192	123.582	312.962	274.525	283
	98201	98250	+	CCNA_00088	HerA helicase-related ATPase	134.252	284.986	92.6862	284.073	255.089	273
	98251	98300	+	CCNA_00088	HerA helicase-related ATPase	132.595	260.834	106.73	257.592	238.083	286
	98301	98350	+	CCNA_00088	HerA helicase-related ATPase	125.965	256.004	101.112	296.11	247.801	316
	98351	98400	+	CCNA_00088	HerA helicase-related ATPase	124.308	265.665	101.112	279.259	279.383	310
	98401	98450	+	CCNA_00088	HerA helicase-related ATPase	104.418	256.004	126.39	247.962	315.825	299
	98451	98500	+	CCNA_00088	HerA helicase-related ATPase	116.02	246.344	123.582	267.222	274.525	284
	98501	98550	+	CCNA_00088	HerA helicase-related ATPase	125.965	227.022	103.921	312.962	240.513	286
	98551	98600	+	CCNA_00088	HerA helicase-related ATPase	120.993	140.078	101.112	279.259	255.089	315
	98601	98650	+	CCNA_00088	HerA helicase-related ATPase	125.965	193.211	117.964	226.296	252.66	311
	98651	98700	+	CCNA_00088	HerA helicase-related ATPase	112.706	284.986	126.39	245.555	257.519	296
	98701	98750	+	CCNA_00088	HerA helicase-related ATPase	94.4738	265.665	146.051	269.629	281.813	307
	98751	98800	+	CCNA_00088	HerA helicase-related ATPase	96.1312	236.683	303.337	243.148	257.519	356
	98801	98850	+	CCNA_00088	HerA helicase-related ATPase	107.733	202.871	317.38	281.666	225.936	313
	98851	98900	+	CCNA_00088	HerA helicase-related ATPase	104.418	193.211	269.632	317.777	213.789	259
	98901	98950	+	CCNA_00088	HerA helicase-related ATPase	79.5568	178.72	334.232	274.444	211.36	267
	98951	99000	+	CCNA_00088	HerA helicase-related ATPase	71.2697	125.587	424.109	209.444	228.366	257
	99001	99050	+	CCNA_00088	HerA helicase-related ATPase	101.103	178.72	460.622	211.851	223.507	236
	99051	99100	+	CCNA_00088	HerA helicase-related ATPase	99.4461	188.38	320.189	235.925	233.224	247
	99101	99150	+	CCNA_00088	HerA helicase-related ATPase	77.8994	164.229	401.64	223.888	216.218	232
	99151	99200	+	CCNA_00088	HerA helicase-related ATPase	72.9271	164.229	572.969	228.703	153.054	203
	99201	99250	+	CCNA_00088	HerA helicase-related ATPase	109.391	231.853	584.204	250.37	170.059	226
	99251	99300	+	CCNA_00088	HerA helicase-related ATPase	129.28	256.004	457.814	252.777	218.648	255
	99301	99350	+	CCNA_00088	HerA helicase-related ATPase	116.02	227.022	485.9	240.74	216.218	275
	99351	99400	+	CCNA_00088	HerA helicase-related ATPase	117.678	265.665	426.918	243.148	216.218	305
	99401	99450				129.28	299.476	168.52	300.925	264.807	346
	99451	99500	-	CCNA_00089	MHYT/PAS-family GGDEF/EAL protein	132.595	265.665	249.972	286.481	264.807	334
	99501	99550	-	CCNA_00089	MHYT/PAS-family GGDEF/EAL protein	109.391	212.532	322.997	257.592	225.936	298
	99551	99600	-	CCNA_00089	MHYT/PAS-family GGDEF/EAL protein	117.678	265.665	230.311	262.407	240.513	324
	99601	99650	-	CCNA_00089	MHYT/PAS-family GGDEF/EAL protein	124.308	265.665	241.546	267.222	269.666	337
	99651	99700	-	CCNA_00089	MHYT/PAS-family GGDEF/EAL protein	107.733	202.871	308.954	281.666	264.807	326
	99701	99750	-	CCNA_00089	MHYT/PAS-family GGDEF/EAL protein	111.048	217.362	199.416	327.407	286.672	361
	99751	99800	-	CCNA_00089	MHYT/PAS-family GGDEF/EAL protein	101.103	265.665	75.8341	308.147	293.96	316
[truncated: 78,863 more rows]

## Sheet: MipZ-eYFP Normalized Ratio
						Normalized Read Per Million Ratio versus NA1000(WT)
						MipZD42A-eYFP	MipZWT-eYFP	MipZK13A-eYFP	Caulobacter crescentus
						BH99	BH64	BH100	mobile average
	Start	End	Feature Strand	Feature	Description	(GHA-350)	(GHA-352)	(GHA-353)	GC content (%)
	1	50				0.219427	0.890237	0.847767	54
	51	100				0.368638	1.02315	0.903441	62
	101	150				0.689308	0.961197	0.889898	62
	151	200				0.552526	0.836671	0.780601	76
	201	250	+	CCNA_00001	ATP/GTP-binding protein	0.418511	0.844982	0.933155	54
	251	300	+	CCNA_00001	ATP/GTP-binding protein	0.301909	0.799853	1.09997	62
	301	350	+	CCNA_00001	ATP/GTP-binding protein	0.570651	0.787182	1.05661	64
	351	400	+	CCNA_00001	ATP/GTP-binding protein	0.761059	0.776581	0.854216	62
	401	450	+	CCNA_00001	ATP/GTP-binding protein	0.634216	0.78521	0.748854	68
	451	500	+	CCNA_00001	ATP/GTP-binding protein	0.662207	0.822039	0.839434	70
	501	550	+	CCNA_00001	ATP/GTP-binding protein	0.428088	0.850198	0.921193	66
	551	600	+	CCNA_00001	ATP/GTP-binding protein	0.829128	0.906107	0.977147	68
	601	650	+	CCNA_00001	ATP/GTP-binding protein	0.735361	0.910435	0.936431	58
	651	700	+	CCNA_00001	ATP/GTP-binding protein	0.275761	0.875419	0.865757	66
	701	750	+	CCNA_00001	ATP/GTP-binding protein	0.590149	0.946099	0.954753	70
	751	800	+	CCNA_00001	ATP/GTP-binding protein	0.875009	0.888887	0.953081	64
	801	850	+	CCNA_00001	ATP/GTP-binding protein	0.79598	0.955163	0.885214	70
	851	900	+	CCNA_00001	ATP/GTP-binding protein	0.475314	1.12963	1.00914	64
	901	950	+	CCNA_00001	ATP/GTP-binding protein	0.37642	1.05893	0.909989	56
	951	1000	+	CCNA_00001	ATP/GTP-binding protein	0.530151	0.976496	0.878104	72
	1001	1050	+	CCNA_00001	ATP/GTP-binding protein	0.556173	1.14411	0.962147	66
	1051	1100	+	CCNA_00001	ATP/GTP-binding protein	0.312075	1.15555	0.960971	66
	1101	1150	+	CCNA_00001	ATP/GTP-binding protein	0.26694	0.974898	0.903504	68
	1151	1200	+	CCNA_00002	septum formation protein Maf	0.564135	0.9465	0.913628	68
	1201	1250	+	CCNA_00002	septum formation protein Maf	0.982457	0.89163	0.889788	68
	1251	1300	+	CCNA_00002	septum formation protein Maf	0.670251	0.8663	0.745391	66
	1301	1350	+	CCNA_00002	septum formation protein Maf	0.347139	0.8205	0.818906	64
	1351	1400	+	CCNA_00002	septum formation protein Maf	0.664066	0.933101	0.838056	74
	1401	1450	+	CCNA_00002	septum formation protein Maf	1.00733	1.11736	0.809807	66
	1451	1500	+	CCNA_00002	septum formation protein Maf	0.894241	1.06876	0.915118	74
	1501	1550	+	CCNA_00002	septum formation protein Maf	0.566358	0.960979	0.939776	66
	1551	1600	+	CCNA_00002	septum formation protein Maf	0.315259	0.851598	0.84286	66
	1601	1650	+	CCNA_00002	septum formation protein Maf	0.297071	0.848763	0.856527	58
	1651	1700	+	CCNA_00002	septum formation protein Maf	0.586322	0.972687	0.809807	60
	1701	1750	+	CCNA_00002	septum formation protein Maf	0.553823	1.00026	0.718561	66
	1751	1800	+	CCNA_00003	shikimate 5-dehydrogenase	0.617509	0.853688	0.646123	60
	1801	1850	+	CCNA_00003	shikimate 5-dehydrogenase	0.852633	0.773808	0.69412	70
	1851	1900	+	CCNA_00003	shikimate 5-dehydrogenase	1.24353	0.82697	0.843807	68
	1901	1950	+	CCNA_00003	shikimate 5-dehydrogenase	2.11783	0.883361	0.813072	70
	1951	2000	+	CCNA_00003	shikimate 5-dehydrogenase	1.66482	1.03868	0.822869	64
	2001	2050	+	CCNA_00003	shikimate 5-dehydrogenase	1.66656	0.928997	0.796366	74
	2051	2100	+	CCNA_00003	shikimate 5-dehydrogenase	2.43262	0.775606	0.630226	66
	2101	2150	+	CCNA_00003	shikimate 5-dehydrogenase	2.32482	0.78898	0.632874	84
	2151	2200	+	CCNA_00003	shikimate 5-dehydrogenase	1.74433	0.819361	0.733088	76
	2201	2250	+	CCNA_00003	shikimate 5-dehydrogenase	0.81572	0.802467	0.889986	66
	2251	2300	+	CCNA_00003	shikimate 5-dehydrogenase	0.715936	0.849671	0.886024	64
	2301	2350	+	CCNA_00003	shikimate 5-dehydrogenase	1.11223	0.876294	0.92318	74
	2351	2400	+	CCNA_00003	shikimate 5-dehydrogenase	1.10006	0.822529	0.981891	58
	2401	2450	+	CCNA_00003	shikimate 5-dehydrogenase	1.23582	0.941561	0.788212	80
	2451	2500	+	CCNA_00003	shikimate 5-dehydrogenase	0.699348	0.850808	0.74151	62
	2501	2550	+	CCNA_00003	shikimate 5-dehydrogenase	0.313318	0.891985	0.832391	68
	2551	2600	+	CCNA_00003	shikimate 5-dehydrogenase	0.261029	0.921793	0.803786	56
	2601	2650	+	CCNA_00004	dephospho-CoA kinase	0.362409	0.71618	0.792392	60
	2651	2700	+	CCNA_00004	dephospho-CoA kinase	0.679146	0.63145	0.856271	74
	2701	2750	+	CCNA_00004	dephospho-CoA kinase	0.927392	0.692696	0.859465	70
	2751	2800	+	CCNA_00004	dephospho-CoA kinase	0.763648	0.687829	0.79488	66
	2801	2850	+	CCNA_00004	dephospho-CoA kinase	0.696267	0.869901	0.755366	68
	2851	2900	+	CCNA_00004	dephospho-CoA kinase	0.544316	0.989087	0.847472	62
	2901	2950	+	CCNA_00004	dephospho-CoA kinase	0.654937	0.906824	0.958695	58
	2951	3000	+	CCNA_00004	dephospho-CoA kinase	0.702168	0.824273	0.739389	80
	3001	3050	+	CCNA_00004	dephospho-CoA kinase	0.520124	0.835903	0.652345	74
	3051	3100	+	CCNA_00004	dephospho-CoA kinase	0.476562	0.730042	0.763031	64
	3101	3150	+	CCNA_00004	dephospho-CoA kinase	0.380341	0.710518	0.742323	70
	3151	3200	+	CCNA_00004	dephospho-CoA kinase	0.366804	0.799473	0.77959	68
	3201	3250	+	dnaQ	DNA polymerase III, epsilon chain	0.290195	0.994941	0.842678	56
	3251	3300	+	dnaQ	DNA polymerase III, epsilon chain	0.283803	1.08207	0.846488	60
	3301	3350	+	dnaQ	DNA polymerase III, epsilon chain	0.327678	0.898763	0.898886	72
	3351	3400	+	dnaQ	DNA polymerase III, epsilon chain	0.38053	0.9086	1.0423	58
	3401	3450	+	dnaQ	DNA polymerase III, epsilon chain	0.466747	0.926463	0.899523	60
	3451	3500	+	dnaQ	DNA polymerase III, epsilon chain	0.493058	0.943339	0.845347	60
	3501	3550	+	dnaQ	DNA polymerase III, epsilon chain	0.484951	1.02185	0.873893	68
	3551	3600	+	dnaQ	DNA polymerase III, epsilon chain	0.432103	1.10185	1.03718	64
	3601	3650	+	dnaQ	DNA polymerase III, epsilon chain	0.432103	1.05555	1.06521	62
	3651	3700	+	dnaQ	DNA polymerase III, epsilon chain	0.418921	0.946639	0.749415	66
	3701	3750	+	dnaQ	DNA polymerase III, epsilon chain	0.371469	0.924131	0.799358	64
	3751	3800	+	dnaQ	DNA polymerase III, epsilon chain	0.868933	0.729744	0.948993	74
	3801	3850	+	dnaQ	DNA polymerase III, epsilon chain	0.839802	0.775807	0.912042	70
	3851	3900	+	dnaQ	DNA polymerase III, epsilon chain	1.10341	1.02219	0.886932	64
	3901	3950	+	dnaQ	DNA polymerase III, epsilon chain	1.38204	0.964871	0.838729	78
	3951	4000				0.580152	0.939281	0.780601	56
	4001	4050	+	CCNA_00006	enoyl-CoA hydratase	0.9891	0.919771	0.839401	56
	4051	4100	+	CCNA_00006	enoyl-CoA hydratase	2.03348	1.02074	0.855156	78
	4101	4150	+	CCNA_00006	enoyl-CoA hydratase	2.20265	1.09881	0.816528	70
	4151	4200	+	CCNA_00006	enoyl-CoA hydratase	2.0946	1.02009	0.895592	76
	4201	4250	+	CCNA_00006	enoyl-CoA hydratase	1.21486	0.993531	0.954415	64
	4251	4300	+	CCNA_00006	enoyl-CoA hydratase	1.09962	1.23777	1.16887	62
	4301	4350	+	CCNA_00006	enoyl-CoA hydratase	2.15927	1.29415	0.96896	70
	4351	4400	+	CCNA_00006	enoyl-CoA hydratase	1.77315	1.09427	0.822077	70
	4401	4450	+	CCNA_00006	enoyl-CoA hydratase	1.69556	1.13159	0.906835	70
	4451	4500	+	CCNA_00006	enoyl-CoA hydratase	1.24299	1.18833	1.02346	70
	4501	4550	+	CCNA_00006	enoyl-CoA hydratase	0.733237	1.10783	1.02122	66
	4551	4600	+	CCNA_00006	enoyl-CoA hydratase	1.03943	0.909884	0.765172	70
	4601	4650	+	CCNA_00006	enoyl-CoA hydratase	0.97189	0.863607	0.809807	74
	4651	4700	+	CCNA_00006	enoyl-CoA hydratase	0.975359	1.01405	0.953021	58
	4701	4750	+	CCNA_00006	enoyl-CoA hydratase	0.648812	1.01711	1.0781	64
	4751	4800	+	CCNA_00006	enoyl-CoA hydratase	0.240558	0.886057	1.07412	52
	4801	4850	+	CCNA_00006	enoyl-CoA hydratase	0.196988	0.855118	0.890421	68
	4851	4900				0.35585	0.811545	0.939889	68
	4901	4950				0.750543	0.854401	1.20203	66
	4951	5000	+	CCNA_00007	SSU ribosomal protein S20P	0.767281	1.06795	1.11425	58
	5001	5050	+	CCNA_00007	SSU ribosomal protein S20P	0.761804	1.13445	1.0117	76
	5051	5100	+	CCNA_00007	SSU ribosomal protein S20P	0.64255	1.02769	0.97406	66
	5101	5150	+	CCNA_00007	SSU ribosomal protein S20P	0.357467	0.913718	0.966247	58
	5151	5200	+	CCNA_00007	SSU ribosomal protein S20P	0.585414	0.856967	0.995664	72
	5201	5250	+	CCNA_00007	SSU ribosomal protein S20P	0.405259	0.685072	0.954242	56
	5251	5300				0.168943	0.787383	1.08228	42
	5301	5350				0.233131	1.06573	1.1619	44
	5351	5400				0.340614	0.947645	1.10121	60
	5401	5450				0.334226	0.914712	1.14117	50
	5451	5500				0.393899	0.954153	1.1999	60
	5501	5550				0.434022	0.872309	1.08741	58
	5551	5600				0.761417	0.877383	1.17328	70
	5601	5650	+	dnaA	chromosome replication initiator protein DnaA	0.840251	1.02743	1.29095	54
	5651	5700	+	dnaA	chromosome replication initiator protein DnaA	0.803381	1.19286	1.2366	70
	5701	5750	+	dnaA	chromosome replication initiator protein DnaA	1.10851	1.19496	1.26471	62
	5751	5800	+	dnaA	chromosome replication initiator protein DnaA	1.14484	1.0467	1.14209	74
	5801	5850	+	dnaA	chromosome replication initiator protein DnaA	1.46759	1.14948	1.29131	70
	5851	5900	+	dnaA	chromosome replication initiator protein DnaA	1.3955	1.40053	1.59669	74
	5901	5950	+	dnaA	chromosome replication initiator protein DnaA	1.26575	1.32249	1.44646	62
	5951	6000	+	dnaA	chromosome replication initiator protein DnaA	1.081	1.35675	1.27732	74
	6001	6050	+	dnaA	chromosome replication initiator protein DnaA	1.13173	1.23202	1.19327	68
	6051	6100	+	dnaA	chromosome replication initiator protein DnaA	1.03681	1.18049	1.23144	68
	6101	6150	+	dnaA	chromosome replication initiator protein DnaA	0.558497	1.19329	1.39324	70
	6151	6200	+	dnaA	chromosome replication initiator protein DnaA	0.498668	1.03713	1.36377	60
	6201	6250	+	dnaA	chromosome replication initiator protein DnaA	0.483756	1.07064	1.30527	62
	6251	6300	+	dnaA	chromosome replication initiator protein DnaA	0.538961	0.995493	1.18188	68
	6301	6350	+	dnaA	chromosome replication initiator protein DnaA	0.395588	0.996868	1.27288	66
	6351	6400	+	dnaA	chromosome replication initiator protein DnaA	0.378778	1.01687	1.23635	58
	6401	6450	+	dnaA	chromosome replication initiator protein DnaA	0.58514	0.938179	1.02417	60
	6451	6500	+	dnaA	chromosome replication initiator protein DnaA	0.615805	0.959098	0.974367	76
	6501	6550	+	dnaA	chromosome replication initiator protein DnaA	0.55072	1.03849	1.09562	68
	6551	6600	+	dnaA	chromosome replication initiator protein DnaA	0.55782	1.10724	1.12583	68
	6601	6650	+	dnaA	chromosome replication initiator protein DnaA	0.519523	0.994966	0.96896	70
	6651	6700	+	dnaA	chromosome replication initiator protein DnaA	0.55371	1.05238	1.01342	64
	6701	6750	+	dnaA	chromosome replication initiator protein DnaA	0.930373	1.05324	1.10083	74
	6751	6800	+	dnaA	chromosome replication initiator protein DnaA	0.951932	0.945188	1.0109	68
	6801	6850	+	dnaA	chromosome replication initiator protein DnaA	0.694724	1.08886	0.952883	60
	6851	6900	+	dnaA	chromosome replication initiator protein DnaA	0.964171	1.05998	0.92463	62
	6901	6950	+	dnaA	chromosome replication initiator protein DnaA	1.02323	0.912844	0.83088	78
	6951	7000	+	dnaA	chromosome replication initiator protein DnaA	0.797524	0.713304	0.8398	70
	7001	7050	+	dnaA	chromosome replication initiator protein DnaA	0.492951	0.884352	0.912272	70
	7051	7100	+	dnaA	chromosome replication initiator protein DnaA	0.339839	0.942399	0.959665	64
	7101	7150	+	dnaA	chromosome replication initiator protein DnaA	0.223947	0.871783	0.944326	52
	7151	7200	-	alkB	alkylated DNA repair protein AlkB	0.340989	0.976805	0.869314	62
	7201	7250	-	alkB	alkylated DNA repair protein AlkB	0.547007	0.937714	0.95539	70
	7251	7300	-	alkB	alkylated DNA repair protein AlkB	0.613659	0.78898	1.02077	72
	7301	7350	-	alkB	alkylated DNA repair protein AlkB	0.742129	0.753536	0.888813	68
	7351	7400	-	alkB	alkylated DNA repair protein AlkB	0.554799	0.832188	0.859795	66
	7401	7450	-	alkB	alkylated DNA repair protein AlkB	0.385504	0.802467	0.905078	70
	7451	7500	-	alkB	alkylated DNA repair protein AlkB	0.741177	0.947357	0.96727	68
	7501	7550	-	alkB	alkylated DNA repair protein AlkB	0.832722	1.05248	0.878987	74
	7551	7600	-	alkB	alkylated DNA repair protein AlkB	0.660038	1.05926	0.935327	64
	7601	7650	-	alkB	alkylated DNA repair protein AlkB	0.491518	1.01111	0.947474	68
	7651	7700	-	alkB	alkylated DNA repair protein AlkB	0.771234	0.868243	0.726835	62
	7701	7750	-	alkB	alkylated DNA repair protein AlkB	0.686088	1.01074	0.788171	66
	7751	7800	-	alkB	alkylated DNA repair protein AlkB	0.538505	1.04984	0.821985	62
	7801	7850				0.56771	0.870762	0.844267	66
	7851	7900				0.420276	0.852255	0.860051	64
	7901	7950				0.348275	1.04	0.92318	66
	7951	8000				0.245513	1.0606	1.01934	64
	8001	8050				0.198914	0.927497	0.894688	58
	8051	8100				0.212902	0.898389	0.920772	56
	8101	8150				0.349962	1.06141	0.954693	66
	8151	8200	+	dnaK	chaperone protein DnaK	0.30837	1.04297	0.937165	52
	8201	8250	+	dnaK	chaperone protein DnaK	0.29565	0.997805	0.887058	58
	8251	8300	+	dnaK	chaperone protein DnaK	0.462472	1.02484	0.80005	76
	8301	8350	+	dnaK	chaperone protein DnaK	0.405584	0.869098	0.868277	74
	8351	8400	+	dnaK	chaperone protein DnaK	0.405477	1.0596	1.12917	64
	8401	8450	+	dnaK	chaperone protein DnaK	0.357659	1.19919	1.16467	62
	8451	8500	+	dnaK	chaperone protein DnaK	0.22634	0.978834	1.12127	74
	8501	8550	+	dnaK	chaperone protein DnaK	0.271807	0.830942	1.13634	56
	8551	8600	+	dnaK	chaperone protein DnaK	0.364265	0.88737	1.06132	66
	8601	8650	+	dnaK	chaperone protein DnaK	0.327326	0.877887	0.931583	64
	8651	8700	+	dnaK	chaperone protein DnaK	0.29565	0.937619	0.707516	66
	8701	8750	+	dnaK	chaperone protein DnaK	0.426083	0.991283	0.767186	58
	8751	8800	+	dnaK	chaperone protein DnaK	0.492429	0.9145	0.907089	62
	8801	8850	+	dnaK	chaperone protein DnaK	0.437336	0.949632	0.857443	64
	8851	8900	+	dnaK	chaperone protein DnaK	0.296625	0.881919	0.91404	64
	8901	8950	+	dnaK	chaperone protein DnaK	0.22964	0.969017	1.02372	66
	8951	9000	+	dnaK	chaperone protein DnaK	0.224694	1.19568	1.2471	60
	9001	9050	+	dnaK	chaperone protein DnaK	0.251106	1.10007	1.06991	56
	9051	9100	+	dnaK	chaperone protein DnaK	0.318966	0.972074	0.873672	70
	9101	9150	+	dnaK	chaperone protein DnaK	0.320381	1.05267	1.20085	60
	9151	9200	+	dnaK	chaperone protein DnaK	0.228613	1.07307	1.07347	66
	9201	9250	+	dnaK	chaperone protein DnaK	0.231426	1.05493	0.973588	68
	9251	9300	+	dnaK	chaperone protein DnaK	0.349759	0.990214	1.02677	72
	9301	9350	+	dnaK	chaperone protein DnaK	0.41368	1.01708	1.00755	68
	9351	9400	+	dnaK	chaperone protein DnaK	0.352274	0.905836	0.831768	64
	9401	9450	+	dnaK	chaperone protein DnaK	0.337041	1.01111	0.71263	64
	9451	9500	+	dnaK	chaperone protein DnaK	0.362094	0.998191	0.69412	70
	9501	9550	+	dnaK	chaperone protein DnaK	0.672499	0.8392	0.838321	72
	9551	9600	+	dnaK	chaperone protein DnaK	0.766001	1.00308	0.874223	62
	9601	9650	+	dnaK	chaperone protein DnaK	0.443474	1.06432	0.741613	62
	9651	9700	+	dnaK	chaperone protein DnaK	0.403861	0.991283	0.913018	62
	9701	9750	+	dnaK	chaperone protein DnaK	0.415724	0.938626	1.13139	58
	9751	9800	+	dnaK	chaperone protein DnaK	0.345844	0.817438	0.897435	68
	9801	9850	+	dnaK	chaperone protein DnaK	0.284146	0.740018	0.727881	66
	9851	9900	+	dnaK	chaperone protein DnaK	0.216052	1.00823	0.934393	64
	9901	9950	+	dnaK	chaperone protein DnaK	0.379861	1.15437	0.916011	64
	9951	10000	+	dnaK	chaperone protein DnaK	0.561734	0.935183	0.794234	74
	10001	10050	+	dnaK	chaperone protein DnaK	0.436684	0.850672	0.746854	64
	10051	10100	+	dnaK	chaperone protein DnaK	0.434435	0.978548	0.89137	66
	10101	10150				0.442945	1.08721	1.01879	74
	10151	10200				0.389013	0.846925	0.942158	58
	10201	10250	+	dnaJ	chaperone protein DnaJ	0.4338	0.825575	1.03664	54
	10251	10300	+	dnaJ	chaperone protein DnaJ	0.397454	0.938735	1.06192	60
	10301	10350	+	dnaJ	chaperone protein DnaJ	0.661397	0.885302	0.963932	70
	10351	10400	+	dnaJ	chaperone protein DnaJ	0.81627	0.835067	0.933809	56
	10401	10450	+	dnaJ	chaperone protein DnaJ	1.39005	0.807908	0.807062	72
	10451	10500	+	dnaJ	chaperone protein DnaJ	1.50502	0.972045	0.751745	74
	10501	10550	+	dnaJ	chaperone protein DnaJ	1.67183	1.09862	0.877291	62
	10551	10600	+	dnaJ	chaperone protein DnaJ	1.62946	0.918855	0.880897	70
	10601	10650	+	dnaJ	chaperone protein DnaJ	0.864207	0.916664	0.934393	66
	10651	10700	+	dnaJ	chaperone protein DnaJ	1.81085	1.08755	1.05488	74
	10701	10750	+	dnaJ	chaperone protein DnaJ	2.60612	1.08796	1.05119	78
	10751	10800	+	dnaJ	chaperone protein DnaJ	2.55839	0.977262	0.962147	74
	10801	10850	+	dnaJ	chaperone protein DnaJ	1.89155	0.91383	0.89244	68
	10851	10900	+	dnaJ	chaperone protein DnaJ	1.86074	0.872683	0.941401	74
	10901	10950	+	dnaJ	chaperone protein DnaJ	2.72726	0.953657	0.891961	88
	10951	11000	+	dnaJ	chaperone protein DnaJ	1.59045	1.07318	0.80005	60
	11001	11050	+	dnaJ	chaperone protein DnaJ	1.05597	0.942432	0.781558	62
	11051	11100	+	dnaJ	chaperone protein DnaJ	1.36517	0.767299	0.832391	74
	11101	11150	+	dnaJ	chaperone protein DnaJ	0.694395	0.763972	0.851642	66
	11151	11200	+	dnaJ	chaperone protein DnaJ	0.754395	0.736148	0.682647	66
	11201	11250	+	dnaJ	chaperone protein DnaJ	0.88195	0.848987	0.57508	70
	11251	11300	+	dnaJ	chaperone protein DnaJ	0.586158	0.921093	0.718264	66
	11301	11350	+	dnaJ	chaperone protein DnaJ	0.408353	0.819541	0.706427	62
	11351	11400	+	dnaJ	chaperone protein DnaJ	0.194924	0.653112	0.766379	64
	11401	11450				0.233211	0.71266	0.815654	56
	11451	11500	+	mutS	DNA mismatch repair protein MutS	0.780187	0.864195	0.913628	70
	11501	11550	+	mutS	DNA mismatch repair protein MutS	0.665469	0.82204	0.829558	66
	11551	11600	+	mutS	DNA mismatch repair protein MutS	0.337041	0.785183	0.754989	58
	11601	11650	+	mutS	DNA mismatch repair protein MutS	0.442462	0.890409	0.773754	64
	11651	11700	+	mutS	DNA mismatch repair protein MutS	0.709999	0.80545	0.794755	72
	11701	11750	+	mutS	DNA mismatch repair protein MutS	0.602588	0.665318	0.733244	66
	11751	11800	+	mutS	DNA mismatch repair protein MutS	0.50033	0.925924	0.767186	64
	11801	11850	+	mutS	DNA mismatch repair protein MutS	1.00665	1.03327	0.902971	70
	11851	11900	+	mutS	DNA mismatch repair protein MutS	1.65831	0.921983	0.865804	78
	11901	11950	+	mutS	DNA mismatch repair protein MutS	1.75542	1.05324	0.70398	84
	11951	12000	+	mutS	DNA mismatch repair protein MutS	1.89485	1.00212	0.848554	72
	12001	12050	+	mutS	DNA mismatch repair protein MutS	1.90778	1.01065	1.06574	78
	12051	12100	+	mutS	DNA mismatch repair protein MutS	1.15728	1.02537	1.15847	66
	12101	12150	+	mutS	DNA mismatch repair protein MutS	0.975233	1.04767	1.11348	72
	12151	12200	+	mutS	DNA mismatch repair protein MutS	1.56448	0.929172	1.04422	66
	12201	12250	+	mutS	DNA mismatch repair protein MutS	2.11783	0.893068	0.862053	72
	12251	12300	+	mutS	DNA mismatch repair protein MutS	2.7594	1.077	0.75653	88
	12301	12350	+	mutS	DNA mismatch repair protein MutS	2.34453	0.989483	0.854415	64
	12351	12400	+	mutS	DNA mismatch repair protein MutS	2.0708	0.826269	0.79265	70
	12401	12450	+	mutS	DNA mismatch repair protein MutS	3.22929	0.721057	0.762862	80
	12451	12500	+	mutS	DNA mismatch repair protein MutS	2.90458	0.833783	0.865111	72
	12501	12550	+	mutS	DNA mismatch repair protein MutS	2.71055	0.756912	0.81688	68
	12551	12600	+	mutS	DNA mismatch repair protein MutS	3.06613	0.772375	0.880665	80
	12601	12650	+	mutS	DNA mismatch repair protein MutS	2.70416	0.895777	0.92657	66
	12651	12700	+	mutS	DNA mismatch repair protein MutS	2.5663	0.745439	0.628936	86
	12701	12750	+	mutS	DNA mismatch repair protein MutS	1.41634	0.792179	0.591782	64
	12751	12800	+	mutS	DNA mismatch repair protein MutS	1.18198	0.822529	0.637723	62
	12801	12850	+	mutS	DNA mismatch repair protein MutS	2.5137	0.857431	0.765434	84
	12851	12900	+	mutS	DNA mismatch repair protein MutS	1.77842	0.851526	1.03966	68
	12901	12950	+	mutS	DNA mismatch repair protein MutS	0.859798	0.756612	0.902357	66
	12951	13000	+	mutS	DNA mismatch repair protein MutS	0.891105	0.831472	0.692727	70
	13001	13050	+	mutS	DNA mismatch repair protein MutS	0.735604	0.850233	0.703761	64
	13051	13100	+	mutS	DNA mismatch repair protein MutS	1.07544	0.742804	0.686379	64
	13101	13150	+	mutS	DNA mismatch repair protein MutS	1.81561	0.64484	0.668091	78
	13151	13200	+	mutS	DNA mismatch repair protein MutS	1.90401	0.784434	0.70062	72
	13201	13250	+	mutS	DNA mismatch repair protein MutS	1.83602	0.90863	0.708975	72
	13251	13300	+	mutS	DNA mismatch repair protein MutS	2.10957	0.851526	0.678965	80
	13301	13350	+	mutS	DNA mismatch repair protein MutS	2.36752	0.970523	0.775888	78
	13351	13400	+	mutS	DNA mismatch repair protein MutS	2.18298	1.01302	0.68553	72
	13401	13450	+	mutS	DNA mismatch repair protein MutS	0.928486	0.835627	0.75292	64
	13451	13500	+	mutS	DNA mismatch repair protein MutS	0.490734	0.787551	0.704442	68
	13501	13550	+	mutS	DNA mismatch repair protein MutS	1.02522	0.832979	0.572715	70
	13551	13600	+	mutS	DNA mismatch repair protein MutS	1.08617	0.799332	0.692765	76
	13601	13650	+	mutS	DNA mismatch repair protein MutS	0.696808	0.854536	0.741808	66
	13651	13700	+	mutS	DNA mismatch repair protein MutS	0.635539	0.948903	0.691587	64
	13701	13750	+	mutS	DNA mismatch repair protein MutS	0.645789	0.878614	0.762519	66
	13751	13800	+	mutS	DNA mismatch repair protein MutS	0.442861	0.928997	1.00806	68
	13801	13850	+	mutS	DNA mismatch repair protein MutS	0.539597	0.93687	0.99331	66
	13851	13900	+	mutS	DNA mismatch repair protein MutS	1.50465	0.849039	0.77004	66
	13901	13950	+	mutS	DNA mismatch repair protein MutS	2.03343	0.904137	0.791486	74
	13951	14000	+	mutS	DNA mismatch repair protein MutS	1.1873	0.787877	0.761955	74
	14001	14050	+	mutS	DNA mismatch repair protein MutS	1.13832	0.837818	0.802672	64
	14051	14100	+	mutS	DNA mismatch repair protein MutS	1.61433	0.989959	0.908195	80
	14101	14150	+	mutS	DNA mismatch repair protein MutS	0.921422	0.884934	1.03707	70
	14151	14200	+	mutS	DNA mismatch repair protein MutS	0.507486	0.764969	0.938468	56
	14201	14250	+	glnD	protein-PII uridylyltransferase	0.806193	0.705874	0.779814	74
	14251	14300	+	glnD	protein-PII uridylyltransferase	1.10163	0.859179	0.772607	68
	14301	14350	+	glnD	protein-PII uridylyltransferase	0.735156	1.00174	0.758175	66
	14351	14400	+	glnD	protein-PII uridylyltransferase	0.440952	0.838071	0.779405	68
	14401	14450	+	glnD	protein-PII uridylyltransferase	0.302794	0.841248	0.821849	68
	14451	14500	+	glnD	protein-PII uridylyltransferase	0.385698	0.923967	0.744224	64
	14501	14550	+	glnD	protein-PII uridylyltransferase	0.692679	0.96784	0.746883	72
	14551	14600	+	glnD	protein-PII uridylyltransferase	0.601245	0.905536	0.698366	60
	14601	14650	+	glnD	protein-PII uridylyltransferase	0.490672	0.797633	0.790294	58
	14651	14700	+	glnD	protein-PII uridylyltransferase	0.403592	0.776581	0.84068	66
	14701	14750	+	glnD	protein-PII uridylyltransferase	0.43805	0.809829	0.720654	60
	14751	14800	+	glnD	protein-PII uridylyltransferase	0.58514	0.886057	0.809807	66
	14801	14850	+	glnD	protein-PII uridylyltransferase	1.0234	0.877191	0.904886	68
	14851	14900	+	glnD	protein-PII uridylyltransferase	1.07775	0.886446	0.753309	78
	14901	14950	+	glnD	protein-PII uridylyltransferase	0.534522	0.949632	0.748161	62
	14951	15000	+	glnD	protein-PII uridylyltransferase	0.260062	0.945128	0.764818	66
	15001	15050	+	glnD	protein-PII uridylyltransferase	0.154429	0.943106	0.692928	60
	15051	15100	+	glnD	protein-PII uridylyltransferase	0.39061	0.996441	0.699866	66
	15101	15150	+	glnD	protein-PII uridylyltransferase	0.702168	1.0122	0.837414	68
	15151	15200	+	glnD	protein-PII uridylyltransferase	0.630761	1.00988	0.885298	76
	15201	15250	+	glnD	protein-PII uridylyltransferase	0.537597	0.855756	0.873073	66
	15251	15300	+	glnD	protein-PII uridylyltransferase	0.860403	0.8392	0.804104	60
	15301	15350	+	glnD	protein-PII uridylyltransferase	0.805428	0.867373	0.794921	70
	15351	15400	+	glnD	protein-PII uridylyltransferase	0.351084	0.819762	0.900561	56
	15401	15450	+	glnD	protein-PII uridylyltransferase	0.29181	0.88584	0.999113	62
	15451	15500	+	glnD	protein-PII uridylyltransferase	0.80091	0.827544	0.911033	68
	15501	15550	+	glnD	protein-PII uridylyltransferase	1.16753	0.849671	0.809807	72
	15551	15600	+	glnD	protein-PII uridylyltransferase	0.569591	0.850166	0.611603	64
	15601	15650	+	glnD	protein-PII uridylyltransferase	0.424128	0.904795	0.668498	72
	15651	15700	+	glnD	protein-PII uridylyltransferase	0.810556	0.904795	0.839699	50
	15701	15750	+	glnD	protein-PII uridylyltransferase	0.986559	0.897383	0.818515	78
	15751	15800	+	glnD	protein-PII uridylyltransferase	0.596085	0.90927	0.73407	64
	15801	15850	+	glnD	protein-PII uridylyltransferase	0.781285	0.796816	0.752778	68
	15851	15900	+	glnD	protein-PII uridylyltransferase	1.31959	0.799008	0.743487	78
	15901	15950	+	glnD	protein-PII uridylyltransferase	0.753843	0.917105	0.862392	68
	15951	16000	+	glnD	protein-PII uridylyltransferase	0.404279	0.848062	0.837414	60
	16001	16050	+	glnD	protein-PII uridylyltransferase	0.320106	0.699209	0.705604	68
	16051	16100	+	glnD	protein-PII uridylyltransferase	0.704721	0.779123	0.812752	70
	16101	16150	+	glnD	protein-PII uridylyltransferase	1.58649	0.916626	0.92501	62
	16151	16200	+	glnD	protein-PII uridylyltransferase	2.12657	0.882714	0.798238	80
	16201	16250	+	glnD	protein-PII uridylyltransferase	2.18599	1.01065	0.74487	72
	16251	16300	+	glnD	protein-PII uridylyltransferase	1.10811	0.987411	0.835114	70
	16301	16350	+	glnD	protein-PII uridylyltransferase	1.00226	0.958965	0.786286	64
	16351	16400	+	glnD	protein-PII uridylyltransferase	1.64058	0.877464	0.681146	76
	16401	16450	+	glnD	protein-PII uridylyltransferase	0.924065	0.906684	0.841358	68
	16451	16500	+	glnD	protein-PII uridylyltransferase	0.596126	0.91383	0.84286	68
	16501	16550	+	glnD	protein-PII uridylyltransferase	0.475314	0.85185	0.672763	60
	16551	16600	+	glnD	protein-PII uridylyltransferase	1.33932	0.835903	0.674839	76
	16601	16650	+	glnD	protein-PII uridylyltransferase	1.90828	0.610489	0.592825	80
	16651	16700	+	glnD	protein-PII uridylyltransferase	1.06574	0.694626	0.700979	76
	16701	16750	+	glnD	protein-PII uridylyltransferase	1.02331	0.821129	0.82864	62
	16751	16800	+	glnD	protein-PII uridylyltransferase	1.11307	0.855965	0.827803	76
	16801	16850	+	glnD	protein-PII uridylyltransferase	0.629886	0.849671	0.89317	62
	16851	16900	+	glnD	protein-PII uridylyltransferase	0.225514	0.808325	0.922116	70
	16901	16950	+	glnD	protein-PII uridylyltransferase	0.617509	0.879299	0.749502	62
	16951	17000	+	glnD	protein-PII uridylyltransferase	1.28327	1.0273	0.670185	74
	17001	17050	+	glnD	protein-PII uridylyltransferase	0.677955	0.839362	0.642261	66
	17051	17100	-	moaC	molybdenum cofactor biosynthesis protein C	0.250919	0.700713	0.658114	62
	17101	17150	-	moaC	molybdenum cofactor biosynthesis protein C	0.480431	0.839423	0.855092	68
	17151	17200	-	moaC	molybdenum cofactor biosynthesis protein C	1.27326	0.962961	0.960971	68
	17201	17250	-	moaC	molybdenum cofactor biosynthesis protein C	1.57821	1.06613	1.02961	74
	17251	17300	-	moaC	molybdenum cofactor biosynthesis protein C	1.01799	0.977678	0.922968	64
	17301	17350	-	moaC	molybdenum cofactor biosynthesis protein C	1.19449	0.756348	0.707418	76
	17351	17400	-	moaC	molybdenum cofactor biosynthesis protein C	1.56569	0.829785	0.733995	64
	17401	17450	-	moaC	molybdenum cofactor biosynthesis protein C	1.81257	0.937767	0.663854	78
	17451	17500	-	moaC	molybdenum cofactor biosynthesis protein C	0.89492	0.849671	0.77408	66
	17501	17550	-	moaB	molybdenum cofactor biosynthesis protein B	0.327114	0.84114	0.858591	60
	17551	17600	-	moaB	molybdenum cofactor biosynthesis protein B	0.468112	0.939474	0.898688	64
	17601	17650	-	moaB	molybdenum cofactor biosynthesis protein B	0.492357	0.93035	0.929181	66
	17651	17700	-	moaB	molybdenum cofactor biosynthesis protein B	0.39799	0.916177	0.904886	64
	17701	17750	-	moaB	molybdenum cofactor biosynthesis protein B	0.354034	0.849671	0.837027	60
	17751	17800	-	moaB	molybdenum cofactor biosynthesis protein B	0.271012	0.897496	0.831118	70
	17801	17850	-	moaB	molybdenum cofactor biosynthesis protein B	0.608776	1.17405	0.981342	62
	17851	17900	-	moaB	molybdenum cofactor biosynthesis protein B	1.11311	1.03174	0.974008	76
	17901	17950	-	moaB	molybdenum cofactor biosynthesis protein B	0.895194	0.85362	0.977576	64
	17951	18000	-	moaB	molybdenum cofactor biosynthesis protein B	0.653927	0.836158	0.834534	70
	18001	18050	-	moaB	molybdenum cofactor biosynthesis protein B	0.598044	0.906208	0.674326	66
	18051	18100	-	moaE	molybdopterin converting factor, large subunit	0.742522	0.830138	0.632953	68
	18101	18150	-	moaE	molybdopterin converting factor, large subunit	0.598908	0.672656	0.678809	70
	18151	18200	-	moaE	molybdopterin converting factor, large subunit	1.14705	0.799404	0.806716	62
	18201	18250	-	moaE	molybdopterin converting factor, large subunit	1.48945	0.848062	0.819009	76
	18251	18300	-	moaE	molybdopterin converting factor, large subunit	1.25058	0.922544	0.789119	66
	18301	18350	-	moaE	molybdopterin converting factor, large subunit	1.67697	0.899469	0.685221	64
	18351	18400	-	moaE	molybdopterin converting factor, large subunit	2.19187	0.783585	0.657373	78
	18401	18450	-	moaE	molybdopterin converting factor, large subunit	1.95047	1.01264	0.838729	68
	18451	18500	-	moaE	molybdopterin converting factor, large subunit	1.21181	1.09692	0.842461	66
	18501	18550	-	moaD	molybdopterin converting factor, small subunit	1.6929	0.901401	0.754341	74
	18551	18600	-	moaD	molybdopterin converting factor, small subunit	2.3426	0.90409	0.774444	70
	18601	18650	-	moaD	molybdopterin converting factor, small subunit	2.18815	0.970425	0.922803	66
	18651	18700	-	moaD	molybdopterin converting factor, small subunit	2.55851	0.90643	1.01308	76
	18701	18750	-	moaD	molybdopterin converting factor, small subunit	3.00406	0.910626	0.887267	74
	18751	18800	-	moaA	molybdenum cofactor biosynthesis protein A	2.38472	0.953876	0.882384	74
	18801	18850	-	moaA	molybdenum cofactor biosynthesis protein A	1.71172	0.826576	0.959256	64
	18851	18900	-	moaA	molybdenum cofactor biosynthesis protein A	1.85458	0.918855	0.992168	74
	18901	18950	-	moaA	molybdenum cofactor biosynthesis protein A	1.58489	0.911373	0.858974	72
	18951	19000	-	moaA	molybdenum cofactor biosynthesis protein A	1.31725	0.942432	0.819223	64
	19001	19050	-	moaA	molybdenum cofactor biosynthesis protein A	1.05176	1.03467	0.837375	76
	19051	19100	-	moaA	molybdenum cofactor biosynthesis protein A	0.466385	1.00382	0.932324	64
	19101	19150	-	moaA	molybdenum cofactor biosynthesis protein A	0.285974	0.892927	0.980603	62
	19151	19200	-	moaA	molybdenum cofactor biosynthesis protein A	0.758546	0.861041	0.833451	66
	19201	19250	-	moaA	molybdenum cofactor biosynthesis protein A	0.892286	0.947317	0.798113	64
	19251	19300	-	moaA	molybdenum cofactor biosynthesis protein A	0.822853	0.874564	1.07236	74
	19301	19350	-	moaA	molybdenum cofactor biosynthesis protein A	0.844982	0.816068	1.24559	78
	19351	19400	-	moaA	molybdenum cofactor biosynthesis protein A	0.393214	0.786418	0.866494	58
	19401	19450	-	moaA	molybdenum cofactor biosynthesis protein A	0.464949	0.919042	0.935655	62
	19451	19500	-	moaA	molybdenum cofactor biosynthesis protein A	0.729384	0.979756	0.941636	72
	19501	19550	-	moaA	molybdenum cofactor biosynthesis protein A	0.863366	0.964834	0.822411	70
	19551	19600	-	moaA	molybdenum cofactor biosynthesis protein A	0.694618	1.00956	0.983959	66
	19601	19650	-	moaA	molybdenum cofactor biosynthesis protein A	0.4627	0.918431	0.940874	56
	19651	19700	-	moaA	molybdenum cofactor biosynthesis protein A	0.570795	0.962961	0.948258	66
	19701	19750	-	moaA	molybdenum cofactor biosynthesis protein A	0.574035	0.948903	0.957582	66
	19751	19800	-	moaA	molybdenum cofactor biosynthesis protein A	0.350042	0.850091	0.915539	54
	19801	19850	+	CCNA_00019	molybdopterin-guanine dinucleotide biosynthesis protein A	0.985825	0.964555	0.949244	64
	19851	19900	+	CCNA_00019	molybdopterin-guanine dinucleotide biosynthesis protein A	2.03792	1.13092	0.892671	80
	19901	19950	+	CCNA_00019	molybdopterin-guanine dinucleotide biosynthesis protein A	1.97911	0.812625	0.830309	70
	19951	20000	+	CCNA_00019	molybdopterin-guanine dinucleotide biosynthesis protein A	1.9099	0.779998	0.92318	76
	20001	20050	+	CCNA_00019	molybdopterin-guanine dinucleotide biosynthesis protein A	1.40434	1.00308	0.944775	74
	20051	20100	+	CCNA_00019	molybdopterin-guanine dinucleotide biosynthesis protein A	1.95868	1.0242	0.927016	68
	20101	20150	+	CCNA_00019	molybdopterin-guanine dinucleotide biosynthesis protein A	1.46051	0.884173	0.936431	64
	20151	20200	+	CCNA_00019	molybdopterin-guanine dinucleotide biosynthesis protein A	0.539745	0.831025	0.864563	72
	20201	20250	+	CCNA_00019	molybdopterin-guanine dinucleotide biosynthesis protein A	0.840551	0.913758	0.744786	66
	20251	20300	+	CCNA_00019	molybdopterin-guanine dinucleotide biosynthesis protein A	1.35125	0.885196	0.826504	74
	20301	20350	+	CCNA_00019	molybdopterin-guanine dinucleotide biosynthesis protein A	0.968177	0.920235	0.945236	66
	20351	20400	+	CCNA_00019	molybdopterin-guanine dinucleotide biosynthesis protein A	0.678917	0.844982	0.981422	68
	20401	20450	+	CCNA_00019	molybdopterin-guanine dinucleotide biosynthesis protein A	0.698201	0.84327	0.905886	68
	20451	20500	-	CCNA_00020	hypothetical protein	0.636939	0.947174	0.743429	68
	20501	20550	-	CCNA_00020	hypothetical protein	0.766001	0.960137	0.748062	78
	20551	20600	-	CCNA_00020	hypothetical protein	0.333352	0.924053	0.723918	64
	20601	20650	-	CCNA_00020	hypothetical protein	0.193285	0.900834	0.741888	56
	20651	20700	-	CCNA_00020	hypothetical protein	0.341184	0.793764	0.837913	68
	20701	20750	-	CCNA_03911	hypothetical protein	0.358308	0.708351	0.75482	68
	20751	20800	-	CCNA_03911	hypothetical protein	0.306073	0.730451	0.783852	52
	20801	20850	-	CCNA_00021	putative aerobic-type carbon monoxide dehydrogenase, large subunit CoxL	0.427407	0.719604	0.917635	64
	20851	20900	-	CCNA_00021	putative aerobic-type carbon monoxide dehydrogenase, large subunit CoxL	0.628137	0.799903	0.892599	64
	20901	20950	-	CCNA_00021	putative aerobic-type carbon monoxide dehydrogenase, large subunit CoxL	0.901677	0.88834	0.797854	80
	20951	21000	-	CCNA_00021	putative aerobic-type carbon monoxide dehydrogenase, large subunit CoxL	0.854349	0.713982	0.628139	70
	21001	21050	-	CCNA_00021	putative aerobic-type carbon monoxide dehydrogenase, large subunit CoxL	0.554092	0.638698	0.586697	62
	21051	21100	-	CCNA_00021	putative aerobic-type carbon monoxide dehydrogenase, large subunit CoxL	0.543614	0.759324	0.714023	70
	21101	21150	-	CCNA_00021	putative aerobic-type carbon monoxide dehydrogenase, large subunit CoxL	0.524577	0.889895	0.794052	68
	21151	21200	-	CCNA_00021	putative aerobic-type carbon monoxide dehydrogenase, large subunit CoxL	0.735604	1.01264	0.935134	68
	21201	21250	-	CCNA_00021	putative aerobic-type carbon monoxide dehydrogenase, large subunit CoxL	0.823426	0.889482	0.897617	62
	21251	21300	-	CCNA_00021	putative aerobic-type carbon monoxide dehydrogenase, large subunit CoxL	0.991999	0.942472	0.765009	74
	21301	21350	-	CCNA_00021	putative aerobic-type carbon monoxide dehydrogenase, large subunit CoxL	0.837881	1.0014	0.775782	72
	21351	21400	-	CCNA_00021	putative aerobic-type carbon monoxide dehydrogenase, large subunit CoxL	0.551703	0.96726	0.986952	64
	21401	21450	-	CCNA_00021	putative aerobic-type carbon monoxide dehydrogenase, large subunit CoxL	0.866226	0.911213	0.908195	66
	21451	21500	-	CCNA_00021	putative aerobic-type carbon monoxide dehydrogenase, large subunit CoxL	0.824769	0.754701	0.906213	72
	21501	21550	-	CCNA_00021	putative aerobic-type carbon monoxide dehydrogenase, large subunit CoxL	0.529327	0.861109	1.00914	62
	21551	21600	-	CCNA_00021	putative aerobic-type carbon monoxide dehydrogenase, large subunit CoxL	0.490947	0.851398	0.908564	68
	21601	21650	-	CCNA_00021	putative aerobic-type carbon monoxide dehydrogenase, large subunit CoxL	0.377284	0.700662	0.679875	70
	21651	21700	-	CCNA_00021	putative aerobic-type carbon monoxide dehydrogenase, large subunit CoxL	0.243772	0.708594	0.705907	64
	21701	21750	-	CCNA_00021	putative aerobic-type carbon monoxide dehydrogenase, large subunit CoxL	0.239765	0.792681	0.878937	66
	21751	21800	-	CCNA_00021	putative aerobic-type carbon monoxide dehydrogenase, large subunit CoxL	0.45159	0.641974	0.819334	60
	21801	21850	-	CCNA_00021	putative aerobic-type carbon monoxide dehydrogenase, large subunit CoxL	0.621388	0.745655	0.945969	70
	21851	21900	-	CCNA_00021	putative aerobic-type carbon monoxide dehydrogenase, large subunit CoxL	0.401239	0.76875	0.734951	64
	21901	21950	-	CCNA_00021	putative aerobic-type carbon monoxide dehydrogenase, large subunit CoxL	0.282963	0.628799	0.74333	66
	21951	22000	-	CCNA_00021	putative aerobic-type carbon monoxide dehydrogenase, large subunit CoxL	0.216052	0.916664	0.915705	58
	22001	22050	-	CCNA_00021	putative aerobic-type carbon monoxide dehydrogenase, large subunit CoxL	0.398079	1.01414	0.860819	68
	22051	22100	-	CCNA_00021	putative aerobic-type carbon monoxide dehydrogenase, large subunit CoxL	0.440165	0.844387	0.94276	68
	22101	22150	-	CCNA_00021	putative aerobic-type carbon monoxide dehydrogenase, large subunit CoxL	0.419687	0.774796	0.912196	68
	22151	22200	-	CCNA_00021	putative aerobic-type carbon monoxide dehydrogenase, large subunit CoxL	0.508888	0.72977	0.668726	72
	22201	22250	-	CCNA_00021	putative aerobic-type carbon monoxide dehydrogenase, large subunit CoxL	0.447483	0.783426	0.683532	60
	22251	22300	-	CCNA_00021	putative aerobic-type carbon monoxide dehydrogenase, large subunit CoxL	0.63294	0.720525	0.73567	66
	22301	22350	-	CCNA_00021	putative aerobic-type carbon monoxide dehydrogenase, large subunit CoxL	0.608377	0.71266	0.74549	74
	22351	22400	-	CCNA_00021	putative aerobic-type carbon monoxide dehydrogenase, large subunit CoxL	0.385924	0.808593	0.760353	66
	22401	22450	-	CCNA_00021	putative aerobic-type carbon monoxide dehydrogenase, large subunit CoxL	0.389524	0.808325	0.727053	66
	22451	22500	-	CCNA_00021	putative aerobic-type carbon monoxide dehydrogenase, large subunit CoxL	0.341332	0.785749	0.717017	58
	22501	22550	-	CCNA_00021	putative aerobic-type carbon monoxide dehydrogenase, large subunit CoxL	0.420775	0.955747	0.755213	66
	22551	22600	-	CCNA_00021	putative aerobic-type carbon monoxide dehydrogenase, large subunit CoxL	0.858205	0.936212	0.641097	70
	22601	22650	-	CCNA_00021	putative aerobic-type carbon monoxide dehydrogenase, large subunit CoxL	1.11839	0.838778	0.681557	78
	22651	22700	-	CCNA_00021	putative aerobic-type carbon monoxide dehydrogenase, large subunit CoxL	0.69002	0.924642	0.807005	58
	22701	22750	-	CCNA_00021	putative aerobic-type carbon monoxide dehydrogenase, large subunit CoxL	0.431397	0.700192	0.833625	66
	22751	22800	-	CCNA_00021	putative aerobic-type carbon monoxide dehydrogenase, large subunit CoxL	0.659075	0.651823	0.771802	74
	22801	22850	-	CCNA_00021	putative aerobic-type carbon monoxide dehydrogenase, large subunit CoxL	0.779593	0.851286	0.831361	62
	22851	22900	-	CCNA_00021	putative aerobic-type carbon monoxide dehydrogenase, large subunit CoxL	0.899219	0.732687	0.864221	64
	22901	22950	-	CCNA_00021	putative aerobic-type carbon monoxide dehydrogenase, large subunit CoxL	1.25102	0.672811	0.753227	76
	22951	23000	-	CCNA_00021	putative aerobic-type carbon monoxide dehydrogenase, large subunit CoxL	0.960861	0.992525	0.745875	68
	23001	23050	-	CCNA_00021	putative aerobic-type carbon monoxide dehydrogenase, large subunit CoxL	1.14427	1.09968	0.87979	70
	23051	23100	-	CCNA_00022	putative aerobic-type carbon monoxide dehydrogenase, small subunit CoxS	1.21955	0.918614	0.73522	68
	23101	23150	-	CCNA_00022	putative aerobic-type carbon monoxide dehydrogenase, small subunit CoxS	0.665509	0.889482	0.575646	72
	23151	23200	-	CCNA_00022	putative aerobic-type carbon monoxide dehydrogenase, small subunit CoxS	0.459411	0.877046	0.794755	64
	23201	23250	-	CCNA_00022	putative aerobic-type carbon monoxide dehydrogenase, small subunit CoxS	0.410025	0.825897	0.966449	64
	23251	23300	-	CCNA_00022	putative aerobic-type carbon monoxide dehydrogenase, small subunit CoxS	0.653406	0.77739	0.843549	68
	23301	23350	-	CCNA_00022	putative aerobic-type carbon monoxide dehydrogenase, small subunit CoxS	1.1038	0.814957	0.831864	66
	23351	23400	-	CCNA_00022	putative aerobic-type carbon monoxide dehydrogenase, small subunit CoxS	1.08112	0.792914	0.886932	72
	23401	23450	-	CCNA_00022	putative aerobic-type carbon monoxide dehydrogenase, small subunit CoxS	1.00511	0.708533	0.755639	74
	23451	23500	-	CCNA_00022	putative aerobic-type carbon monoxide dehydrogenase, small subunit CoxS	0.887799	0.684864	0.656223	62
	23501	23550	-	CCNA_00022	putative aerobic-type carbon monoxide dehydrogenase, small subunit CoxS	0.523779	0.637636	0.643468	66
	23551	23600	-	CCNA_00022	putative aerobic-type carbon monoxide dehydrogenase, small subunit CoxS	0.335819	0.726146	0.719584	68
	23601	23650				0.745935	0.737226	0.671547	48
	23651	23700				0.996099	0.706824	0.68504	68
	23701	23750	+	CCNA_00023	putative periplasmic protein	0.53137	0.902776	0.85358	66
	23751	23800	+	CCNA_00023	putative periplasmic protein	0.810633	0.919901	0.967818	60
	23801	23850	+	CCNA_00023	putative periplasmic protein	1.35232	0.757886	0.926779	78
	23851	23900	+	CCNA_00023	putative periplasmic protein	1.37568	0.818844	0.875914	64
	23901	23950	+	CCNA_00023	putative periplasmic protein	1.69852	0.827842	0.797004	70
	23951	24000	+	CCNA_00023	putative periplasmic protein	1.40434	0.756966	0.751367	76
	24001	24050	+	CCNA_00023	putative periplasmic protein	0.494861	0.985888	0.809807	70
	24051	24100	+	CCNA_00023	putative periplasmic protein	0.506662	0.991283	0.790753	52
	24101	24150	+	CCNA_00024	uroporphyrin-III C-methyltransferase/Precorrin-2 dehydrogenase/Sirohydrochlorin ferrochelatase	1.46205	0.846438	0.743248	72
	24151	24200	+	CCNA_00024	uroporphyrin-III C-methyltransferase/Precorrin-2 dehydrogenase/Sirohydrochlorin ferrochelatase	2.03792	0.772608	0.644079	78
	24201	24250	+	CCNA_00024	uroporphyrin-III C-methyltransferase/Precorrin-2 dehydrogenase/Sirohydrochlorin ferrochelatase	1.24475	0.902776	0.717784	62
	24251	24300	+	CCNA_00024	uroporphyrin-III C-methyltransferase/Precorrin-2 dehydrogenase/Sirohydrochlorin ferrochelatase	1.88461	0.979635	0.936011	70
	24301	24350	+	CCNA_00024	uroporphyrin-III C-methyltransferase/Precorrin-2 dehydrogenase/Sirohydrochlorin ferrochelatase	1.83065	0.913523	0.86765	78
	24351	24400	+	CCNA_00024	uroporphyrin-III C-methyltransferase/Precorrin-2 dehydrogenase/Sirohydrochlorin ferrochelatase	1.53885	0.85781	0.735342	66
	24401	24450	+	CCNA_00024	uroporphyrin-III C-methyltransferase/Precorrin-2 dehydrogenase/Sirohydrochlorin ferrochelatase	2.48597	0.788808	0.909741	78
	24451	24500	+	CCNA_00024	uroporphyrin-III C-methyltransferase/Precorrin-2 dehydrogenase/Sirohydrochlorin ferrochelatase	2.90552	0.902775	0.869146	76
	24501	24550	+	CCNA_00024	uroporphyrin-III C-methyltransferase/Precorrin-2 dehydrogenase/Sirohydrochlorin ferrochelatase	2.77589	0.90863	0.727881	66
	24551	24600	+	CCNA_00024	uroporphyrin-III C-methyltransferase/Precorrin-2 dehydrogenase/Sirohydrochlorin ferrochelatase	3.18723	1.0153	0.813328	76
	24601	24650	+	CCNA_00024	uroporphyrin-III C-methyltransferase/Precorrin-2 dehydrogenase/Sirohydrochlorin ferrochelatase	3.4806	1.02516	0.813682	76
	24651	24700	+	CCNA_00024	uroporphyrin-III C-methyltransferase/Precorrin-2 dehydrogenase/Sirohydrochlorin ferrochelatase	3.32276	0.677082	0.759194	76
	24701	24750	+	CCNA_00024	uroporphyrin-III C-methyltransferase/Precorrin-2 dehydrogenase/Sirohydrochlorin ferrochelatase	2.84483	0.568271	0.698589	82
	24751	24800	+	CCNA_00024	uroporphyrin-III C-methyltransferase/Precorrin-2 dehydrogenase/Sirohydrochlorin ferrochelatase	2.66085	0.672513	0.786857	68
	24801	24850	+	CCNA_00024	uroporphyrin-III C-methyltransferase/Precorrin-2 dehydrogenase/Sirohydrochlorin ferrochelatase	2.97183	0.809127	1.00806	80
	24851	24900	+	CCNA_00024	uroporphyrin-III C-methyltransferase/Precorrin-2 dehydrogenase/Sirohydrochlorin ferrochelatase	1.7923	0.730651	0.907488	68
	24901	24950	+	CCNA_00024	uroporphyrin-III C-methyltransferase/Precorrin-2 dehydrogenase/Sirohydrochlorin ferrochelatase	1.31406	0.748014	0.746179	72
	24951	25000	+	CCNA_00024	uroporphyrin-III C-methyltransferase/Precorrin-2 dehydrogenase/Sirohydrochlorin ferrochelatase	1.29631	0.776012	1.05898	70
	25001	25050	-	CCNA_00025	major facilitator superfamily transporter	0.48967	0.768151	1.07086	66
	25051	25100	-	CCNA_00025	major facilitator superfamily transporter	0.465012	0.956583	0.933155	64
	25101	25150	-	CCNA_00025	major facilitator superfamily transporter	1.15176	1.00453	0.760286	72
	25151	25200	-	CCNA_00025	major facilitator superfamily transporter	1.00101	0.866331	0.571629	70
	25201	25250	-	CCNA_00025	major facilitator superfamily transporter	0.889076	0.710097	0.707853	72
	25251	25300	-	CCNA_00025	major facilitator superfamily transporter	0.950145	0.545916	0.704442	58
	25301	25350	-	CCNA_00025	major facilitator superfamily transporter	0.944192	0.686366	0.827037	74
	25351	25400	-	CCNA_00025	major facilitator superfamily transporter	0.868545	0.908818	0.74151	70
	25401	25450	-	CCNA_00025	major facilitator superfamily transporter	1.13711	0.925924	0.580307	72
	25451	25500	-	CCNA_00025	major facilitator superfamily transporter	1.52136	0.835903	0.596108	78
	25501	25550	-	CCNA_00025	major facilitator superfamily transporter	0.614042	0.779725	0.599979	60
	25551	25600	-	CCNA_00025	major facilitator superfamily transporter	0.451394	0.935017	0.715812	62
	25601	25650	-	CCNA_00025	major facilitator superfamily transporter	0.813727	1.02371	0.908195	74
	25651	25700	-	CCNA_00025	major facilitator superfamily transporter	0.605317	0.902775	0.900561	66
	25701	25750	-	CCNA_00025	major facilitator superfamily transporter	0.367948	0.819988	0.763836	68
	25751	25800	-	CCNA_00025	major facilitator superfamily transporter	0.250385	0.821129	0.809807	52
	25801	25850	-	CCNA_00025	major facilitator superfamily transporter	0.185187	0.811285	0.889898	54
	25851	25900	-	CCNA_00025	major facilitator superfamily transporter	0.147308	0.723904	0.756009	66
	25901	25950	-	CCNA_00025	major facilitator superfamily transporter	0.201304	0.739475	0.737947	58
	25951	26000	-	CCNA_00025	major facilitator superfamily transporter	0.26363	0.703969	0.684097	62
	26001	26050	-	CCNA_00025	major facilitator superfamily transporter	0.312075	0.78402	0.642261	66
	26051	26100	-	CCNA_00025	major facilitator superfamily transporter	0.372579	0.78609	0.69412	64
	26101	26150	-	CCNA_00025	major facilitator superfamily transporter	0.55422	0.660224	0.796265	66
	26151	26200	-	CCNA_00025	major facilitator superfamily transporter	0.671396	0.728934	0.813033	74
	26201	26250	-	CCNA_00025	major facilitator superfamily transporter	0.588378	0.827842	0.672172	64
	26251	26300	-	CCNA_00025	major facilitator superfamily transporter	0.478072	0.90491	0.706427	64
	26301	26350	-	CCNA_00025	major facilitator superfamily transporter	0.559868	0.735817	0.653765	68
	26351	26400	-	CCNA_00025	major facilitator superfamily transporter	0.930085	0.686701	0.533676	74
	26401	26450	-	CCNA_00025	major facilitator superfamily transporter	1.15651	0.858522	0.750263	70
	26451	26500	-	CCNA_00025	major facilitator superfamily transporter	0.660864	0.902776	0.955692	66
	26501	26550	-	CCNA_00025	major facilitator superfamily transporter	0.262402	0.841341	0.748161	56
	26551	26600	-	CCNA_00025	major facilitator superfamily transporter	0.696639	0.909884	0.765172	62
	26601	26650	-	CCNA_00025	major facilitator superfamily transporter	0.689308	0.908287	0.854302	60
	26651	26700				0.778544	0.861596	0.886526	62
	26701	26750	-	CCNA_00026	PAS-family sensor histidine kinase	1.138	0.944282	0.994806	70
	26751	26800	-	CCNA_00026	PAS-family sensor histidine kinase	1.38437	1.00403	0.875052	72
	26801	26850	-	CCNA_00026	PAS-family sensor histidine kinase	1.73222	0.92266	0.834779	68
	26851	26900	-	CCNA_00026	PAS-family sensor histidine kinase	1.47179	0.841014	0.827488	80
	26901	26950	-	CCNA_00026	PAS-family sensor histidine kinase	0.878388	0.706419	0.8442	62
	26951	27000	-	CCNA_00026	PAS-family sensor histidine kinase	1.49102	0.653862	0.799809	76
	27001	27050	-	CCNA_00026	PAS-family sensor histidine kinase	1.34024	0.76917	0.604835	68
	27051	27100	-	CCNA_00026	PAS-family sensor histidine kinase	0.471385	0.782826	0.73902	54
	27101	27150	-	CCNA_00026	PAS-family sensor histidine kinase	1.31517	0.821573	0.906213	78
	27151	27200	-	CCNA_00026	PAS-family sensor histidine kinase	1.3021	0.830138	0.763266	64
	27201	27250	-	CCNA_00026	PAS-family sensor histidine kinase	1.20525	0.78402	0.651569	68
	27251	27300	-	CCNA_00026	PAS-family sensor histidine kinase	1.27772	0.779446	0.637225	72
	27301	27350	-	CCNA_00026	PAS-family sensor histidine kinase	0.641682	0.793451	0.70062	68
	27351	27400	-	CCNA_00026	PAS-family sensor histidine kinase	1.01424	0.77739	0.742323	60
	27401	27450	-	CCNA_00026	PAS-family sensor histidine kinase	0.836626	0.870762	0.723657	64
	27451	27500	-	CCNA_00026	PAS-family sensor histidine kinase	0.49203	0.975261	0.718187	62
	27501	27550	-	CCNA_00026	PAS-family sensor histidine kinase	1.1194	0.802467	0.818609	68
	27551	27600	-	CCNA_00026	PAS-family sensor histidine kinase	1.40434	0.748014	0.746179	80
	27601	27650	-	CCNA_00026	PAS-family sensor histidine kinase	0.690806	0.794676	0.707598	64
	27651	27700	-	CCNA_00026	PAS-family sensor histidine kinase	0.304669	0.783426	0.765885	68
	27701	27750	-	CCNA_00026	PAS-family sensor histidine kinase	0.338634	0.887836	0.870112	64
	27751	27800	-	CCNA_00026	PAS-family sensor histidine kinase	0.430723	0.83836	0.939169	60
	27801	27850	-	CCNA_00026	PAS-family sensor histidine kinase	0.901432	0.723847	0.845373	72
	27851	27900	-	CCNA_00026	PAS-family sensor histidine kinase	0.887462	0.77739	0.69171	54
	27901	27950	-	CCNA_00026	PAS-family sensor histidine kinase	1.06686	0.858453	0.753309	74
	27951	28000	-	CCNA_00026	PAS-family sensor histidine kinase	1.55276	0.74375	0.78018	76
	28001	28050	-	CCNA_00026	PAS-family sensor histidine kinase	1.32717	0.731921	0.729716	74
	28051	28100	-	CCNA_00026	PAS-family sensor histidine kinase	0.755019	0.767952	0.705316	60
	28101	28150	-	CCNA_00026	PAS-family sensor histidine kinase	0.255334	0.713304	0.62167	60
	28151	28200	-	CCNA_00026	PAS-family sensor histidine kinase	1.19187	0.719555	0.672349	62
	28201	28250	-	CCNA_00026	PAS-family sensor histidine kinase	2.59359	0.845844	0.78792	82
	28251	28300	-	CCNA_00026	PAS-family sensor histidine kinase	1.77963	0.933906	0.743487	64
	28301	28350	-	CCNA_00026	PAS-family sensor histidine kinase	1.56498	0.968291	0.663384	74
	28351	28400	-	CCNA_00026	PAS-family sensor histidine kinase	1.96812	0.896186	0.73592	68
	28401	28450	-	CCNA_00026	PAS-family sensor histidine kinase	2.0652	0.869901	0.898273	74
	28451	28500	-	CCNA_00026	PAS-family sensor histidine kinase	1.17123	0.916177	0.89505	64
	28501	28550	-	CCNA_00026	PAS-family sensor histidine kinase	0.435292	0.879457	0.896465	64
	28551	28600	-	CCNA_00026	PAS-family sensor histidine kinase	1.41012	0.861909	0.989764	68
	28601	28650	-	CCNA_00026	PAS-family sensor histidine kinase	1.42611	0.653171	0.790974	76
	28651	28700	-	CCNA_00026	PAS-family sensor histidine kinase	1.01396	0.599678	0.73672	68
	28701	28750	-	CCNA_00026	PAS-family sensor histidine kinase	1.6943	0.65302	0.727843	70
	28751	28800	-	CCNA_00026	PAS-family sensor histidine kinase	1.80898	0.744662	0.679414	72
	28801	28850	-	CCNA_00026	PAS-family sensor histidine kinase	1.44857	0.758237	0.726913	74
	28851	28900	-	CCNA_00026	PAS-family sensor histidine kinase	1.02038	0.703286	0.791609	66
	28901	28950	-	CCNA_00026	PAS-family sensor histidine kinase	0.527946	0.733081	0.86765	66
	28951	29000	-	CCNA_00026	PAS-family sensor histidine kinase	1.10453	0.757385	0.791609	72
	29001	29050	-	CCNA_00026	PAS-family sensor histidine kinase	1.23969	0.730522	0.695317	70
	29051	29100	-	CCNA_00026	PAS-family sensor histidine kinase	0.771008	0.763131	0.619264	72
	29101	29150	-	CCNA_00026	PAS-family sensor histidine kinase	0.49671	0.681194	0.66399	58
	29151	29200	-	CCNA_00026	PAS-family sensor histidine kinase	0.236628	0.767194	0.69412	66
	29201	29250	-	CCNA_00026	PAS-family sensor histidine kinase	0.572969	0.770369	0.757979	66
	29251	29300	-	CCNA_00026	PAS-family sensor histidine kinase	0.606751	0.712993	0.761839	66
	29301	29350	-	CCNA_00026	PAS-family sensor histidine kinase	0.529581	0.77815	0.785267	64
	29351	29400	-	CCNA_00026	PAS-family sensor histidine kinase	0.677617	0.824914	0.81547	78
	29401	29450	-	CCNA_00026	PAS-family sensor histidine kinase	0.465342	0.861821	0.79064	50
	29451	29500				0.30512	0.911996	0.8662	58
	29501	29550	-	CCNA_00027	2OG-Fe(II) oxygenase	0.257065	1.02825	0.938827	62
	29551	29600	-	CCNA_00027	2OG-Fe(II) oxygenase	0.244232	1.08159	0.862621	62
	29601	29650	-	CCNA_00027	2OG-Fe(II) oxygenase	0.55578	0.986779	0.867037	72
	29651	29700	-	CCNA_00027	2OG-Fe(II) oxygenase	0.79579	0.914813	0.858396	70
	29701	29750	-	CCNA_00027	2OG-Fe(II) oxygenase	0.496199	0.914813	1.02036	66
	29751	29800	-	CCNA_00027	2OG-Fe(II) oxygenase	0.272687	0.927122	1.03781	60
	29801	29850	-	CCNA_00027	2OG-Fe(II) oxygenase	0.475736	0.854745	0.925871	62
	29851	29900	-	CCNA_00027	2OG-Fe(II) oxygenase	0.553534	0.992833	0.975315	70
	29901	29950	-	CCNA_00027	2OG-Fe(II) oxygenase	0.503624	1.1705	0.829354	62
	29951	30000	-	CCNA_00027	2OG-Fe(II) oxygenase	0.444018	1.21255	0.866375	76
	30001	30050	-	CCNA_00027	2OG-Fe(II) oxygenase	0.354886	1.17328	1.06123	64
	30051	30100	-	CCNA_00027	2OG-Fe(II) oxygenase	0.37201	1.26747	0.957289	60
	30101	30150	-	CCNA_00027	2OG-Fe(II) oxygenase	0.353539	1.3468	1.04482	76
	30151	30200	-	CCNA_00027	2OG-Fe(II) oxygenase	0.367802	1.29684	1.2364	56
	30201	30250				0.434067	1.37878	1.47238	58
	30251	30300				0.338168	1.46537	1.34878	54
	30301	30350	-	CCNA_00028	TonB-dependent receptor	0.327037	1.59944	1.28127	60
	30351	30400	-	CCNA_00028	TonB-dependent receptor	0.719414	1.67251	1.33831	68
	30401	30450	-	CCNA_00028	TonB-dependent receptor	0.610977	1.66486	1.2226	60
	30451	30500	-	CCNA_00028	TonB-dependent receptor	0.505742	1.65654	1.15612	64
	30501	30550	-	CCNA_00028	TonB-dependent receptor	0.756947	1.6903	1.2061	82
	30551	30600	-	CCNA_00028	TonB-dependent receptor	0.774484	1.70358	1.35596	70
	30601	30650	-	CCNA_00028	TonB-dependent receptor	0.663272	1.62131	1.26075	56
	30651	30700	-	CCNA_00028	TonB-dependent receptor	0.516051	1.56626	1.44155	70
	30701	30750	-	CCNA_00028	TonB-dependent receptor	0.317502	1.37466	1.66891	58
	30751	30800	-	CCNA_00028	TonB-dependent receptor	0.308807	1.24151	1.39914	58
	30801	30850	-	CCNA_00028	TonB-dependent receptor	0.421699	1.48672	1.32827	66
	30851	30900	-	CCNA_00028	TonB-dependent receptor	0.586322	1.78326	1.49692	64
	30901	30950	-	CCNA_00028	TonB-dependent receptor	0.664417	1.56179	1.54995	68
	30951	31000	-	CCNA_00028	TonB-dependent receptor	0.634837	1.43455	1.33119	70
	31001	31050	-	CCNA_00028	TonB-dependent receptor	0.388433	1.57932	1.30086	68
	31051	31100	-	CCNA_00028	TonB-dependent receptor	0.202224	1.70444	1.65201	64
	31101	31150	-	CCNA_00028	TonB-dependent receptor	0.381761	1.975	1.9459	68
	31151	31200	-	CCNA_00028	TonB-dependent receptor	0.453418	1.75967	1.64503	66
	31201	31250	-	CCNA_00028	TonB-dependent receptor	0.524577	1.69549	1.43686	62
	31251	31300	-	CCNA_00028	TonB-dependent receptor	0.671396	1.84152	1.48088	68
	31301	31350	-	CCNA_00028	TonB-dependent receptor	0.68089	1.99054	1.74582	62
	31351	31400	-	CCNA_00028	TonB-dependent receptor	0.795149	1.82479	1.69727	76
	31401	31450	-	CCNA_00028	TonB-dependent receptor	0.811394	1.49794	1.47925	68
	31451	31500	-	CCNA_00028	TonB-dependent receptor	0.622891	1.68906	1.54778	64
	31501	31550	-	CCNA_00028	TonB-dependent receptor	0.581105	1.93699	1.601	64
	31551	31600	-	CCNA_00028	TonB-dependent receptor	0.713493	1.98028	1.69472	66
	31601	31650	-	CCNA_00028	TonB-dependent receptor	0.581796	1.85714	1.63986	66
	31651	31700	-	CCNA_00028	TonB-dependent receptor	0.329356	1.71733	1.5906	60
	31701	31750	-	CCNA_00028	TonB-dependent receptor	0.39061	1.65808	1.55258	58
	31751	31800	-	CCNA_00028	TonB-dependent receptor	0.320452	1.81767	1.49189	66
	31801	31850	-	CCNA_00028	TonB-dependent receptor	0.302322	1.80555	1.52682	66
	31851	31900	-	CCNA_00028	TonB-dependent receptor	0.538933	1.74115	1.39849	66
	31901	31950	-	CCNA_00028	TonB-dependent receptor	1.02913	1.81015	1.36307	70
	31951	32000	-	CCNA_00028	TonB-dependent receptor	1.08494	1.51223	1.43836	72
	32001	32050	-	CCNA_00028	TonB-dependent receptor	1.03176	1.55253	1.63614	70
	32051	32100	-	CCNA_00028	TonB-dependent receptor	1.19088	1.66592	1.53539	70
	32101	32150	-	CCNA_00028	TonB-dependent receptor	0.733187	1.66294	1.38545	64
	32151	32200	-	CCNA_00028	TonB-dependent receptor	0.392738	1.65254	1.33824	66
	32201	32250	-	CCNA_00028	TonB-dependent receptor	0.806969	1.36539	1.16032	66
	32251	32300	-	CCNA_00028	TonB-dependent receptor	1.27268	1.34476	1.11981	68
	32301	32350	-	CCNA_00028	TonB-dependent receptor	1.16724	1.4903	1.19894	74
	32351	32400	-	CCNA_00028	TonB-dependent receptor	0.521306	1.28577	1.33434	66
	32401	32450	-	CCNA_00028	TonB-dependent receptor	0.545569	1.32494	1.22345	64
	32451	32500	-	CCNA_00028	TonB-dependent receptor	0.780187	1.32716	1.20433	68
	32501	32550	-	CCNA_00028	TonB-dependent receptor	1.1601	1.2822	1.21471	78
	32551	32600	-	CCNA_00028	TonB-dependent receptor	1.52072	1.33006	1.208	88
	32601	32650	-	CCNA_00028	TonB-dependent receptor	0.784404	1.1061	1.25848	66
	32651	32700	-	CCNA_00028	TonB-dependent receptor	0.236628	0.917105	1.23696	64
	32701	32750				0.150914	0.919843	1.17482	50
	32751	32800				0.251523	0.83241	0.991107	56
	32801	32850				0.261592	0.708059	0.857443	66
	32851	32900				0.218291	0.754652	0.843374	60
	32901	32950	+	CCNA_00029	lysine exporter protein	0.291095	0.815954	0.925494	66
	32951	33000	+	CCNA_00029	lysine exporter protein	0.287356	0.89781	1.10647	60
	33001	33050	+	CCNA_00029	lysine exporter protein	0.568557	0.99415	1.21963	70
	33051	33100	+	CCNA_00029	lysine exporter protein	1.12827	0.895059	0.965539	70
	33101	33150	+	CCNA_00029	lysine exporter protein	1.07632	0.790752	0.762519	72
	33151	33200	+	CCNA_00029	lysine exporter protein	1.37701	1.08661	0.812958	72
	33201	33250	+	CCNA_00029	lysine exporter protein	1.16668	1.09259	0.897017	74
	33251	33300	+	CCNA_00029	lysine exporter protein	0.464884	1.00447	0.737204	56
	33301	33350	+	CCNA_00029	lysine exporter protein	0.35478	1.06432	0.707516	62
	33351	33400	+	CCNA_00029	lysine exporter protein	0.377894	0.866665	0.89226	66
	33401	33450	+	CCNA_00029	lysine exporter protein	1.43887	0.84851	0.846315	70
	33451	33500	+	CCNA_00029	lysine exporter protein	2.31683	0.898615	0.817271	74
	33501	33550	+	CCNA_00029	lysine exporter protein	1.99821	0.886307	0.87024	78
	33551	33600	+	CCNA_00030	ribonuclease T2	1.5659	0.905439	0.655729	72
	33601	33650	+	CCNA_00030	ribonuclease T2	1.45905	0.906684	0.809807	76
	33651	33700	+	CCNA_00030	ribonuclease T2	1.95887	0.85185	1.05898	80
	33701	33750	+	CCNA_00030	ribonuclease T2	1.35673	0.856872	0.905886	74
	33751	33800	+	CCNA_00030	ribonuclease T2	0.578814	0.845844	0.72226	62
	33801	33850	+	CCNA_00030	ribonuclease T2	0.334117	0.984439	0.803786	72
	33851	33900	+	CCNA_00030	ribonuclease T2	0.373108	0.932757	0.842678	64
	33901	33950	+	CCNA_00030	ribonuclease T2	0.47284	0.761939	0.834347	68
	33951	34000	+	CCNA_00030	ribonuclease T2	0.463384	0.883524	0.916145	66
	34001	34050	+	CCNA_00030	ribonuclease T2	0.461953	0.815666	0.990948	60
	34051	34100	+	CCNA_00030	ribonuclease T2	0.445972	0.780779	0.869995	64
	34101	34150	+	CCNA_00030	ribonuclease T2	0.569875	0.863524	0.633762	70
	34151	34200	+	CCNA_00030	ribonuclease T2	0.513309	0.796933	0.846109	72
	34201	34250	+	CCNA_00030	ribonuclease T2	0.504609	0.71814	0.905886	62
	34251	34300	+	CCNA_00030	ribonuclease T2	0.655357	0.730245	0.809807	76
	34301	34350	+	CCNA_00030	ribonuclease T2	0.487309	0.84297	0.766379	62
	34351	34400	-	vapC	toxin protein VapC	0.606751	0.905921	0.846488	68
	34401	34450	-	vapC	toxin protein VapC	0.521306	1.06692	0.874223	66
	34451	34500	-	vapC	toxin protein VapC	0.367288	1.14815	0.981112	64
	34501	34550	-	vapC	toxin protein VapC	0.450538	1.0024	0.936944	60
	34551	34600	-	vapC	toxin protein VapC	0.349869	0.949632	0.807005	66
	34601	34650	-	vapC	toxin protein VapC	0.384345	0.886937	0.801283	68
	34651	34700	-	vapC	toxin protein VapC	0.420345	0.917105	0.86765	58
	34701	34750	-	vapB	antitoxin protein VapB	0.22773	0.829577	0.804335	62
	34751	34800	-	vapB	antitoxin protein VapB	0.244232	0.74879	0.78814	64
	34801	34850	-	vapB	antitoxin protein VapB	0.477149	0.864434	0.909861	58
	34851	34900	-	vapB	antitoxin protein VapB	0.581483	0.874564	0.958483	68
	34901	34950	-	vapB	antitoxin protein VapB	0.452081	1.03057	0.940153	60
	34951	35000				0.336656	1.03881	0.923513	58
	35001	35050	-	CCNA_03912	hypothetical protein	0.470071	1.00728	0.894515	60
	35051	35100	-	CCNA_03912	hypothetical protein	0.479815	1.04321	0.890788	68
	35101	35150	-	CCNA_03912	hypothetical protein	0.338394	0.884647	0.892739	52
	35151	35200	-	CCNA_03912	hypothetical protein	0.320287	0.851741	1.02291	52
	35201	35250	-	CCNA_03912	hypothetical protein	0.309045	0.895958	1.1243	52
	35251	35300	-	CCNA_03912	hypothetical protein	0.394529	0.95813	1.07252	64
	35301	35350	-	CCNA_03912	hypothetical protein	0.425288	0.941696	0.904327	58
	35351	35400	-	CCNA_03912	hypothetical protein	0.376325	0.920477	0.984471	58
	35401	35450	-	CCNA_03912	hypothetical protein	0.273769	0.956008	1.14893	62
	35451	35500	-	CCNA_03912	hypothetical protein	0.285795	0.920725	1.04849	60
	35501	35550	-	CCNA_03912	hypothetical protein	0.316088	0.890197	0.898339	66
	35551	35600	-	CCNA_03912	hypothetical protein	0.380251	0.799998	0.867117	56
	35601	35650	-	CCNA_03912	hypothetical protein	0.38959	0.838708	0.885563	60
	35651	35700	-	CCNA_03912	hypothetical protein	0.260598	0.951379	0.818156	60
	35701	35750				0.343919	0.992439	0.852776	66
	35751	35800				0.421301	1.09427	1.01594	66
	35801	35850	-	pnp	polyribonucleotide nucleotidyltransferase	0.308403	0.96296	1.09562	62
	35851	35900	-	pnp	polyribonucleotide nucleotidyltransferase	0.259706	0.849186	1.02335	58
	35901	35950	-	pnp	polyribonucleotide nucleotidyltransferase	0.352342	0.897383	0.818515	62
	35951	36000	-	pnp	polyribonucleotide nucleotidyltransferase	0.471385	0.883836	0.688053	62
	36001	36050	-	pnp	polyribonucleotide nucleotidyltransferase	0.429899	1.00718	0.851124	66
	36051	36100	-	pnp	polyribonucleotide nucleotidyltransferase	0.284795	1.0101	0.908909	54
	36101	36150	-	pnp	polyribonucleotide nucleotidyltransferase	0.332208	0.845611	0.983959	58
	36151	36200	-	pnp	polyribonucleotide nucleotidyltransferase	0.494326	0.779998	1.01064	66
	36201	36250	-	pnp	polyribonucleotide nucleotidyltransferase	0.476253	0.847824	0.908392	72
	36251	36300	-	pnp	polyribonucleotide nucleotidyltransferase	0.563946	0.796148	0.889513	52
	36301	36350	-	pnp	polyribonucleotide nucleotidyltransferase	0.696888	0.850736	0.995515	68
	36351	36400	-	pnp	polyribonucleotide nucleotidyltransferase	0.498467	0.846288	1.01986	74
	36401	36450	-	pnp	polyribonucleotide nucleotidyltransferase	0.339128	0.775139	0.977786	58
	36451	36500	-	pnp	polyribonucleotide nucleotidyltransferase	0.376882	0.815286	0.877075	66
	36501	36550	-	pnp	polyribonucleotide nucleotidyltransferase	0.452404	0.799774	0.953833	60
	36551	36600	-	pnp	polyribonucleotide nucleotidyltransferase	0.760682	0.802467	0.961646	74
	36601	36650	-	pnp	polyribonucleotide nucleotidyltransferase	0.673004	0.869126	0.838267	64
	36651	36700	-	pnp	polyribonucleotide nucleotidyltransferase	0.388893	0.881479	0.76994	60
	36701	36750	-	pnp	polyribonucleotide nucleotidyltransferase	0.871657	0.863344	0.728826	74
	36751	36800	-	pnp	polyribonucleotide nucleotidyltransferase	0.90512	0.975757	0.83133	76
	36801	36850	-	pnp	polyribonucleotide nucleotidyltransferase	0.392516	0.897168	0.860106	54
	36851	36900	-	pnp	polyribonucleotide nucleotidyltransferase	0.538806	0.962961	0.961853	70
	36901	36950	-	pnp	polyribonucleotide nucleotidyltransferase	1.15069	0.986292	0.941802	74
	36951	37000	-	pnp	polyribonucleotide nucleotidyltransferase	0.865071	1.00148	0.884309	66
	37001	37050	-	pnp	polyribonucleotide nucleotidyltransferase	0.390951	0.846559	0.863201	74
	37051	37100	-	pnp	polyribonucleotide nucleotidyltransferase	0.324434	0.746851	0.729628	64
	37101	37150	-	pnp	polyribonucleotide nucleotidyltransferase	0.363914	0.791803	0.69412	66
	37151	37200	-	pnp	polyribonucleotide nucleotidyltransferase	0.304436	0.892254	0.730525	62
	37201	37250	-	pnp	polyribonucleotide nucleotidyltransferase	0.310995	0.916312	0.798599	62
	37251	37300	-	pnp	polyribonucleotide nucleotidyltransferase	0.590228	0.898414	0.915434	70
	37301	37350	-	pnp	polyribonucleotide nucleotidyltransferase	0.615038	0.861041	0.780252	60
	37351	37400	-	pnp	polyribonucleotide nucleotidyltransferase	0.466422	0.808261	0.754261	58
	37401	37450	-	pnp	polyribonucleotide nucleotidyltransferase	0.414917	0.857181	0.874223	66
	37451	37500	-	pnp	polyribonucleotide nucleotidyltransferase	0.505326	0.926698	0.96567	64
	37501	37550	-	pnp	polyribonucleotide nucleotidyltransferase	0.800662	0.925924	0.890421	76
	37551	37600	-	pnp	polyribonucleotide nucleotidyltransferase	0.506284	1.02289	0.844563	70
	37601	37650	-	pnp	polyribonucleotide nucleotidyltransferase	0.32802	0.825897	0.904383	58
	37651	37700	-	pnp	polyribonucleotide nucleotidyltransferase	0.380121	0.660678	0.958982	66
	37701	37750	-	pnp	polyribonucleotide nucleotidyltransferase	0.445277	0.655674	1.02707	64
	37751	37800	-	pnp	polyribonucleotide nucleotidyltransferase	0.412744	0.638522	0.905591	58
	37801	37850	-	pnp	polyribonucleotide nucleotidyltransferase	0.354679	0.665527	0.812571	70
	37851	37900	-	pnp	polyribonucleotide nucleotidyltransferase	0.466458	0.646511	0.772607	70
	37901	37950	-	pnp	polyribonucleotide nucleotidyltransferase	0.466492	0.808021	0.781786	62
	37951	38000	-	pnp	polyribonucleotide nucleotidyltransferase	0.499319	0.909463	0.856082	54
	38001	38050				0.444938	0.937536	0.906022	70
	38051	38100				0.265973	1.00308	0.957045	60
	38101	38150				0.376642	0.913152	0.940121	68
	38151	38200				0.453368	0.985708	0.851254	78
	38201	38250	-	CCNA_00034	SSU ribosomal protein S15P	0.420775	1.14509	0.818906	56
	38251	38300	-	CCNA_00034	SSU ribosomal protein S15P	0.370782	0.961371	0.825843	68
	38301	38350	-	CCNA_00034	SSU ribosomal protein S15P	0.387119	0.797761	0.862053	58
	38351	38400	-	CCNA_00034	SSU ribosomal protein S15P	0.341925	0.809445	0.950643	62
	38401	38450	-	CCNA_00034	SSU ribosomal protein S15P	0.271533	0.829135	0.983512	66
	38451	38500	-	CCNA_00034	SSU ribosomal protein S15P	0.301827	0.90547	0.848484	62
	38501	38550	-	CCNA_00035	tRNA pseudouridine synthase B	0.315768	1.02564	0.848141	62
	38551	38600	-	CCNA_00035	tRNA pseudouridine synthase B	0.249156	0.834825	0.842461	70
	38601	38650	-	CCNA_00035	tRNA pseudouridine synthase B	0.266787	0.762238	0.884591	60
	38651	38700	-	CCNA_00035	tRNA pseudouridine synthase B	0.304644	0.706935	0.86765	68
	38701	38750	-	CCNA_00035	tRNA pseudouridine synthase B	0.325643	0.575683	0.786334	68
	38751	38800	-	CCNA_00035	tRNA pseudouridine synthase B	0.475205	0.747753	0.717784	56
	38801	38850	-	CCNA_00035	tRNA pseudouridine synthase B	0.709559	1.02209	0.843904	78
	38851	38900	-	CCNA_00035	tRNA pseudouridine synthase B	0.510668	0.91348	0.989053	72
	38901	38950	-	CCNA_00035	tRNA pseudouridine synthase B	0.408017	0.788912	0.861788	64
	38951	39000	-	CCNA_00035	tRNA pseudouridine synthase B	0.885957	0.807853	0.77448	58
	39001	39050	-	CCNA_00035	tRNA pseudouridine synthase B	0.900895	0.8812	0.742578	74
	39051	39100	-	CCNA_00035	tRNA pseudouridine synthase B	0.879825	0.966828	0.780537	64
	39101	39150	-	CCNA_00035	tRNA pseudouridine synthase B	1.05325	0.902776	0.863583	70
	39151	39200	-	CCNA_00035	tRNA pseudouridine synthase B	0.667194	0.996166	0.74465	72
	39201	39250	-	CCNA_00035	tRNA pseudouridine synthase B	0.507121	0.919494	0.615791	58
	39251	39300	-	CCNA_00035	tRNA pseudouridine synthase B	0.758341	0.698146	0.680238	72
	39301	39350	-	CCNA_00035	tRNA pseudouridine synthase B	0.954091	0.799404	0.815989	78
	39351	39400	-	CCNA_00035	tRNA pseudouridine synthase B	0.742522	0.848586	0.828423	64
	39401	39450	-	CCNA_00035	tRNA pseudouridine synthase B	0.624149	0.719453	0.865656	68
	39451	39500	-	CCNA_00036	ribosome-binding factor A	0.589474	0.911444	1.06975	72
	39501	39550	-	CCNA_00036	ribosome-binding factor A	0.410025	0.93133	1.00191	56
	39551	39600	-	CCNA_00036	ribosome-binding factor A	0.411527	0.925924	0.827605	66
	39601	39650	-	CCNA_00036	ribosome-binding factor A	0.662044	0.980156	0.806915	56
	39651	39700	-	CCNA_00036	ribosome-binding factor A	0.752323	0.919971	0.928386	72
	39701	39750	-	CCNA_00036	ribosome-binding factor A	0.521611	0.851188	0.737503	60
	39751	39800	-	CCNA_00036	ribosome-binding factor A	0.645101	0.816645	0.62667	72
	39801	39850	-	CCNA_00036	ribosome-binding factor A	1.10645	0.848062	0.800605	76
	39851	39900	-	CCNA_00036	ribosome-binding factor A	1.47428	0.756348	0.865656	64
	39901	39950				1.27667	0.694626	0.883426	74
	39951	40000	-	CCNA_00037	esterase lipase family protein	0.475151	0.814534	0.712387	64
	40001	40050	-	CCNA_00037	esterase lipase family protein	0.542024	0.785573	0.741613	66
	40051	40100	-	CCNA_00037	esterase lipase family protein	1.2379	0.802467	0.75582	68
	40101	40150	-	CCNA_00037	esterase lipase family protein	1.56549	0.917575	0.766662	76
	40151	40200	-	CCNA_00037	esterase lipase family protein	0.92193	0.909667	0.982896	70
	40201	40250	-	CCNA_00037	esterase lipase family protein	0.418511	0.860925	0.997511	60
	40251	40300	-	CCNA_00037	esterase lipase family protein	0.608377	0.843025	0.999834	70
	40301	40350	-	CCNA_00037	esterase lipase family protein	1.0955	1.04887	0.846769	76
	40351	40400	-	CCNA_00037	esterase lipase family protein	1.5591	1.18896	0.713952	66
	40401	40450	-	CCNA_00037	esterase lipase family protein	1.74252	1.26757	0.852776	76
	40451	40500	-	CCNA_00037	esterase lipase family protein	0.961142	1.15336	0.914497	64
	40501	40550	-	CCNA_00037	esterase lipase family protein	0.341845	0.974047	0.966974	62
	40551	40600	-	CCNA_00037	esterase lipase family protein	0.889413	1.03518	0.866494	66
	40601	40650	-	CCNA_00037	esterase lipase family protein	0.996935	0.936668	0.812571	78
	40651	40700	-	CCNA_00037	esterase lipase family protein	0.537831	0.990279	0.758117	56
	40701	40750	-	CCNA_00037	esterase lipase family protein	0.449387	1.12929	0.715575	70
	40751	40800	-	CCNA_00037	esterase lipase family protein	0.397454	0.802467	0.848005	64
	40801	40850	-	CCNA_00038	hypothetical protein	0.432783	0.704051	0.870925	66
	40851	40900	-	CCNA_00038	hypothetical protein	0.865071	0.934072	0.913462	64
	40901	40950	-	CCNA_00038	hypothetical protein	1.35591	1.00654	0.89009	70
	40951	41000	-	CCNA_00038	hypothetical protein	1.10467	0.977063	0.90468	66
	41001	41050	-	CCNA_00038	hypothetical protein	0.754079	0.974201	0.841317	72
	41051	41100	-	CCNA_00038	hypothetical protein	1.35438	0.970573	0.806606	68
	41101	41150	-	CCNA_00038	hypothetical protein	1.84503	0.997208	0.90468	76
	41151	41200	-	CCNA_00038	hypothetical protein	2.18042	1.077	1.0016	70
	41201	41250	-	CCNA_00038	hypothetical protein	2.47752	1.05127	1.06088	74
	41251	41300	-	CCNA_00038	hypothetical protein	1.58218	0.998704	1.11393	70
	41301	41350	-	CCNA_00038	hypothetical protein	1.80179	0.897098	1.21471	64
	41351	41400	-	CCNA_00038	hypothetical protein	1.46539	0.816423	1.17246	72
	41401	41450	-	CCNA_00038	hypothetical protein	1.96837	0.927442	1.01558	68
	41451	41500	-	CCNA_00039	hypothetical protein	3.07968	1.14035	0.905705	66
	41501	41550	-	CCNA_00039	hypothetical protein	3.06873	1.03652	0.933528	82
	41551	41600	-	CCNA_00039	hypothetical protein	2.64426	0.92773	0.924365	72
	41601	41650	-	CCNA_00039	hypothetical protein	2.5373	1.00018	0.668971	76
	41651	41700	-	CCNA_00039	hypothetical protein	2.45607	0.82331	0.609985	74
	41701	41750	-	CCNA_00039	hypothetical protein	1.40976	0.762189	0.7973	70
	41751	41800	-	CCNA_00039	hypothetical protein	1.14763	0.906011	0.83593	68
	41801	41850	-	CCNA_00039	hypothetical protein	1.39386	0.97913	0.734265	74
	41851	41900	-	CCNA_00039	hypothetical protein	1.03911	0.952379	0.792009	72
	41901	41950	-	CCNA_00039	hypothetical protein	0.504121	0.887343	0.747514	60
	41951	42000	-	CCNA_00040	YcxB-like membrane protein	0.192752	0.944079	0.897139	56
	42001	42050	-	CCNA_00040	YcxB-like membrane protein	0.310995	0.899652	1.01716	58
	42051	42100	-	CCNA_00040	YcxB-like membrane protein	0.432103	0.841749	0.976865	68
	42101	42150	-	CCNA_00040	YcxB-like membrane protein	0.337438	0.944246	0.978636	56
	42151	42200	-	CCNA_00040	YcxB-like membrane protein	0.293443	0.871336	0.94276	66
	42201	42250	-	CCNA_00040	YcxB-like membrane protein	0.239499	0.849122	0.838056	66
	42251	42300	-	CCNA_00040	YcxB-like membrane protein	0.29565	0.847951	0.875378	60
	42301	42350	-	CCNA_00040	YcxB-like membrane protein	0.468112	0.812253	1.00732	60
	42351	42400	-	CCNA_00040	YcxB-like membrane protein	0.474847	0.805354	0.89137	64
	42401	42450	-	CCNA_00040	YcxB-like membrane protein	0.316932	0.899263	0.898035	58
	42451	42500	-	CCNA_00040	YcxB-like membrane protein	0.343141	0.893244	1.06631	62
	42501	42550	-	CCNA_00040	YcxB-like membrane protein	0.397037	0.920106	1.11931	54
	42551	42600	-	CCNA_00041	protein translation initiation factor 2 IF-2	0.304714	0.976587	0.97406	62
	42601	42650	-	CCNA_00041	protein translation initiation factor 2 IF-2	0.365881	0.85781	0.912196	54
	42651	42700	-	CCNA_00041	protein translation initiation factor 2 IF-2	0.41127	0.876982	0.902356	64
	42701	42750	-	CCNA_00041	protein translation initiation factor 2 IF-2	0.340989	0.807595	0.877075	60
	42751	42800	-	CCNA_00041	protein translation initiation factor 2 IF-2	0.381761	0.771303	0.872705	64
	42801	42850	-	CCNA_00041	protein translation initiation factor 2 IF-2	0.330958	0.797356	0.688594	60
	42851	42900	-	CCNA_00041	protein translation initiation factor 2 IF-2	0.242127	0.871645	0.712072	68
	42901	42950	-	CCNA_00041	protein translation initiation factor 2 IF-2	0.287018	0.975261	0.88665	60
	42951	43000	-	CCNA_00041	protein translation initiation factor 2 IF-2	0.717772	0.918379	0.845799	68
	43001	43050	-	CCNA_00041	protein translation initiation factor 2 IF-2	1.14228	1.01364	0.964794	80
	43051	43100	-	CCNA_00041	protein translation initiation factor 2 IF-2	1.0076	0.917619	0.926013	66
	43101	43150	-	CCNA_00041	protein translation initiation factor 2 IF-2	0.665509	0.870145	0.848834	66
	43151	43200	-	CCNA_00041	protein translation initiation factor 2 IF-2	0.348362	1.01708	0.998134	66
	43201	43250	-	CCNA_00041	protein translation initiation factor 2 IF-2	1.14102	0.752313	1.046	58
	43251	43300	-	CCNA_00041	protein translation initiation factor 2 IF-2	1.4717	0.639605	0.90543	68
	43301	43350	-	CCNA_00041	protein translation initiation factor 2 IF-2	1.51984	0.833732	0.90446	74
	43351	43400	-	CCNA_00041	protein translation initiation factor 2 IF-2	1.6852	0.765991	0.905512	80
	43401	43450	-	CCNA_00041	protein translation initiation factor 2 IF-2	1.21709	0.652005	0.81993	68
	43451	43500	-	CCNA_00041	protein translation initiation factor 2 IF-2	1.43209	0.922996	0.941041	74
	43501	43550	-	CCNA_00041	protein translation initiation factor 2 IF-2	1.45597	0.858522	0.928896	70
	43551	43600	-	CCNA_00041	protein translation initiation factor 2 IF-2	1.09527	0.855139	1.01304	70
	43601	43650	-	CCNA_00041	protein translation initiation factor 2 IF-2	0.596436	1.00386	0.94738	66
	43651	43700	-	CCNA_00041	protein translation initiation factor 2 IF-2	0.27212	0.79969	0.865849	66
	43701	43750	-	CCNA_00041	protein translation initiation factor 2 IF-2	0.221991	0.785921	0.918338	66
	43751	43800	-	CCNA_00041	protein translation initiation factor 2 IF-2	0.423366	0.947029	0.94676	62
	43801	43850	-	CCNA_00041	protein translation initiation factor 2 IF-2	0.853519	0.867685	0.81553	62
	43851	43900	-	CCNA_00041	protein translation initiation factor 2 IF-2	1.32632	0.850233	0.800167	74
	43901	43950	-	CCNA_00041	protein translation initiation factor 2 IF-2	1.04888	0.799137	0.836689	72
	43951	44000	-	CCNA_00041	protein translation initiation factor 2 IF-2	0.637429	0.674414	0.723657	64
	44001	44050	-	CCNA_00041	protein translation initiation factor 2 IF-2	1.149	0.793348	0.855819	80
	44051	44100	-	CCNA_00041	protein translation initiation factor 2 IF-2	0.971822	0.842133	0.979158	68
	44101	44150	-	CCNA_00041	protein translation initiation factor 2 IF-2	0.262493	0.74247	0.946036	56
	44151	44200	-	CCNA_00041	protein translation initiation factor 2 IF-2	0.20393	0.826303	0.986201	62
	44201	44250	-	CCNA_00041	protein translation initiation factor 2 IF-2	0.169084	0.813202	0.828766	58
	44251	44300	-	CCNA_00041	protein translation initiation factor 2 IF-2	0.272943	0.769765	0.891042	60
	44301	44350	-	CCNA_00041	protein translation initiation factor 2 IF-2	0.83103	0.838533	1.00089	62
	44351	44400	-	CCNA_00041	protein translation initiation factor 2 IF-2	1.47007	0.911739	0.847713	66
	44401	44450	-	CCNA_00041	protein translation initiation factor 2 IF-2	1.70905	0.669984	0.825086	78
	44451	44500	-	CCNA_00041	protein translation initiation factor 2 IF-2	2.31643	0.52119	0.826504	78
	44501	44550	-	CCNA_00041	protein translation initiation factor 2 IF-2	1.62843	0.806736	0.775347	68
	44551	44600	-	CCNA_00041	protein translation initiation factor 2 IF-2	1.90099	0.983511	0.71105	76
	44601	44650	-	CCNA_00041	protein translation initiation factor 2 IF-2	3.33662	1.08605	0.584522	80
	44651	44700	-	CCNA_00041	protein translation initiation factor 2 IF-2	4.06518	1.14035	0.73522	86
	44701	44750	-	CCNA_00041	protein translation initiation factor 2 IF-2	3.80837	0.897675	0.823533	78
	44751	44800	-	CCNA_00041	protein translation initiation factor 2 IF-2	2.80867	0.792681	0.740677	74
	44801	44850	-	CCNA_00041	protein translation initiation factor 2 IF-2	2.80867	0.60185	0.772998	76
	44851	44900	-	CCNA_00041	protein translation initiation factor 2 IF-2	2.28055	0.47325	0.539871	70
	44901	44950	-	CCNA_00041	protein translation initiation factor 2 IF-2	2.20516	0.636668	0.522024	72
	44951	45000	-	CCNA_00041	protein translation initiation factor 2 IF-2	2.48267	0.64484	0.607355	72
	45001	45050	-	CCNA_00041	protein translation initiation factor 2 IF-2	3.48275	0.649998	0.753121	82
	45051	45100	-	CCNA_00041	protein translation initiation factor 2 IF-2	3.3353	0.677082	0.759194	84
	45101	45150	-	CCNA_00041	protein translation initiation factor 2 IF-2	1.95386	0.314009	0.528135	90
	45151	45200	-	CCNA_00041	protein translation initiation factor 2 IF-2	1.78734	0.60185	0.772998	88
	45201	45250	-	CCNA_00041	protein translation initiation factor 2 IF-2	2.31592	0.86582	0.916361	72
	45251	45300	-	CCNA_00041	protein translation initiation factor 2 IF-2	3.13197	1.00453	0.996237	76
	45301	45350	-	CCNA_00041	protein translation initiation factor 2 IF-2	3.1228	1.04532	1.0389	72
	45351	45400	-	CCNA_00041	protein translation initiation factor 2 IF-2	2.47824	1.01961	0.943187	86
	45401	45450	-	CCNA_00041	protein translation initiation factor 2 IF-2	1.96607	0.914813	0.826003	72
	45451	45500	-	CCNA_00041	protein translation initiation factor 2 IF-2	1.02947	0.939942	0.890465	70
	45501	45550	-	CCNA_00041	protein translation initiation factor 2 IF-2	0.785319	0.926533	0.974965	68
	45551	45600	-	CCNA_00041	protein translation initiation factor 2 IF-2	0.863586	0.767878	0.886599	74
	45601	45650	-	CCNA_00041	protein translation initiation factor 2 IF-2	0.38465	0.814908	0.85375	66
	45651	45700				0.161048	0.922101	0.952823	50
	45701	45750				0.183974	0.851526	0.896446	70
	45751	45800				0.204155	0.784792	0.888291	56
	45801	45850				0.693749	0.814013	0.972934	68
	45851	45900	-	CCNA_00042	RNA-binding protein, YlxR family	0.700417	0.942549	0.860294	64
	45901	45950	-	CCNA_00042	RNA-binding protein, YlxR family	0.240522	1.04409	0.912711	70
	45951	46000	-	CCNA_00042	RNA-binding protein, YlxR family	0.346167	1.01826	0.891468	68
	46001	46050	-	CCNA_00042	RNA-binding protein, YlxR family	0.491134	1.02611	0.896098	54
	46051	46100	-	CCNA_00042	RNA-binding protein, YlxR family	0.996905	1.08482	0.809807	74
	46101	46150	-	CCNA_00042	RNA-binding protein, YlxR family	1.15356	1.02315	0.824268	66
	46151	46200	-	CCNA_00042	RNA-binding protein, YlxR family	0.625512	1.00922	1.15636	70
	46201	46250	-	CCNA_00042	RNA-binding protein, YlxR family	1.19995	0.938095	1.04933	64
	46251	46300	-	CCNA_00042	RNA-binding protein, YlxR family	1.94217	0.947594	0.852882	80
	46301	46350	-	CCNA_00042	RNA-binding protein, YlxR family	0.912094	0.955515	0.776413	68
	46351	46400	-	CCNA_00042	RNA-binding protein, YlxR family	0.578671	0.883117	0.866778	66
	46401	46450	-	CCNA_00042	RNA-binding protein, YlxR family	1.07919	0.782702	0.94544	72
	46451	46500	-	CCNA_00042	RNA-binding protein, YlxR family	1.0159	0.921984	0.858051	72
	46501	46550	-	CCNA_00042	RNA-binding protein, YlxR family	0.737276	1.00308	0.880665	62
	46551	46600				0.665849	0.788632	0.984335	74
	46601	46650	-	nusA	N utilization substance protein A NusA	0.449826	0.714697	0.986952	54
	46651	46700	-	nusA	N utilization substance protein A NusA	0.705208	0.937949	0.90446	72
	46701	46750	-	nusA	N utilization substance protein A NusA	0.819698	0.857572	0.750723	70
	46751	46800	-	nusA	N utilization substance protein A NusA	0.46612	0.799052	0.733995	66
	46801	46850	-	nusA	N utilization substance protein A NusA	0.564187	0.862039	0.880533	66
	46851	46900	-	nusA	N utilization substance protein A NusA	0.469892	0.750597	0.840598	66
	46901	46950	-	nusA	N utilization substance protein A NusA	0.450645	0.808456	0.843045	68
	46951	47000	-	nusA	N utilization substance protein A NusA	0.529938	0.890284	0.962601	70
	47001	47050	-	nusA	N utilization substance protein A NusA	0.603426	0.780525	1.02491	62
	47051	47100	-	nusA	N utilization substance protein A NusA	0.464426	0.871972	0.918206	60
	47101	47150	-	nusA	N utilization substance protein A NusA	0.264969	0.899369	0.834254	68
	47151	47200	-	nusA	N utilization substance protein A NusA	0.358078	0.978306	0.996934	68
	47201	47250	-	nusA	N utilization substance protein A NusA	0.471685	0.95561	1.19617	62
	47251	47300	-	nusA	N utilization substance protein A NusA	0.730255	0.934072	1.0981	76
	47301	47350	-	nusA	N utilization substance protein A NusA	0.679877	0.974424	0.973697	62
	47351	47400	-	nusA	N utilization substance protein A NusA	0.388433	0.921984	0.904572	64
	47401	47450	-	nusA	N utilization substance protein A NusA	0.502213	0.829039	0.691822	56
	47451	47500	-	nusA	N utilization substance protein A NusA	0.720716	0.835777	0.770081	72
	47501	47550	-	nusA	N utilization substance protein A NusA	0.779499	0.848423	0.888291	66
	47551	47600	-	nusA	N utilization substance protein A NusA	0.493126	0.900478	0.751081	68
	47601	47650	-	nusA	N utilization substance protein A NusA	0.461425	1.03174	0.780885	70
	47651	47700	-	nusA	N utilization substance protein A NusA	0.429232	0.919771	0.83133	62
	47701	47750	-	nusA	N utilization substance protein A NusA	0.323042	0.738372	0.745126	64
	47751	47800	-	nusA	N utilization substance protein A NusA	0.362094	0.788487	0.761839	64
	47801	47850	-	nusA	N utilization substance protein A NusA	0.253561	0.802467	0.708581	64
	47851	47900	-	nusA	N utilization substance protein A NusA	0.299285	0.957041	0.706922	64
	47901	47950	-	nusA	N utilization substance protein A NusA	0.29257	0.983022	0.789562	68
	47951	48000	-	nusA	N utilization substance protein A NusA	0.319381	0.845408	0.78814	64
	48001	48050	-	nusA	N utilization substance protein A NusA	0.383001	0.736811	0.736188	60
	48051	48100	-	nusA	N utilization substance protein A NusA	0.38959	0.784347	0.86989	66
	48101	48150	-	nusA	N utilization substance protein A NusA	0.437962	0.83239	0.872945	70
	48151	48200	-	nusA	N utilization substance protein A NusA	0.331458	0.725211	0.754479	62
	48201	48250	-	nusA	N utilization substance protein A NusA	0.257003	0.857538	0.825686	64
	48251	48300	-	nusA	N utilization substance protein A NusA	0.42178	0.846288	0.812571	58
	48301	48350	-	CCNA_00044	ribosome maturation protein RimP	0.587179	0.872368	0.736445	70
	48351	48400	-	CCNA_00044	ribosome maturation protein RimP	0.410498	1.00926	0.73817	66
	48401	48450	-	CCNA_00044	ribosome maturation protein RimP	0.295074	0.946099	0.75624	64
	48451	48500	-	CCNA_00044	ribosome maturation protein RimP	0.447597	0.978306	0.783997	76
	48501	48550	-	CCNA_00044	ribosome maturation protein RimP	0.345511	1.0413	0.915853	60
	48551	48600	-	CCNA_00044	ribosome maturation protein RimP	0.353938	1.12541	0.869061	68
	48601	48650	-	CCNA_00044	ribosome maturation protein RimP	0.382062	1.02669	0.777058	70
	48651	48700	-	CCNA_00044	ribosome maturation protein RimP	0.195954	0.927769	0.839401	62
	48701	48750	-	CCNA_00044	ribosome maturation protein RimP	0.288504	0.865501	0.623869	70
	48751	48800	-	CCNA_00044	ribosome maturation protein RimP	0.370808	0.791197	0.621004	64
	48801	48850	-	CCNA_00044	ribosome maturation protein RimP	0.36135	0.872859	0.923464	64
	48851	48900				0.462605	0.84259	1.02179	60
	48901	48950				0.406617	0.858403	1.05514	64
	48951	49000				0.301454	1.02724	0.947602	54
	49001	49050				0.399087	0.974578	0.827176	64
	49051	49100				0.338299	0.836184	0.911884	64
	49101	49150	+	CCNA_00045	inorganic pyrophosphatase	0.244658	0.880757	1.1089	60
	49151	49200	+	CCNA_00045	inorganic pyrophosphatase	0.37449	1.07277	1.14225	64
	49201	49250	+	CCNA_00045	inorganic pyrophosphatase	0.353349	0.978492	1.14418	62
	49251	49300	+	CCNA_00045	inorganic pyrophosphatase	0.479773	1.06234	1.21903	60
	49301	49350	+	CCNA_00045	inorganic pyrophosphatase	0.528126	1.16255	1.10051	74
	49351	49400	+	CCNA_00045	inorganic pyrophosphatase	0.345133	1.10169	1.07059	68
	49401	49450	+	CCNA_00045	inorganic pyrophosphatase	0.36336	0.942759	0.968371	68
	49451	49500	+	CCNA_00045	inorganic pyrophosphatase	0.392702	0.856128	0.908264	66
	49501	49550	+	CCNA_00045	inorganic pyrophosphatase	0.397688	1.00841	0.945969	54
	49551	49600	+	CCNA_00045	inorganic pyrophosphatase	0.292929	0.960007	0.871909	66
	49601	49650	+	CCNA_00045	inorganic pyrophosphatase	0.247242	0.898537	0.881093	50
	49651	49700	-	CCNA_00046	hypothetical protein	0.37449	0.909463	0.971769	74
	49701	49750	-	CCNA_00046	hypothetical protein	0.423765	1.01364	1.14225	62
	49751	49800	-	CCNA_00046	hypothetical protein	0.385136	0.925924	0.975019	60
	49801	49850	-	CCNA_00046	hypothetical protein	0.235458	0.778441	0.698277	66
	49851	49900	-	CCNA_00046	hypothetical protein	0.174966	0.749846	0.732809	66
	49901	49950	-	CCNA_00046	hypothetical protein	0.226665	0.844702	0.792759	70
	49951	50000	-	CCNA_00046	hypothetical protein	0.135466	0.82827	0.695236	54
	50001	50050	-	CCNA_00046	hypothetical protein	0.353764	0.735084	0.815989	62
	50051	50100				0.544022	0.780779	0.973957	74
	50101	50150	-	CCNA_00047	tRNA m7-G46 methyltransferase	0.381881	0.886937	1.08685	62
	50151	50200	-	CCNA_00047	tRNA m7-G46 methyltransferase	0.763762	0.908055	0.990948	60
	50201	50250	-	CCNA_00047	tRNA m7-G46 methyltransferase	0.940519	0.905536	0.802378	74
	50251	50300	-	CCNA_00047	tRNA m7-G46 methyltransferase	1.06536	0.871645	0.89009	66
	50301	50350	-	CCNA_00047	tRNA m7-G46 methyltransferase	1.29462	0.81814	0.892053	74
	50351	50400	-	CCNA_00047	tRNA m7-G46 methyltransferase	1.10585	0.721382	0.71105	68
	50401	50450	-	CCNA_00047	tRNA m7-G46 methyltransferase	1.06809	0.788339	0.633018	64
	50451	50500	-	CCNA_00047	tRNA m7-G46 methyltransferase	1.05941	0.929172	0.75653	74
	50501	50550	-	CCNA_00047	tRNA m7-G46 methyltransferase	1.10568	0.969496	0.857443	68
	50551	50600	-	CCNA_00047	tRNA m7-G46 methyltransferase	1.7805	0.902775	0.911033	72
	50601	50650	-	CCNA_00047	tRNA m7-G46 methyltransferase	1.47455	0.882714	0.840175	70
	50651	50700	-	CCNA_00047	tRNA m7-G46 methyltransferase	0.631162	0.784434	0.909896	68
	50701	50750	-	CCNA_00047	tRNA m7-G46 methyltransferase	1.20539	0.892745	0.971768	68
	50751	50800	-	CCNA_00047	tRNA m7-G46 methyltransferase	1.51562	0.926622	0.88926	66
	50801	50850	-	CCNA_00047	tRNA m7-G46 methyltransferase	0.7627	0.882022	0.816788	58
	50851	50900				0.279536	0.867121	0.759914	66
	50901	50950	-	metK	S-adenosylmethionine synthetase	0.401239	0.84068	0.723042	62
	50951	51000	-	metK	S-adenosylmethionine synthetase	0.782948	0.948047	0.859972	68
	51001	51050	-	metK	S-adenosylmethionine synthetase	1.45953	1.00922	0.90175	70
	51051	51100	-	metK	S-adenosylmethionine synthetase	1.08887	0.84608	0.827412	72
	51101	51150	-	metK	S-adenosylmethionine synthetase	0.522782	0.913758	0.91325	64
	51151	51200	-	metK	S-adenosylmethionine synthetase	0.743151	1.03977	0.794052	68
	51201	51250	-	metK	S-adenosylmethionine synthetase	0.940045	1.01209	0.7437	66
	51251	51300	-	metK	S-adenosylmethionine synthetase	1.14184	1.10245	0.919547	76
	51301	51350	-	metK	S-adenosylmethionine synthetase	1.49169	1.02516	0.976418	72
	51351	51400	-	metK	S-adenosylmethionine synthetase	0.84363	0.811285	0.792009	72
	51401	51450	-	metK	S-adenosylmethionine synthetase	0.345252	0.847789	0.807117	62
	51451	51500	-	metK	S-adenosylmethionine synthetase	0.301602	0.872481	0.74187	64
	51501	51550	-	metK	S-adenosylmethionine synthetase	0.45017	0.830428	0.736445	66
	51551	51600	-	metK	S-adenosylmethionine synthetase	0.6876	0.938986	0.917333	60
	51601	51650	-	metK	S-adenosylmethionine synthetase	0.548569	0.912179	0.835114	68
	51651	51700	-	metK	S-adenosylmethionine synthetase	0.310884	0.937233	0.853079	68
	51701	51750	-	metK	S-adenosylmethionine synthetase	0.578887	0.854536	1.07562	64
	51751	51800	-	metK	S-adenosylmethionine synthetase	0.522994	0.813536	1.00528	72
	51801	51850	-	metK	S-adenosylmethionine synthetase	0.328399	0.814813	0.897017	54
	51851	51900	-	metK	S-adenosylmethionine synthetase	0.358936	0.753755	0.954693	66
	51901	51950	-	metK	S-adenosylmethionine synthetase	0.58074	0.905038	1.08685	66
	51951	52000	-	metK	S-adenosylmethionine synthetase	0.676162	1.05212	1.00776	68
	52001	52050	-	metK	S-adenosylmethionine synthetase	0.318933	1.04938	0.8721	70
	52051	52100	-	metK	S-adenosylmethionine synthetase	0.241236	0.908314	0.812291	64
	52101	52150	-	metK	S-adenosylmethionine synthetase	0.433294	0.855523	0.836578	52
	52151	52200				0.498313	0.912483	0.881645	62
	52201	52250	-	hipB	HTH transcriptional regulator	0.569325	0.962961	0.945505	46
	52251	52300	-	hipB	HTH transcriptional regulator	0.620423	0.984519	0.899248	68
	52301	52350	-	hipB	HTH transcriptional regulator	0.401239	1.06231	0.809807	62
	52351	52400	-	hipB	HTH transcriptional regulator	0.42178	1.01883	0.854029	62
	52401	52450	-	hipB	HTH transcriptional regulator	0.510668	1.02424	0.971769	60
	52451	52500	-	hipB	HTH transcriptional regulator	0.403225	1.0011	1.03431	62
	52501	52550	-	hipB	HTH transcriptional regulator	0.270291	0.755461	1.04699	60
	52551	52600	-	hipB	HTH transcriptional regulator	0.329959	0.744984	0.877098	68
	52601	52650	-	hipB	HTH transcriptional regulator	0.371261	0.864728	0.865656	66
	52651	52700	-	hipB	HTH transcriptional regulator	0.396878	0.948568	1.04307	58
	52701	52750	-	CCNA_00050	apolipoprotein N-acyltransferase	0.463632	0.875419	1.02873	42
	52751	52800	-	CCNA_00050	apolipoprotein N-acyltransferase	0.45911	0.879627	1.09207	56
	52801	52850	-	CCNA_00050	apolipoprotein N-acyltransferase	0.401239	0.89163	0.989764	58
	52851	52900	-	CCNA_00050	apolipoprotein N-acyltransferase	0.490403	0.909463	0.78667	60
	52901	52950	-	CCNA_00050	apolipoprotein N-acyltransferase	0.696365	0.994794	0.833231	74
	52951	53000	-	CCNA_00050	apolipoprotein N-acyltransferase	0.749725	1.02626	0.851749	68
	53001	53050	-	CCNA_00050	apolipoprotein N-acyltransferase	0.508657	1.00466	1.02342	70
	53051	53100	-	CCNA_00050	apolipoprotein N-acyltransferase	0.381979	0.905183	0.932898	62
	53101	53150	-	CCNA_00050	apolipoprotein N-acyltransferase	0.535466	0.848652	0.699114	60
	53151	53200	-	CCNA_00050	apolipoprotein N-acyltransferase	0.557887	0.849186	0.898553	70
	53201	53250	-	CCNA_00050	apolipoprotein N-acyltransferase	0.448607	0.986366	0.995388	58
	53251	53300	-	CCNA_00050	apolipoprotein N-acyltransferase	0.397454	1.01444	0.832726	62
	53301	53350	-	CCNA_00050	apolipoprotein N-acyltransferase	0.365626	0.925924	0.769077	62
	53351	53400	-	CCNA_00050	apolipoprotein N-acyltransferase	0.553823	0.796816	0.889647	70
	53401	53450	-	CCNA_00050	apolipoprotein N-acyltransferase	0.932567	0.846352	1.10083	64
	53451	53500	-	CCNA_00050	apolipoprotein N-acyltransferase	0.823054	0.978834	1.01448	70
	53501	53550	-	CCNA_00050	apolipoprotein N-acyltransferase	0.538649	1.07179	0.906873	60
	53551	53600	-	CCNA_00050	apolipoprotein N-acyltransferase	0.438232	1.00735	0.930417	62
	53601	53650	-	CCNA_00050	apolipoprotein N-acyltransferase	0.569591	0.984846	1.00235	70
	53651	53700	-	CCNA_00050	apolipoprotein N-acyltransferase	1.65081	0.953134	0.981684	64
	53701	53750	-	CCNA_00050	apolipoprotein N-acyltransferase	2.66497	0.783805	0.700577	84
	53751	53800	-	CCNA_00050	apolipoprotein N-acyltransferase	2.54062	0.779159	0.655238	72
	53801	53850	-	CCNA_00050	apolipoprotein N-acyltransferase	1.61118	0.877115	0.866305	68
	53851	53900	-	CCNA_00050	apolipoprotein N-acyltransferase	1.27569	0.928044	0.982896	66
	53901	53950	-	CCNA_00050	apolipoprotein N-acyltransferase	2.32558	0.828146	0.884309	80
	53951	54000	-	CCNA_00050	apolipoprotein N-acyltransferase	2.70228	0.702159	0.717784	72
	54001	54050	-	CCNA_00050	apolipoprotein N-acyltransferase	2.35403	0.796694	0.786503	74
	54051	54100	-	CCNA_00050	apolipoprotein N-acyltransferase	2.28815	0.873729	0.87234	66
	54101	54150	-	CCNA_00050	apolipoprotein N-acyltransferase	1.81436	0.843469	1.02851	72
	54151	54200	-	CCNA_00050	apolipoprotein N-acyltransferase	1.92412	0.781624	0.946528	68
	54201	54250	-	CCNA_00050	apolipoprotein N-acyltransferase	3.14571	0.85791	0.750912	80
	54251	54300	-	CCNA_00050	apolipoprotein N-acyltransferase	2.63516	0.883024	0.63784	76
	54301	54350	-	corC	magnesium and cobalt efflux protein CorC	2.81964	0.883968	0.673785	74
	54351	54400	-	corC	magnesium and cobalt efflux protein CorC	2.57939	0.982613	0.832944	74
	54401	54450	-	corC	magnesium and cobalt efflux protein CorC	2.29375	1.03318	0.840175	64
	54451	54500	-	corC	magnesium and cobalt efflux protein CorC	2.49914	1.02192	0.882524	76
	54501	54550	-	corC	magnesium and cobalt efflux protein CorC	2.16829	0.808887	0.913462	72
	54551	54600	-	corC	magnesium and cobalt efflux protein CorC	2.29606	0.713982	0.702038	78
	54601	54650	-	corC	magnesium and cobalt efflux protein CorC	1.49796	0.896875	0.676427	68
	54651	54700	-	corC	magnesium and cobalt efflux protein CorC	0.502281	0.922544	0.833451	62
	54701	54750	-	corC	magnesium and cobalt efflux protein CorC	0.767838	0.969888	1.02245	64
	54751	54800	-	corC	magnesium and cobalt efflux protein CorC	1.02134	0.884538	0.984652	70
	54801	54850	-	corC	magnesium and cobalt efflux protein CorC	0.93288	0.825395	0.763532	68
	54851	54900	-	corC	magnesium and cobalt efflux protein CorC	0.570026	0.91499	0.815784	66
	54901	54950	-	corC	magnesium and cobalt efflux protein CorC	0.690465	0.95293	1.00214	64
	54951	55000	-	corC	magnesium and cobalt efflux protein CorC	0.962973	1.12018	0.803196	70
	55001	55050	-	corC	magnesium and cobalt efflux protein CorC	0.78075	0.990772	0.789343	62
	55051	55100	-	corC	magnesium and cobalt efflux protein CorC	1.01203	0.828458	0.904886	76
	55101	55150	-	corC	magnesium and cobalt efflux protein CorC	1.05815	0.951763	0.768375	76
	55151	55200	-	corC	magnesium and cobalt efflux protein CorC	1.0039	0.947491	0.71224	74
	55201	55250	-	corC	magnesium and cobalt efflux protein CorC	0.679517	0.737752	0.768011	66
	55251	55300	-	CCNA_00052	metal-dependent hydrolase/metalloproteinase	0.351084	0.689926	0.799931	66
	55301	55350	-	CCNA_00052	metal-dependent hydrolase/metalloproteinase	0.422162	0.915699	0.879361	60
	55351	55400	-	CCNA_00052	metal-dependent hydrolase/metalloproteinase	0.745512	0.921351	0.929778	62
	55401	55450	-	CCNA_00052	metal-dependent hydrolase/metalloproteinase	0.810371	0.718274	0.892115	68
	55451	55500	-	CCNA_00052	metal-dependent hydrolase/metalloproteinase	0.353186	0.670324	0.887393	66
	55501	55550	-	CCNA_00052	metal-dependent hydrolase/metalloproteinase	0.250198	0.76096	0.781883	60
	55551	55600	-	CCNA_00052	metal-dependent hydrolase/metalloproteinase	0.561734	0.844442	0.635387	60
	55601	55650	-	CCNA_00052	metal-dependent hydrolase/metalloproteinase	1.00544	0.955467	0.794052	80
	55651	55700	-	CCNA_00052	metal-dependent hydrolase/metalloproteinase	0.639287	1.05998	0.97902	62
	55701	55750	-	phoH	phosphate starvation-inducible protein PhoH	0.49671	1.03727	0.898339	54
	55751	55800	-	phoH	phosphate starvation-inducible protein PhoH	0.736356	1.04591	0.928093	70
	55801	55850	-	phoH	phosphate starvation-inducible protein PhoH	0.766983	0.898146	0.78489	66
	55851	55900	-	phoH	phosphate starvation-inducible protein PhoH	1.10931	0.880016	0.857443	72
	55901	55950	-	phoH	phosphate starvation-inducible protein PhoH	0.928852	0.909884	0.908642	74
	55951	56000	-	phoH	phosphate starvation-inducible protein PhoH	0.533648	0.890739	0.793611	60
	56001	56050	-	phoH	phosphate starvation-inducible protein PhoH	0.570026	0.897223	0.788889	72
	56051	56100	-	phoH	phosphate starvation-inducible protein PhoH	0.850802	0.904972	0.860051	68
	56101	56150	-	phoH	phosphate starvation-inducible protein PhoH	0.697325	1.01277	0.938259	58
	56151	56200	-	phoH	phosphate starvation-inducible protein PhoH	0.936224	1.05384	0.878104	68
	56201	56250	-	phoH	phosphate starvation-inducible protein PhoH	2.07445	0.829105	0.967736	72
	56251	56300	-	phoH	phosphate starvation-inducible protein PhoH	2.03037	0.744457	0.985428	74
	56301	56350	-	phoH	phosphate starvation-inducible protein PhoH	0.998204	0.813651	0.812629	60
	56351	56400	-	phoH	phosphate starvation-inducible protein PhoH	1.53464	0.885196	0.759716	74
	56401	56450	-	phoH	phosphate starvation-inducible protein PhoH	2.31302	0.944079	0.80028	68
	56451	56500	-	phoH	phosphate starvation-inducible protein PhoH	2.27423	0.974656	0.845871	78
	56501	56550	-	phoH	phosphate starvation-inducible protein PhoH	2.10375	0.868553	0.86697	80
	56551	56600	-	phoH	phosphate starvation-inducible protein PhoH	1.72305	0.870762	0.956262	66
	56601	56650	-	phoH	phosphate starvation-inducible protein PhoH	1.434	0.796816	0.872539	74
	56651	56700	-	phoH	phosphate starvation-inducible protein PhoH	1.06458	0.834825	0.715112	72
	56701	56750	-	CCNA_00054	tRNA 2-methylthioadenosine synthase	0.830093	0.916177	0.806528	62
	56751	56800	-	CCNA_00054	tRNA 2-methylthioadenosine synthase	1.07201	0.771839	0.769626	74
	56801	56850	-	CCNA_00054	tRNA 2-methylthioadenosine synthase	0.933144	0.696879	0.783169	68
	56851	56900	-	CCNA_00054	tRNA 2-methylthioadenosine synthase	0.418921	0.799747	0.864709	62
	56901	56950	-	CCNA_00054	tRNA 2-methylthioadenosine synthase	0.752113	0.866262	1.00633	66
	56951	57000	-	CCNA_00054	tRNA 2-methylthioadenosine synthase	0.997365	0.815569	0.951937	72
	57001	57050	-	CCNA_00054	tRNA 2-methylthioadenosine synthase	0.682585	0.872803	0.803354	66
	57051	57100	-	CCNA_00054	tRNA 2-methylthioadenosine synthase	0.540581	1.02743	0.90468	68
	57101	57150	-	CCNA_00054	tRNA 2-methylthioadenosine synthase	0.357659	1.13608	1.01908	62
	57151	57200	-	CCNA_00054	tRNA 2-methylthioadenosine synthase	0.198684	1.02953	0.945209	60
	57201	57250	-	CCNA_00054	tRNA 2-methylthioadenosine synthase	0.241606	1.00956	0.914298	70
	57251	57300	-	CCNA_00054	tRNA 2-methylthioadenosine synthase	0.443474	0.895988	0.904183	64
	57301	57350	-	CCNA_00054	tRNA 2-methylthioadenosine synthase	0.37449	0.751785	0.878001	64
	57351	57400	-	CCNA_00054	tRNA 2-methylthioadenosine synthase	0.387061	0.799632	0.90996	62
	57401	57450	-	CCNA_00054	tRNA 2-methylthioadenosine synthase	0.680225	0.912179	0.986952	68
	57451	57500	-	CCNA_00054	tRNA 2-methylthioadenosine synthase	0.615599	0.865675	1.05663	70
	57501	57550	-	CCNA_00054	tRNA 2-methylthioadenosine synthase	0.702168	0.84259	0.979867	62
	57551	57600	-	CCNA_00054	tRNA 2-methylthioadenosine synthase	1.15651	0.950822	0.949312	74
	57601	57650	-	CCNA_00054	tRNA 2-methylthioadenosine synthase	1.21255	0.986292	1.15585	78
	57651	57700	-	CCNA_00054	tRNA 2-methylthioadenosine synthase	0.604945	0.935183	1.00914	70
	57701	57750	-	CCNA_00054	tRNA 2-methylthioadenosine synthase	0.853836	0.991849	0.991204	68
	57751	57800	-	CCNA_00054	tRNA 2-methylthioadenosine synthase	0.996971	1.06587	1.05708	66
	57801	57850	-	CCNA_00054	tRNA 2-methylthioadenosine synthase	0.423224	0.915142	0.956793	58
	57851	57900	-	CCNA_00054	tRNA 2-methylthioadenosine synthase	0.314128	0.799827	0.887058	64
	57901	57950	-	CCNA_00054	tRNA 2-methylthioadenosine synthase	0.267493	0.755263	0.748561	66
	57951	58000	-	CCNA_00054	tRNA 2-methylthioadenosine synthase	0.266745	0.706081	0.753256	52
	58001	58050	-	CCNA_00054	tRNA 2-methylthioadenosine synthase	0.303889	0.765633	0.939907	68
	58051	58100				0.262599	0.890543	1.0172	70
	58101	58150				0.123187	0.717997	0.767186	68
	58151	58200				0.171959	1.00227	0.79328	64
	58201	58250	-	CCNA_00055	ferric uptake regulation protein	0.285434	1.26242	0.997445	62
	58251	58300	-	CCNA_00055	ferric uptake regulation protein	0.368706	1.12469	0.9849	64
	58301	58350	-	CCNA_00055	ferric uptake regulation protein	0.375742	0.917872	0.958768	56
	58351	58400	-	CCNA_00055	ferric uptake regulation protein	0.281776	0.857004	0.872705	66
	58401	58450	-	CCNA_00055	ferric uptake regulation protein	0.187245	0.809762	0.817169	62
	58451	58500	-	CCNA_00055	ferric uptake regulation protein	0.270603	0.743815	0.863615	70
	58501	58550	-	CCNA_00055	ferric uptake regulation protein	0.296152	0.73696	0.710647	72
	58551	58600	-	CCNA_00055	ferric uptake regulation protein	0.31419	0.775265	0.889415	54
	58601	58650	-	CCNA_00055	ferric uptake regulation protein	0.367802	0.897999	1.15687	64
	58651	58700	-	CCNA_00056	ribosomal-protein-S18-alanine acetyltransferase	0.388433	0.998815	1.05964	62
	58701	58750	-	CCNA_00056	ribosomal-protein-S18-alanine acetyltransferase	0.563748	1.07858	1.0362	60
	58751	58800	-	CCNA_00056	ribosomal-protein-S18-alanine acetyltransferase	1.40434	1.04722	0.959621	66
	58801	58850	-	CCNA_00056	ribosomal-protein-S18-alanine acetyltransferase	2.05513	1.04223	1.02213	74
	58851	58900	-	CCNA_00056	ribosomal-protein-S18-alanine acetyltransferase	1.50966	1.09838	1.15398	86
	58901	58950	-	CCNA_00056	ribosomal-protein-S18-alanine acetyltransferase	1.74282	0.888887	1.07144	64
	58951	59000	-	CCNA_00056	ribosomal-protein-S18-alanine acetyltransferase	1.71715	0.901349	0.875052	78
	59001	59050	-	CCNA_00056	ribosomal-protein-S18-alanine acetyltransferase	1.07509	1.02516	0.883426	68
	59051	59100	-	CCNA_00056	ribosomal-protein-S18-alanine acetyltransferase	0.598748	0.92377	0.809807	68
	59101	59150	-	CCNA_00056	ribosomal-protein-S18-alanine acetyltransferase	1.33361	0.952569	0.742809	60
	59151	59200	-	CCNA_00057	tRNA threonylcarbamoyl adenosine modification protein, YeaZ family	2.46861	0.960801	0.860647	82
	59201	59250	-	CCNA_00057	tRNA threonylcarbamoyl adenosine modification protein, YeaZ family	2.1312	0.701655	0.805738	80
	59251	59300	-	CCNA_00057	tRNA threonylcarbamoyl adenosine modification protein, YeaZ family	1.7739	0.791908	0.703254	74
	59301	59350	-	CCNA_00057	tRNA threonylcarbamoyl adenosine modification protein, YeaZ family	2.12778	1.00308	0.671772	68
	59351	59400	-	CCNA_00057	tRNA threonylcarbamoyl adenosine modification protein, YeaZ family	1.31389	0.962961	0.708238	70
	59401	59450	-	CCNA_00057	tRNA threonylcarbamoyl adenosine modification protein, YeaZ family	0.397368	0.897938	0.796788	66
	59451	59500	-	CCNA_00057	tRNA threonylcarbamoyl adenosine modification protein, YeaZ family	0.73716	0.935767	0.83133	64
	59501	59550	-	CCNA_00057	tRNA threonylcarbamoyl adenosine modification protein, YeaZ family	1.64939	0.832088	0.709261	74
	59551	59600	-	CCNA_00057	tRNA threonylcarbamoyl adenosine modification protein, YeaZ family	2.38127	0.802467	0.818609	72
	59601	59650	-	CCNA_00057	tRNA threonylcarbamoyl adenosine modification protein, YeaZ family	1.73151	0.707552	0.774977	78
	59651	59700	-	CCNA_00057	tRNA threonylcarbamoyl adenosine modification protein, YeaZ family	1.78468	0.802467	0.76763	74
	59701	59750	-	CCNA_00057	tRNA threonylcarbamoyl adenosine modification protein, YeaZ family	2.3075	0.930743	0.821849	66
	59751	59800	-	CCNA_00058	hypothetical protein	1.67346	0.788487	0.626401	82
	59801	59850	-	CCNA_00058	hypothetical protein	0.871657	0.837685	0.761574	64
	59851	59900	-	CCNA_00058	hypothetical protein	1.01693	0.830138	0.9969	68
	59901	59950	-	CCNA_00058	hypothetical protein	1.06249	0.799827	0.911033	66
	59951	60000	-	CCNA_00058	hypothetical protein	1.17028	0.864195	0.911033	64
	60001	60050	-	CCNA_00058	hypothetical protein	1.42484	0.8874	0.877784	80
	60051	60100	-	CCNA_00058	hypothetical protein	0.625218	0.882164	0.707194	66
	60101	60150	-	CCNA_00058	hypothetical protein	0.345683	0.792591	0.762465	68
	60151	60200	-	CCNA_00058	hypothetical protein	0.802478	0.777546	0.814837	62
	60201	60250	-	CCNA_00058	hypothetical protein	1.21263	0.817752	0.740395	70
	60251	60300	-	CCNA_00058	hypothetical protein	1.11827	0.87677	0.674839	74
	60301	60350	-	CCNA_00058	hypothetical protein	0.948037	0.987262	0.78937	70
	60351	60400	-	CCNA_00058	hypothetical protein	0.470866	1.11165	0.936042	68
	60401	60450				0.371116	1.1061	0.984901	52
	60451	60500				0.956144	1.00394	0.961431	74
	60501	60550	-	CCNA_00059	malonic semialdehyde reductase	1.08602	0.802467	0.66944	64
	60551	60600	-	CCNA_00059	malonic semialdehyde reductase	0.820511	0.883616	0.800708	72
	60601	60650	-	CCNA_00059	malonic semialdehyde reductase	0.766907	0.939057	0.930417	56
	60651	60700	-	CCNA_00059	malonic semialdehyde reductase	1.01864	0.983305	0.932419	64
	60701	60750	-	CCNA_00059	malonic semialdehyde reductase	0.981577	1.05792	0.949912	70
	60751	60800	-	CCNA_00059	malonic semialdehyde reductase	0.987073	0.961422	0.892599	66
	60801	60850	-	CCNA_00059	malonic semialdehyde reductase	0.915083	0.970726	0.830705	66
	60851	60900	-	CCNA_00059	malonic semialdehyde reductase	0.390093	1.01794	0.749821	58
	60901	60950	-	CCNA_00059	malonic semialdehyde reductase	0.527804	1.00174	0.831547	68
	60951	61000	-	CCNA_00059	malonic semialdehyde reductase	0.803931	0.898414	0.959445	68
	61001	61050	-	CCNA_00059	malonic semialdehyde reductase	0.750833	0.866029	1.00224	64
	61051	61100	-	CCNA_00059	malonic semialdehyde reductase	0.522936	0.918138	0.890058	60
	61101	61150	-	CCNA_00059	malonic semialdehyde reductase	0.301827	0.919843	0.826728	54
	61151	61200	-	CCNA_00060	mitochondrial-type Fe-S cluster assembly protein NFU	0.203527	0.851313	0.845016	60
	61201	61250	-	CCNA_00060	mitochondrial-type Fe-S cluster assembly protein NFU	0.317963	0.885742	0.878564	60
	61251	61300	-	CCNA_00060	mitochondrial-type Fe-S cluster assembly protein NFU	0.805153	1.06728	0.890788	76
	61301	61350	-	CCNA_00060	mitochondrial-type Fe-S cluster assembly protein NFU	0.839373	1.04459	0.872637	56
	61351	61400	-	CCNA_00060	mitochondrial-type Fe-S cluster assembly protein NFU	0.461248	0.938957	0.933297	76
	61401	61450	-	CCNA_00060	mitochondrial-type Fe-S cluster assembly protein NFU	0.285628	0.995603	1.05412	58
	61451	61500	-	CCNA_00060	mitochondrial-type Fe-S cluster assembly protein NFU	0.352158	0.934985	0.869242	74
	61501	61550	-	CCNA_00060	mitochondrial-type Fe-S cluster assembly protein NFU	0.334532	0.764634	0.687231	62
	61551	61600	-	CCNA_00060	mitochondrial-type Fe-S cluster assembly protein NFU	0.319505	0.917105	0.829088	62
	61601	61650	-	CCNA_00060	mitochondrial-type Fe-S cluster assembly protein NFU	0.371852	0.888365	0.87596	68
	61651	61700	-	CCNA_00060	mitochondrial-type Fe-S cluster assembly protein NFU	0.572567	0.74278	0.836578	78
	61701	61750	-	CCNA_00060	mitochondrial-type Fe-S cluster assembly protein NFU	0.518994	0.863524	0.878024	60
	61751	61800	-	CCNA_00060	mitochondrial-type Fe-S cluster assembly protein NFU	0.38465	0.889557	0.897693	56
	61801	61850				0.338481	0.876541	0.840954	52
	61851	61900	+	CCNA_00061	cytochrome p450	0.20652	0.934638	0.836007	58
	61901	61950	+	CCNA_00061	cytochrome p450	0.13768	0.975548	0.952714	64
	61951	62000	+	CCNA_00061	cytochrome p450	0.201873	0.917822	0.895849	64
	62001	62050	+	CCNA_00061	cytochrome p450	0.348789	0.944079	0.905078	62
	62051	62100	+	CCNA_00061	cytochrome p450	0.324434	0.818358	0.906022	60
	62101	62150	+	CCNA_00061	cytochrome p450	0.231739	0.746851	0.793771	70
	62151	62200	+	CCNA_00061	cytochrome p450	0.2576	0.861821	0.654075	54
	62201	62250	+	CCNA_00061	cytochrome p450	0.300298	0.969017	0.641734	64
	62251	62300	+	CCNA_00061	cytochrome p450	0.333818	0.957041	0.945881	68
	62301	62350	+	CCNA_00061	cytochrome p450	0.273217	0.880528	0.954753	68
	62351	62400	+	CCNA_00061	cytochrome p450	0.221991	0.860377	0.809807	58
	62401	62450	+	CCNA_00061	cytochrome p450	0.459213	0.787211	0.877548	66
	62451	62500	+	CCNA_00061	cytochrome p450	0.578611	0.785247	0.896696	80
	62501	62550	+	CCNA_00061	cytochrome p450	0.430598	0.830428	0.770304	58
	62551	62600	+	CCNA_00061	cytochrome p450	0.446238	0.884964	0.817375	64
	62601	62650	+	CCNA_00061	cytochrome p450	0.40903	0.82584	0.833394	62
	62651	62700	+	CCNA_00061	cytochrome p450	0.489253	0.753284	0.760174	68
	62701	62750	+	CCNA_00061	cytochrome p450	0.610581	0.889692	0.836214	66
	62751	62800	+	CCNA_00061	cytochrome p450	0.663693	0.882164	0.831994	64
	62801	62850	+	CCNA_00061	cytochrome p450	0.626196	0.757739	0.876185	70
	62851	62900	+	CCNA_00061	cytochrome p450	0.385305	0.851716	1.07877	58
	62901	62950	+	CCNA_00061	cytochrome p450	0.665212	0.94124	0.995515	62
	62951	63000	+	CCNA_00061	cytochrome p450	0.91692	0.934833	0.893292	74
	63001	63050	+	CCNA_00061	cytochrome p450	0.6884	0.991283	0.960653	56
	63051	63100	+	CCNA_00061	cytochrome p450	0.479296	0.969534	1.00328	62
	63101	63150	+	CCNA_00061	cytochrome p450	0.295114	0.837357	0.827412	62
	63151	63200	+	CCNA_00061	cytochrome p450	0.676962	0.950615	0.685221	76
	63201	63250				0.868471	1.01364	1.02291	68
	63251	63300				0.268344	1.02736	0.928441	60
	63301	63350	-	trpS	tryptophanyl-tRNA synthetase	0.769499	1.09927	0.732154	62
	63351	63400	-	trpS	tryptophanyl-tRNA synthetase	1.45276	0.9316	0.828423	72
	63401	63450	-	trpS	tryptophanyl-tRNA synthetase	1.55754	0.875419	0.949683	76
	63451	63500	-	trpS	tryptophanyl-tRNA synthetase	1.23103	0.962961	0.951093	76
	63501	63550	-	trpS	tryptophanyl-tRNA synthetase	0.997563	0.938056	0.8126	66
	63551	63600	-	trpS	tryptophanyl-tRNA synthetase	0.77192	0.876868	0.732044	68
	63601	63650	-	trpS	tryptophanyl-tRNA synthetase	0.507121	0.794108	0.835114	72
	63651	63700	-	trpS	tryptophanyl-tRNA synthetase	0.335819	0.924582	1.00346	66
	63701	63750	-	trpS	tryptophanyl-tRNA synthetase	0.454926	0.8392	1.00085	56
	63751	63800	-	trpS	tryptophanyl-tRNA synthetase	0.509682	0.920204	0.975521	74
	63801	63850	-	trpS	tryptophanyl-tRNA synthetase	0.296227	1.02503	0.911033	54
	63851	63900	-	trpS	tryptophanyl-tRNA synthetase	0.317588	0.918726	1.15033	66
	63901	63950	-	trpS	tryptophanyl-tRNA synthetase	0.318316	0.890739	1.19851	66
	63951	64000	-	trpS	tryptophanyl-tRNA synthetase	0.383794	0.867263	0.845016	60
	64001	64050	-	trpS	tryptophanyl-tRNA synthetase	0.709166	0.895777	0.839401	68
	64051	64100	-	trpS	tryptophanyl-tRNA synthetase	0.741913	0.935707	0.980936	66
	64101	64150	-	trpS	tryptophanyl-tRNA synthetase	0.787672	0.790623	0.788889	72
	64151	64200	-	trpS	tryptophanyl-tRNA synthetase	0.755436	0.755426	0.712072	78
	64201	64250	-	trpS	tryptophanyl-tRNA synthetase	0.430598	0.889145	0.787234	62
	64251	64300	-	trpS	tryptophanyl-tRNA synthetase	1.24033	0.992833	0.939849	68
	64301	64350	-	trpS	tryptophanyl-tRNA synthetase	1.06364	0.890311	0.805015	72
	64351	64400	-	trpS	tryptophanyl-tRNA synthetase	0.777542	0.816068	0.789219	56
	64401	64450	-	CCNA_03913	hypothetical protein	1.13865	0.788008	0.85358	68
	64451	64500	-	CCNA_03913	hypothetical protein	1.03719	0.802467	0.833625	66
	64501	64550	-	mviN	MviN-family integral membrane protein	1.8457	0.874525	0.902357	78
	64551	64600	-	mviN	MviN-family integral membrane protein	2.18452	0.812755	0.830571	72
	64601	64650	-	mviN	MviN-family integral membrane protein	1.37381	0.750132	0.721785	74
	64651	64700	-	mviN	MviN-family integral membrane protein	2.05094	0.848652	0.690375	70
	64701	64750	-	mviN	MviN-family integral membrane protein	2.99091	0.790216	0.843807	80
	64751	64800	-	mviN	MviN-family integral membrane protein	3.00304	0.858001	0.966725	72
	64801	64850	-	mviN	MviN-family integral membrane protein	3.54186	1.06351	0.897617	66
	64851	64900	-	mviN	MviN-family integral membrane protein	2.70925	1.17174	0.902971	80
	64901	64950	-	mviN	MviN-family integral membrane protein	1.6629	1.01684	0.885818	64
	64951	65000	-	mviN	MviN-family integral membrane protein	2.14088	0.900671	0.857942	76
	65001	65050	-	mviN	MviN-family integral membrane protein	2.36851	0.871336	0.969956	72
	65051	65100	-	mviN	MviN-family integral membrane protein	1.33439	1.02384	1.02389	70
	65101	65150	-	mviN	MviN-family integral membrane protein	1.5034	1.08882	1.05846	66
	65151	65200	-	mviN	MviN-family integral membrane protein	2.94478	1.08174	0.920397	74
	65201	65250	-	mviN	MviN-family integral membrane protein	3.3346	0.949533	0.696886	82
	65251	65300	-	mviN	MviN-family integral membrane protein	2.74933	0.957874	0.667235	72
	65301	65350	-	mviN	MviN-family integral membrane protein	1.91834	0.983416	0.817746	70
	65351	65400	-	mviN	MviN-family integral membrane protein	1.87569	0.74138	0.865849	68
	65401	65450	-	mviN	MviN-family integral membrane protein	2.16886	0.827254	0.85358	76
	65451	65500	-	mviN	MviN-family integral membrane protein	1.96222	0.87392	0.898553	74
	65501	65550	-	mviN	MviN-family integral membrane protein	1.78225	0.799801	0.799045	72
	65551	65600	-	mviN	MviN-family integral membrane protein	1.13368	0.840402	0.786249	62
	65601	65650	-	mviN	MviN-family integral membrane protein	0.465012	0.797153	0.804444	74
	65651	65700	-	mviN	MviN-family integral membrane protein	0.360516	0.869539	0.841232	62
	65701	65750	-	mviN	MviN-family integral membrane protein	0.387985	1.00489	0.824398	62
	65751	65800	-	mviN	MviN-family integral membrane protein	0.567506	0.989343	0.865273	60
	65801	65850	-	mviN	MviN-family integral membrane protein	1.0031	0.945765	0.919709	72
	65851	65900	-	mviN	MviN-family integral membrane protein	0.939324	0.932669	0.860755	68
	65901	65950	-	mviN	MviN-family integral membrane protein	0.648155	1.10229	0.943292	72
	65951	66000	-	mviN	MviN-family integral membrane protein	0.728894	1.00794	0.764973	66
	66001	66050	-	mviN	MviN-family integral membrane protein	0.622116	0.980212	0.664728	62
	66051	66100	-	mviN	MviN-family integral membrane protein	0.601118	1.11931	0.887501	66
	66101	66150				0.598044	0.942823	0.822124	62
	66151	66200				0.618125	1.01315	0.75978	70
	66201	66250				0.639753	1.04321	1.06625	62
	66251	66300				0.189045	0.763887	1.19135	48
	66301	66350	-	CCNA_00064	methyl-accepting chemotaxis protein	0.564787	0.758855	0.752592	56
	66351	66400	-	CCNA_00064	methyl-accepting chemotaxis protein	0.756545	0.713304	0.744368	70
	66401	66450	-	CCNA_00064	methyl-accepting chemotaxis protein	0.55782	0.754934	0.846488	70
	66451	66500	-	CCNA_00064	methyl-accepting chemotaxis protein	0.332735	0.788487	0.804164	54
	66501	66550	-	CCNA_00064	methyl-accepting chemotaxis protein	0.537117	0.815255	0.735602	70
	66551	66600	-	CCNA_00064	methyl-accepting chemotaxis protein	0.988969	0.915491	0.901053	74
	66601	66650	-	CCNA_00064	methyl-accepting chemotaxis protein	0.664066	0.998418	0.951052	66
	66651	66700	-	CCNA_00064	methyl-accepting chemotaxis protein	0.783815	0.974158	1.02827	70
	66701	66750	-	CCNA_00064	methyl-accepting chemotaxis protein	1.6603	0.841997	0.885602	72
	66751	66800	-	CCNA_00064	methyl-accepting chemotaxis protein	0.932523	0.837357	0.729787	64
	66801	66850	-	CCNA_00064	methyl-accepting chemotaxis protein	0.719294	0.87097	0.819683	60
	66851	66900	-	CCNA_00064	methyl-accepting chemotaxis protein	1.86382	0.843145	0.862053	70
	66901	66950	-	CCNA_00064	methyl-accepting chemotaxis protein	2.46867	0.810914	0.767186	80
	66951	67000	-	CCNA_00064	methyl-accepting chemotaxis protein	1.99636	1.02669	0.654991	74
	67001	67050	-	CCNA_00064	methyl-accepting chemotaxis protein	2.18174	1.12847	0.704966	72
	67051	67100	-	CCNA_00064	methyl-accepting chemotaxis protein	2.62389	1.00308	0.788496	72
	67101	67150	-	CCNA_00064	methyl-accepting chemotaxis protein	1.39345	0.914439	0.706227	64
	67151	67200	-	CCNA_00064	methyl-accepting chemotaxis protein	0.539346	0.889692	0.686576	66
	67201	67250	-	CCNA_00064	methyl-accepting chemotaxis protein	1.35867	0.880757	0.809807	68
	67251	67300	-	CCNA_00064	methyl-accepting chemotaxis protein	2.55813	1.03982	0.878242	76
	67301	67350	-	CCNA_00064	methyl-accepting chemotaxis protein	2.59174	1.03734	0.869061	68
	67351	67400	-	CCNA_00064	methyl-accepting chemotaxis protein	1.32739	0.87392	0.807034	66
	67401	67450	-	CCNA_00064	methyl-accepting chemotaxis protein	0.89081	0.808456	0.7252	62
	67451	67500	-	CCNA_00064	methyl-accepting chemotaxis protein	1.64646	0.774796	0.781883	74
	67501	67550	-	CCNA_00064	methyl-accepting chemotaxis protein	1.91299	0.88145	0.927771	80
	67551	67600	-	CCNA_00064	methyl-accepting chemotaxis protein	1.38768	0.932511	0.873823	68
	67601	67650	-	CCNA_00064	methyl-accepting chemotaxis protein	0.857265	0.812135	0.721997	72
	67651	67700	-	CCNA_00064	methyl-accepting chemotaxis protein	0.966425	0.888754	0.792392	56
	67701	67750	-	CCNA_00064	methyl-accepting chemotaxis protein	0.929833	0.961317	0.961819	72
	67751	67800	-	CCNA_00064	methyl-accepting chemotaxis protein	0.547377	0.861434	0.923646	70
	67801	67850	-	CCNA_00064	methyl-accepting chemotaxis protein	0.432731	0.867784	0.99578	68
	67851	67900	-	CCNA_00064	methyl-accepting chemotaxis protein	0.524899	0.899816	1.22666	66
	67901	67950	-	CCNA_00064	methyl-accepting chemotaxis protein	0.503046	0.819235	0.957264	66
	67951	68000	-	CCNA_00064	methyl-accepting chemotaxis protein	0.478751	0.895936	0.842015	64
	68001	68050	-	CCNA_00064	methyl-accepting chemotaxis protein	0.779631	0.968101	0.916436	72
	68051	68100	-	CCNA_00064	methyl-accepting chemotaxis protein	0.947504	0.783131	0.780537	88
	68101	68150	-	CCNA_00064	methyl-accepting chemotaxis protein	0.702168	0.937167	0.858974	60
	68151	68200	-	CCNA_03914	hypothetical protein	0.439141	1.01158	1.005	58
	68201	68250				0.356657	0.970603	1.13373	54
	68251	68300	-	CCNA_00065	S-adenosylmethionine-dependent methyltransferase	0.432103	1.03395	1.26143	36
	68301	68350	-	CCNA_00065	S-adenosylmethionine-dependent methyltransferase	0.456533	1.07185	1.12457	62
	68351	68400	-	CCNA_00065	S-adenosylmethionine-dependent methyltransferase	0.495054	0.969888	0.873893	68
	68401	68450	-	CCNA_00065	S-adenosylmethionine-dependent methyltransferase	0.539126	0.886937	0.880007	60
	68451	68500	-	CCNA_00065	S-adenosylmethionine-dependent methyltransferase	0.523942	0.979157	0.936107	70
	68501	68550	-	CCNA_00065	S-adenosylmethionine-dependent methyltransferase	0.570511	0.917822	0.926217	62
	68551	68600	-	CCNA_00065	S-adenosylmethionine-dependent methyltransferase	0.419588	1.01287	0.911033	60
	68601	68650	-	CCNA_00065	S-adenosylmethionine-dependent methyltransferase	0.450108	1.21142	0.8721	60
	68651	68700	-	CCNA_00065	S-adenosylmethionine-dependent methyltransferase	0.537229	1.14715	0.904919	64
	68701	68750	-	CCNA_00065	S-adenosylmethionine-dependent methyltransferase	0.465012	1.01238	0.828577	66
	68751	68800	-	CCNA_00065	S-adenosylmethionine-dependent methyltransferase	1.16948	0.994183	0.804279	68
	68801	68850	-	CCNA_00065	S-adenosylmethionine-dependent methyltransferase	1.16155	0.799747	0.798827	74
	68851	68900	-	CCNA_00065	S-adenosylmethionine-dependent methyltransferase	0.914008	0.693658	0.782356	64
	68901	68950	-	CCNA_00065	S-adenosylmethionine-dependent methyltransferase	1.24085	0.869539	0.768712	74
	68951	69000	-	CCNA_00065	S-adenosylmethionine-dependent methyltransferase	1.0572	0.85882	0.818906	64
	69001	69050	-	CCNA_00065	S-adenosylmethionine-dependent methyltransferase	0.773274	0.830401	0.830308	66
	69051	69100	-	CCNA_00065	S-adenosylmethionine-dependent methyltransferase	0.552818	0.93239	0.778957	72
	69101	69150	-	CCNA_00066	Rieske (2Fe-2S) domain protein	1.03963	0.862353	0.696192	62
	69151	69200	-	CCNA_00066	Rieske (2Fe-2S) domain protein	1.97934	0.938318	0.688655	80
	69201	69250	-	CCNA_00066	Rieske (2Fe-2S) domain protein	1.44534	0.904972	0.771386	72
	69251	69300	-	CCNA_00066	Rieske (2Fe-2S) domain protein	1.82028	0.903658	0.719565	70
	69301	69350	-	CCNA_00066	Rieske (2Fe-2S) domain protein	2.34212	0.855787	0.742547	72
	69351	69400	-	CCNA_00066	Rieske (2Fe-2S) domain protein	1.58751	0.772945	0.682513	72
	69401	69450	-	CCNA_00066	Rieske (2Fe-2S) domain protein	1.51509	0.896131	0.643758	74
	69451	69500	-	CCNA_00066	Rieske (2Fe-2S) domain protein	2.30062	0.928452	0.804279	74
	69501	69550	-	CCNA_00067	YciI-like protein	2.54957	0.83504	0.842678	70
	69551	69600	-	CCNA_00067	YciI-like protein	2.00772	0.814672	0.711275	72
	69601	69650	-	CCNA_00067	YciI-like protein	2.27127	0.773497	0.675326	64
	69651	69700	-	CCNA_00067	YciI-like protein	2.49206	0.656564	0.768581	68
	69701	69750	-	CCNA_00067	YciI-like protein	1.90621	0.749846	0.732809	76
	69751	69800	-	CCNA_00067	YciI-like protein	1.18216	0.876725	0.76146	62
	69801	69850	-	gpsA	NAD(P)H-dependent glycerol-3-phosphate dehydrogenase	2.43279	0.885995	0.821849	74
	69851	69900	-	gpsA	NAD(P)H-dependent glycerol-3-phosphate dehydrogenase	3.98191	0.792309	0.666297	74
	69901	69950	-	gpsA	NAD(P)H-dependent glycerol-3-phosphate dehydrogenase	3.43152	0.856189	0.599732	84
	69951	70000	-	gpsA	NAD(P)H-dependent glycerol-3-phosphate dehydrogenase	3.08443	0.892927	0.689072	72
	70001	70050	-	gpsA	NAD(P)H-dependent glycerol-3-phosphate dehydrogenase	2.2007	0.792681	0.859186	70
	70051	70100	-	gpsA	NAD(P)H-dependent glycerol-3-phosphate dehydrogenase	2.61401	0.905755	0.906022	70
	70101	70150	-	gpsA	NAD(P)H-dependent glycerol-3-phosphate dehydrogenase	4.08152	0.982797	0.882599	78
	70151	70200	-	gpsA	NAD(P)H-dependent glycerol-3-phosphate dehydrogenase	3.62828	0.81389	0.838626	76
	70201	70250	-	gpsA	NAD(P)H-dependent glycerol-3-phosphate dehydrogenase	3.22338	0.791696	0.790785	74
	70251	70300	-	gpsA	NAD(P)H-dependent glycerol-3-phosphate dehydrogenase	3.54503	0.775418	0.918994	70
	70301	70350	-	gpsA	NAD(P)H-dependent glycerol-3-phosphate dehydrogenase	3.96095	0.761315	0.965539	78
	70351	70400	-	gpsA	NAD(P)H-dependent glycerol-3-phosphate dehydrogenase	4.17876	0.802467	0.750553	78
	70401	70450	-	gpsA	NAD(P)H-dependent glycerol-3-phosphate dehydrogenase	2.75159	0.939474	0.84931	70
	70451	70500	-	gpsA	NAD(P)H-dependent glycerol-3-phosphate dehydrogenase	2.67386	0.98222	0.962051	76
	70501	70550	-	gpsA	NAD(P)H-dependent glycerol-3-phosphate dehydrogenase	3.58348	1.03306	0.837731	80
	70551	70600	-	gpsA	NAD(P)H-dependent glycerol-3-phosphate dehydrogenase	2.74335	0.951763	0.715643	74
	70601	70650	-	gpsA	NAD(P)H-dependent glycerol-3-phosphate dehydrogenase	1.35804	0.94356	0.685221	66
	70651	70700	-	gpsA	NAD(P)H-dependent glycerol-3-phosphate dehydrogenase	1.93809	0.94164	0.663384	70
	70701	70750	-	gpsA	NAD(P)H-dependent glycerol-3-phosphate dehydrogenase	3.7707	0.938318	0.774737	82
	70751	70800	-	gpsA	NAD(P)H-dependent glycerol-3-phosphate dehydrogenase	2.12778	0.915947	0.858886	66
	70801	70850	-	gpsA	NAD(P)H-dependent glycerol-3-phosphate dehydrogenase	1.98428	0.870937	0.945236	66
	70851	70900	-	CCNA_00069	O-sialoglycoprotein endopeptidase	2.85568	0.846116	0.94534	78
	70901	70950	-	CCNA_00069	O-sialoglycoprotein endopeptidase	2.20308	0.626461	0.767661	70
	70951	71000	-	CCNA_00069	O-sialoglycoprotein endopeptidase	2.43679	0.553618	0.736445	68
	71001	71050	-	CCNA_00069	O-sialoglycoprotein endopeptidase	2.9167	0.781891	0.789043	74
	71051	71100	-	CCNA_00069	O-sialoglycoprotein endopeptidase	1.88009	0.894178	0.684204	70
	71101	71150	-	CCNA_00069	O-sialoglycoprotein endopeptidase	2.04569	0.890928	0.765172	66
	71151	71200	-	CCNA_00069	O-sialoglycoprotein endopeptidase	4.02213	0.9466	1.12036	82
	71201	71250	-	CCNA_00069	O-sialoglycoprotein endopeptidase	3.16942	0.806148	0.958396	70
	71251	71300	-	CCNA_00069	O-sialoglycoprotein endopeptidase	3.15835	0.715453	0.751267	74
	71301	71350	-	CCNA_00069	O-sialoglycoprotein endopeptidase	2.65491	0.904972	0.753653	80
	71351	71400	-	CCNA_00069	O-sialoglycoprotein endopeptidase	2.32914	1.11563	0.878937	66
	71401	71450	-	CCNA_00069	O-sialoglycoprotein endopeptidase	2.40569	1.06763	1.11965	74
	71451	71500	-	CCNA_00069	O-sialoglycoprotein endopeptidase	1.78328	0.955318	0.992978	64
	71501	71550	-	CCNA_00069	O-sialoglycoprotein endopeptidase	2.55228	1.02889	0.977817	76
	71551	71600	-	CCNA_00069	O-sialoglycoprotein endopeptidase	2.64281	0.83406	0.879948	78
	71601	71650	-	CCNA_00069	O-sialoglycoprotein endopeptidase	2.77251	0.671593	0.719442	82
	71651	71700	-	CCNA_00069	O-sialoglycoprotein endopeptidase	3.42982	0.91435	0.724154	78
	71701	71750	-	CCNA_00069	O-sialoglycoprotein endopeptidase	3.1806	0.912394	0.8209	76
	71751	71800	-	CCNA_00069	O-sialoglycoprotein endopeptidase	2.32021	0.799295	0.748992	64
	71801	71850	-	CCNA_00069	O-sialoglycoprotein endopeptidase	1.623	0.907982	0.739755	74
	71851	71900	-	CCNA_00069	O-sialoglycoprotein endopeptidase	0.706135	0.924877	0.864709	56
	71901	71950	-	CCNA_00069	O-sialoglycoprotein endopeptidase	0.275076	0.825218	0.870334	56
	71951	72000	+	CCNA_00070	porphobilinogen deaminase	0.850332	0.868726	0.958396	64
	72001	72050	+	CCNA_00070	porphobilinogen deaminase	1.40866	0.881479	0.889542	70
	72051	72100	+	CCNA_00070	porphobilinogen deaminase	1.22155	0.909463	0.809807	74
	72101	72150	+	CCNA_00070	porphobilinogen deaminase	0.773029	0.831915	0.869242	72
	72151	72200	+	CCNA_00070	porphobilinogen deaminase	0.397895	0.855965	0.823304	62
	72201	72250	+	CCNA_00070	porphobilinogen deaminase	0.548439	0.940169	0.905642	66
	72251	72300	+	CCNA_00070	porphobilinogen deaminase	1.73027	0.820862	0.863175	76
	72301	72350	+	CCNA_00070	porphobilinogen deaminase	1.99381	0.869339	0.794811	68
	72351	72400	+	CCNA_00070	porphobilinogen deaminase	2.25795	0.873273	0.730414	76
	72401	72450	+	CCNA_00070	porphobilinogen deaminase	1.85631	0.913152	0.753958	70
	72451	72500	+	CCNA_00070	porphobilinogen deaminase	1.69691	0.895611	0.882111	72
	72501	72550	+	CCNA_00070	porphobilinogen deaminase	1.98796	0.898867	0.804549	72
	72551	72600	+	CCNA_00070	porphobilinogen deaminase	2.40879	1.05273	0.864709	74
	72601	72650	+	CCNA_00070	porphobilinogen deaminase	3.43282	1.05151	0.837731	74
	72651	72700	+	CCNA_00070	porphobilinogen deaminase	3.38756	0.882101	0.871624	76
	72701	72750	+	CCNA_00070	porphobilinogen deaminase	3.43507	0.814013	0.908848	78
	72751	72800	+	CCNA_00070	porphobilinogen deaminase	2.99791	0.785393	0.715042	68
	72801	72850	+	CCNA_00070	porphobilinogen deaminase	2.77952	0.73305	0.630473	72
	72851	72900	+	CCNA_00070	porphobilinogen deaminase	3.43961	0.74141	0.536937	78
	72901	72950	+	CCNA_00070	porphobilinogen deaminase	3.72769	0.663806	0.607355	74
	72951	73000	+	CCNA_00071	uroporphyrinogen-III synthase	3.38044	0.627644	0.702797	78
	73001	73050	+	CCNA_00071	uroporphyrinogen-III synthase	2.59095	0.765143	0.969885	74
	73051	73100	+	CCNA_00071	uroporphyrinogen-III synthase	1.54809	0.900406	1.09993	60
	73101	73150	+	CCNA_00071	uroporphyrinogen-III synthase	2.45491	0.95561	0.89017	74
	73151	73200	+	CCNA_00071	uroporphyrinogen-III synthase	3.65127	1.03037	0.748262	68
	73201	73250	+	CCNA_00071	uroporphyrinogen-III synthase	2.68799	0.978007	0.797154	70
	73251	73300	+	CCNA_00071	uroporphyrinogen-III synthase	2.77155	0.933266	0.79197	72
	73301	73350	+	CCNA_00071	uroporphyrinogen-III synthase	3.53349	0.887521	0.582165	82
	73351	73400	+	CCNA_00071	uroporphyrinogen-III synthase	3.13454	0.95764	0.671111	76
	73401	73450	+	CCNA_00071	uroporphyrinogen-III synthase	3.5193	1.11669	0.922009	76
	73451	73500	+	CCNA_00071	uroporphyrinogen-III synthase	3.5463	0.851102	0.981584	78
	73501	73550	+	CCNA_00071	uroporphyrinogen-III synthase	3.01672	0.780176	0.944775	76
	73551	73600	+	CCNA_00071	uroporphyrinogen-III synthase	3.05966	1.02443	0.775347	68
	73601	73650	+	CCNA_00071	uroporphyrinogen-III synthase	1.72594	0.946421	0.6769	62
	73651	73700	+	CCNA_00072	hypothetical protein	1.04928	0.853946	0.779248	66
	73701	73750	+	CCNA_00072	hypothetical protein	2.66586	0.897675	0.730885	74
	73751	73800	+	CCNA_00072	hypothetical protein	2.67954	0.848586	0.716726	68
	73801	73850	+	CCNA_00072	hypothetical protein	2.13842	0.77511	0.828212	74
	73851	73900	+	CCNA_00072	hypothetical protein	2.67753	0.786855	0.699522	82
	73901	73950	+	CCNA_00072	hypothetical protein	2.86207	0.787211	0.692801	80
	73951	74000	+	CCNA_00072	hypothetical protein	1.62544	0.870762	0.858051	72
	74001	74050	+	CCNA_00072	hypothetical protein	1.29823	0.695472	0.71263	70
	74051	74100	+	CCNA_00072	hypothetical protein	2.24178	0.552156	0.557207	84
	74101	74150	+	CCNA_00072	hypothetical protein	2.47369	0.574243	0.746657	70
	74151	74200	+	CCNA_00072	hypothetical protein	3.36768	0.631066	0.825531	84
	74201	74250	+	CCNA_00072	hypothetical protein	3.30885	0.703533	0.599035	78
	74251	74300	+	CCNA_00072	hypothetical protein	1.32661	0.781739	0.63649	66
	74301	74350	+	CCNA_00072	hypothetical protein	1.49443	0.826693	0.623399	66
	74351	74400	+	CCNA_00072	hypothetical protein	3.36015	0.703533	0.554662	74
	74401	74450	+	CCNA_00072	hypothetical protein	3.57334	0.592397	0.661413	76
	74451	74500	+	CCNA_00072	hypothetical protein	3.86416	0.659352	0.851071	72
	74501	74550	+	CCNA_00072	hypothetical protein	4.22341	0.784634	0.665841	80
	74551	74600	+	CCNA_00072	hypothetical protein	3.3353	0.642886	0.46932	76
	74601	74650	+	CCNA_00073	HemY domain membrane protein	3.7862	0.849671	0.714536	78
	74651	74700	+	CCNA_00073	HemY domain membrane protein	4.52196	0.902776	0.728826	70
	74701	74750	+	CCNA_00073	HemY domain membrane protein	3.12075	0.687829	0.578434	66
	74751	74800	+	CCNA_00073	HemY domain membrane protein	3.24925	1.11716	0.698657	80
	74801	74850	+	CCNA_00073	HemY domain membrane protein	4.7199	1.36752	0.776265	70
	74851	74900	+	CCNA_00073	HemY domain membrane protein	4.72955	1.17603	0.823769	76
	74901	74950	+	CCNA_00073	HemY domain membrane protein	4.512	1.11828	0.877726	82
	74951	75000	+	CCNA_00073	HemY domain membrane protein	3.14571	0.797882	0.888474	76
	75001	75050	+	CCNA_00073	HemY domain membrane protein	2.88583	0.714284	0.854302	66
	75051	75100	+	CCNA_00073	HemY domain membrane protein	3.78278	0.862768	0.800445	76
	75101	75150	+	CCNA_00073	HemY domain membrane protein	5.19301	0.952569	0.821459	78
	75151	75200	+	CCNA_00073	HemY domain membrane protein	4.46083	0.944079	1.01623	76
	75201	75250	+	CCNA_00073	HemY domain membrane protein	3.85647	0.698521	0.944076	68
	75251	75300	+	CCNA_00073	HemY domain membrane protein	4.18405	0.670101	0.813981	80
	75301	75350	+	CCNA_00073	HemY domain membrane protein	2.8969	0.844481	0.839486	68
	75351	75400	+	CCNA_00073	HemY domain membrane protein	2.3288	0.895215	0.79353	68
	75401	75450	+	CCNA_00073	HemY domain membrane protein	3.24382	0.779862	0.650127	72
	75451	75500	+	CCNA_00073	HemY domain membrane protein	2.75737	0.703533	0.698875	70
	75501	75550	+	CCNA_00073	HemY domain membrane protein	2.97889	0.668723	0.883426	80
	75551	75600	+	CCNA_00073	HemY domain membrane protein	4.27496	0.566447	1.08967	70
	75601	75650	+	CCNA_00073	HemY domain membrane protein	4.8387	0.905755	1.25079	82
	75651	75700	+	CCNA_00073	HemY domain membrane protein	3.94022	0.952569	0.873893	80
	75701	75750	+	CCNA_00073	HemY domain membrane protein	2.74017	0.866077	0.71105	76
	75751	75800	+	CCNA_00073	HemY domain membrane protein	1.54395	0.915094	0.738771	72
	75801	75850	+	CCNA_00073	HemY domain membrane protein	1.68855	1.10339	0.882111	72
	75851	75900	+	CCNA_00073	HemY domain membrane protein	1.23643	1.24295	1.00346	68
	75901	75950	+	CCNA_00073	HemY domain membrane protein	0.946863	0.884538	0.911033	64
	75951	76000	+	CCNA_00073	HemY domain membrane protein	1.16776	0.707552	0.827222	78
	76001	76050	+	CCNA_00073	HemY domain membrane protein	1.12347	0.802467	0.799684	76
	76051	76100	+	CCNA_00073	HemY domain membrane protein	1.19796	0.854239	0.774977	72
	76101	76150	+	CCNA_00073	HemY domain membrane protein	0.956304	0.768045	0.77507	68
	76151	76200				0.444106	0.694443	0.669648	62
	76201	76250				0.190142	0.647251	0.695463	44
	76251	76300				0.314169	0.743225	0.934811	58
	76301	76350				0.332708	0.835627	1.05074	58
	76351	76400				0.546131	0.839618	1.00476	58
	76401	76450				0.611092	0.987135	1.04699	68
	76451	76500	-	CCNA_00074	multifunctional fatty acid oxidation complex subunit alpha FadJ	0.960541	0.875419	0.925494	66
	76501	76550	-	CCNA_00074	multifunctional fatty acid oxidation complex subunit alpha FadJ	1.51479	0.901648	0.864401	66
	76551	76600	-	CCNA_00074	multifunctional fatty acid oxidation complex subunit alpha FadJ	1.13586	0.911626	0.875306	72
	76601	76650	-	CCNA_00074	multifunctional fatty acid oxidation complex subunit alpha FadJ	1.01518	0.860477	0.897617	66
	76651	76700	-	CCNA_00074	multifunctional fatty acid oxidation complex subunit alpha FadJ	1.26843	1.17597	0.940421	74
	76701	76750	-	CCNA_00074	multifunctional fatty acid oxidation complex subunit alpha FadJ	1.3338	1.53898	0.931833	72
	76751	76800	-	CCNA_00074	multifunctional fatty acid oxidation complex subunit alpha FadJ	1.42182	1.15875	1.0887	70
	76801	76850	-	CCNA_00074	multifunctional fatty acid oxidation complex subunit alpha FadJ	0.93288	0.868384	0.997798	74
	76851	76900	-	CCNA_00074	multifunctional fatty acid oxidation complex subunit alpha FadJ	0.511483	0.884509	0.768411	60
	76901	76950	-	CCNA_00074	multifunctional fatty acid oxidation complex subunit alpha FadJ	0.359142	0.978747	0.76467	60
	76951	77000	-	CCNA_00074	multifunctional fatty acid oxidation complex subunit alpha FadJ	0.215299	0.964638	0.905742	60
	77001	77050	-	CCNA_00074	multifunctional fatty acid oxidation complex subunit alpha FadJ	0.334607	0.860407	0.868277	66
	77051	77100	-	CCNA_00074	multifunctional fatty acid oxidation complex subunit alpha FadJ	0.478751	0.957489	0.754593	72
	77101	77150	-	CCNA_00074	multifunctional fatty acid oxidation complex subunit alpha FadJ	0.301672	0.980793	0.88179	68
	77151	77200	-	CCNA_00074	multifunctional fatty acid oxidation complex subunit alpha FadJ	0.171753	0.961229	0.900109	58
	77201	77250	-	CCNA_00074	multifunctional fatty acid oxidation complex subunit alpha FadJ	0.200619	0.891051	0.804549	60
	77251	77300	-	CCNA_00074	multifunctional fatty acid oxidation complex subunit alpha FadJ	0.329907	0.947675	0.832944	56
	77301	77350	-	CCNA_00074	multifunctional fatty acid oxidation complex subunit alpha FadJ	0.401239	0.95625	0.973461	66
	77351	77400	-	CCNA_00074	multifunctional fatty acid oxidation complex subunit alpha FadJ	0.404449	1.00148	1.10782	64
	77401	77450	-	CCNA_00074	multifunctional fatty acid oxidation complex subunit alpha FadJ	0.26903	0.894705	0.930813	66
	77451	77500	-	CCNA_00074	multifunctional fatty acid oxidation complex subunit alpha FadJ	0.198259	0.887434	0.781226	68
	77501	77550	-	CCNA_00074	multifunctional fatty acid oxidation complex subunit alpha FadJ	0.172664	1.01624	0.836358	66
	77551	77600	-	CCNA_00074	multifunctional fatty acid oxidation complex subunit alpha FadJ	0.200619	0.968391	0.831118	64
	77601	77650	-	CCNA_00074	multifunctional fatty acid oxidation complex subunit alpha FadJ	0.37923	1.0361	0.953317	66
	77651	77700	-	CCNA_00074	multifunctional fatty acid oxidation complex subunit alpha FadJ	0.427988	0.848322	0.902356	70
	77701	77750	-	CCNA_00074	multifunctional fatty acid oxidation complex subunit alpha FadJ	0.414182	0.931897	0.817271	72
	77751	77800	-	CCNA_00074	multifunctional fatty acid oxidation complex subunit alpha FadJ	0.474037	1.09704	0.861061	62
	77801	77850	-	CCNA_00074	multifunctional fatty acid oxidation complex subunit alpha FadJ	0.372089	0.884771	0.799425	60
	77851	77900	-	CCNA_00074	multifunctional fatty acid oxidation complex subunit alpha FadJ	0.249419	0.734304	0.77854	60
	77901	77950	-	CCNA_00074	multifunctional fatty acid oxidation complex subunit alpha FadJ	0.233173	0.808523	0.815919	64
	77951	78000	-	CCNA_00074	multifunctional fatty acid oxidation complex subunit alpha FadJ	0.396095	0.936212	0.840954	70
	78001	78050	-	CCNA_00074	multifunctional fatty acid oxidation complex subunit alpha FadJ	0.448875	0.912394	0.709968	56
	78051	78100	-	CCNA_00074	multifunctional fatty acid oxidation complex subunit alpha FadJ	0.576138	0.901232	0.722597	68
	78101	78150	-	CCNA_00074	multifunctional fatty acid oxidation complex subunit alpha FadJ	1.13717	0.775066	0.675498	64
	78151	78200	-	CCNA_00074	multifunctional fatty acid oxidation complex subunit alpha FadJ	1.67941	0.86865	0.701276	76
	78201	78250	-	CCNA_00074	multifunctional fatty acid oxidation complex subunit alpha FadJ	1.60737	0.78313	0.673213	80
	78251	78300	-	CCNA_00074	multifunctional fatty acid oxidation complex subunit alpha FadJ	1.3861	0.750359	0.52059	66
	78301	78350	-	CCNA_00074	multifunctional fatty acid oxidation complex subunit alpha FadJ	2.09237	1.08252	0.586974	76
	78351	78400	-	CCNA_00074	multifunctional fatty acid oxidation complex subunit alpha FadJ	1.8396	0.915094	0.738771	70
	78401	78450	-	CCNA_00074	multifunctional fatty acid oxidation complex subunit alpha FadJ	1.49211	0.702159	0.82246	78
	78451	78500	-	CCNA_00074	multifunctional fatty acid oxidation complex subunit alpha FadJ	1.64307	0.794442	0.753121	84
	78501	78550	-	CCNA_00074	multifunctional fatty acid oxidation complex subunit alpha FadJ	1.149	0.952018	0.772998	62
	78551	78600	-	CCNA_00074	multifunctional fatty acid oxidation complex subunit alpha FadJ	0.536095	0.958965	0.776205	60
	78601	78650	-	CCNA_00074	multifunctional fatty acid oxidation complex subunit alpha FadJ	0.307664	0.816645	0.635255	70
	78651	78700	-	CCNA_00074	multifunctional fatty acid oxidation complex subunit alpha FadJ	0.243867	0.627078	0.62554	46
	78701	78750	-	CCNA_00075	3-ketoacyl-CoA thiolase	0.772856	0.743225	0.750023	68
	78751	78800	-	CCNA_00075	3-ketoacyl-CoA thiolase	1.1257	1.06996	0.85801	64
	78801	78850	-	CCNA_00075	3-ketoacyl-CoA thiolase	0.956144	1.11662	1.01312	78
	78851	78900	-	CCNA_00075	3-ketoacyl-CoA thiolase	0.627469	0.921984	0.852882	64
	78901	78950	-	CCNA_00075	3-ketoacyl-CoA thiolase	0.298421	0.84259	0.728826	58
	78951	79000	-	CCNA_00075	3-ketoacyl-CoA thiolase	0.336313	0.810258	0.778358	56
	79001	79050	-	CCNA_00075	3-ketoacyl-CoA thiolase	0.840474	0.8663	0.800605	70
	79051	79100	-	CCNA_00075	3-ketoacyl-CoA thiolase	1.34914	1.11434	0.774444	74
	79101	79150	-	CCNA_00075	3-ketoacyl-CoA thiolase	1.20057	1.09513	0.6669	72
	79151	79200	-	CCNA_00075	3-ketoacyl-CoA thiolase	0.770801	0.977441	0.712387	68
	79201	79250	-	CCNA_00075	3-ketoacyl-CoA thiolase	0.394022	0.935249	0.89137	62
	79251	79300	-	CCNA_00075	3-ketoacyl-CoA thiolase	0.438855	0.902776	0.873073	70
	79301	79350	-	CCNA_00075	3-ketoacyl-CoA thiolase	0.848578	0.881007	0.909741	62
	79351	79400	-	CCNA_00075	3-ketoacyl-CoA thiolase	1.34274	0.802467	1.05488	76
	79401	79450	-	CCNA_00075	3-ketoacyl-CoA thiolase	1.13332	0.95029	1.11881	66
	79451	79500	-	CCNA_00075	3-ketoacyl-CoA thiolase	1.36863	0.918077	0.977945	68
	79501	79550	-	CCNA_00075	3-ketoacyl-CoA thiolase	1.72551	0.831255	0.773493	78
	79551	79600	-	CCNA_00075	3-ketoacyl-CoA thiolase	1.38728	0.984403	0.8262	72
	79601	79650	-	CCNA_00075	3-ketoacyl-CoA thiolase	1.10585	0.931086	0.736445	68
	79651	79700	-	CCNA_00075	3-ketoacyl-CoA thiolase	1.32057	0.819361	0.673419	74
	79701	79750	-	CCNA_00075	3-ketoacyl-CoA thiolase	1.21886	0.890284	0.678404	70
	79751	79800	-	CCNA_00075	3-ketoacyl-CoA thiolase	1.16432	0.744106	0.662569	66
	79801	79850	-	CCNA_00075	3-ketoacyl-CoA thiolase	1.71138	0.776581	0.940421	72
	79851	79900	-	CCNA_00075	3-ketoacyl-CoA thiolase	1.27577	0.830723	1.06929	66
	79901	79950	-	CCNA_00075	3-ketoacyl-CoA thiolase	0.799757	0.824229	0.988239	62
	79951	80000	-	CCNA_00076	hypothetical protein	0.54974	0.968101	0.899145	62
	80001	80050	-	CCNA_00076	hypothetical protein	0.709999	0.912844	0.776692	70
	80051	80100	-	CCNA_00076	hypothetical protein	1.18786	1.00863	0.768196	70
	80101	80150	-	CCNA_00076	hypothetical protein	0.774806	1.06996	0.819115	68
	80151	80200	-	CCNA_00076	hypothetical protein	1.13756	0.940526	0.862053	68
	80201	80250	-	CCNA_00076	hypothetical protein	1.47121	0.926658	0.809807	72
	80251	80300	-	CCNA_00076	hypothetical protein	1.24973	0.960752	0.924963	74
	80301	80350	-	CCNA_00076	hypothetical protein	1.41063	1.01478	1.06764	80
	80351	80400	-	CCNA_00076	hypothetical protein	0.852836	0.96491	0.934393	52
	80401	80450	-	CCNA_00077	acyl-CoA dehydrogenase, long-chain specific	0.433772	0.901614	0.8442	60
	80451	80500	-	CCNA_00077	acyl-CoA dehydrogenase, long-chain specific	0.37955	0.957384	0.78792	60
	80501	80550	-	CCNA_00077	acyl-CoA dehydrogenase, long-chain specific	0.435292	0.977174	0.833713	60
	80551	80600	-	CCNA_00077	acyl-CoA dehydrogenase, long-chain specific	0.352307	0.805263	0.905742	60
	80601	80650	-	CCNA_00077	acyl-CoA dehydrogenase, long-chain specific	0.267054	0.876136	0.820427	64
	80651	80700	-	CCNA_00077	acyl-CoA dehydrogenase, long-chain specific	0.299592	0.938887	0.858396	56
	80701	80750	-	CCNA_00077	acyl-CoA dehydrogenase, long-chain specific	0.396764	0.939692	0.740567	72
	80751	80800	-	CCNA_00077	acyl-CoA dehydrogenase, long-chain specific	0.348444	0.886937	0.712387	62
	80801	80850	-	CCNA_00077	acyl-CoA dehydrogenase, long-chain specific	0.259262	0.777776	0.794234	64
	80851	80900	-	CCNA_00077	acyl-CoA dehydrogenase, long-chain specific	0.424167	0.854873	0.862692	60
	80901	80950	-	CCNA_00077	acyl-CoA dehydrogenase, long-chain specific	0.488465	0.910626	0.813328	68
	80951	81000	-	CCNA_00077	acyl-CoA dehydrogenase, long-chain specific	0.775616	0.775606	0.742041	72
	81001	81050	-	CCNA_00077	acyl-CoA dehydrogenase, long-chain specific	0.658282	0.81814	0.768684	58
	81051	81100	-	CCNA_00077	acyl-CoA dehydrogenase, long-chain specific	0.356485	0.888887	0.840953	58
	81101	81150	-	CCNA_00077	acyl-CoA dehydrogenase, long-chain specific	0.728665	0.863031	1.00844	74
	81151	81200	-	CCNA_00077	acyl-CoA dehydrogenase, long-chain specific	0.585695	0.821483	0.7484	66
	81201	81250	-	CCNA_00077	acyl-CoA dehydrogenase, long-chain specific	0.342791	0.843538	0.669526	62
	81251	81300	-	CCNA_00077	acyl-CoA dehydrogenase, long-chain specific	0.572749	0.877993	0.895551	62
	81301	81350	-	CCNA_00077	acyl-CoA dehydrogenase, long-chain specific	0.669356	0.899963	0.79467	76
	81351	81400	-	CCNA_00077	acyl-CoA dehydrogenase, long-chain specific	0.47023	0.91503	0.582621	70
	81401	81450	-	CCNA_00077	acyl-CoA dehydrogenase, long-chain specific	0.344747	0.895171	0.710408	64
	81451	81500	-	CCNA_00077	acyl-CoA dehydrogenase, long-chain specific	0.347465	0.92656	0.884944	56
	81501	81550	-	CCNA_00077	acyl-CoA dehydrogenase, long-chain specific	0.481487	1.08333	0.954415	58
	81551	81600	-	CCNA_00078	acyl-CoA dehydrogenase	0.63148	1.04213	1.04351	64
	81601	81650	-	CCNA_00078	acyl-CoA dehydrogenase	0.515085	0.949632	0.966725	56
	81651	81700	-	CCNA_00078	acyl-CoA dehydrogenase	0.50193	1.01605	0.822124	70
	81701	81750	-	CCNA_00078	acyl-CoA dehydrogenase	0.616538	0.947862	0.795699	68
	81751	81800	-	CCNA_00078	acyl-CoA dehydrogenase	0.556173	0.881919	0.801789	72
	81801	81850	-	CCNA_00078	acyl-CoA dehydrogenase	0.369088	0.848763	0.794234	64
	81851	81900	-	CCNA_00078	acyl-CoA dehydrogenase	0.260867	0.946563	0.767186	58
	81901	81950	-	CCNA_00078	acyl-CoA dehydrogenase	0.478648	0.92116	0.781164	58
	81951	82000	-	CCNA_00078	acyl-CoA dehydrogenase	0.521197	0.843831	0.834853	72
	82001	82050	-	CCNA_00078	acyl-CoA dehydrogenase	0.366737	0.774355	0.804649	64
	82051	82100	-	CCNA_00078	acyl-CoA dehydrogenase	0.360747	0.758295	0.713225	68
	82101	82150	-	CCNA_00078	acyl-CoA dehydrogenase	0.299592	0.970985	0.728826	60
	82151	82200	-	CCNA_00078	acyl-CoA dehydrogenase	0.565504	0.929031	0.74187	66
	82201	82250	-	CCNA_00078	acyl-CoA dehydrogenase	0.801029	0.912553	0.885818	76
	82251	82300	-	CCNA_00078	acyl-CoA dehydrogenase	0.639287	0.961164	1.15126	66
	82301	82350	-	CCNA_00078	acyl-CoA dehydrogenase	0.704649	0.808138	0.995805	70
	82351	82400	-	CCNA_00078	acyl-CoA dehydrogenase	0.883293	0.757098	0.7211	74
	82401	82450	-	CCNA_00078	acyl-CoA dehydrogenase	0.734423	0.723071	0.738269	74
	82451	82500	-	CCNA_00078	acyl-CoA dehydrogenase	0.506482	0.907709	0.844323	56
	82501	82550	-	CCNA_00078	acyl-CoA dehydrogenase	0.3942	0.886937	0.951878	64
	82551	82600	-	CCNA_00078	acyl-CoA dehydrogenase	0.672499	0.874802	0.930708	64
	82601	82650	-	CCNA_00078	acyl-CoA dehydrogenase	1.06949	1.0195	1.00289	62
	82651	82700	-	CCNA_00078	acyl-CoA dehydrogenase	0.963645	1.01735	0.975834	76
	82701	82750	-	CCNA_00078	acyl-CoA dehydrogenase	0.563748	0.888754	0.731439	62
	82751	82800	-	CCNA_00078	acyl-CoA dehydrogenase	0.66272	0.865583	0.855302	66
	82801	82850	-	CCNA_00078	acyl-CoA dehydrogenase	0.583882	0.91464	0.905591	72
	82851	82900	-	CCNA_00078	acyl-CoA dehydrogenase	0.386768	0.836671	0.844323	58
	82901	82950	-	CCNA_00078	acyl-CoA dehydrogenase	0.420406	0.782022	0.781438	68
	82951	83000	-	CCNA_00078	acyl-CoA dehydrogenase	0.367909	0.884509	0.80722	60
	83001	83050	-	CCNA_00078	acyl-CoA dehydrogenase	0.489768	0.822457	0.838626	74
	83051	83100	-	CCNA_00078	acyl-CoA dehydrogenase	0.578256	0.893925	0.723467	68
	83101	83150	-	CCNA_00078	acyl-CoA dehydrogenase	0.778307	1.04417	0.868347	62
	83151	83200	-	CCNA_00078	acyl-CoA dehydrogenase	1.30815	1.01133	1.1426	76
	83201	83250	-	CCNA_00078	acyl-CoA dehydrogenase	1.07354	1.00576	1.10134	68
	83251	83300	-	CCNA_00078	acyl-CoA dehydrogenase	0.601858	0.993531	0.944775	58
	83301	83350	-	CCNA_00078	acyl-CoA dehydrogenase	0.972233	1.00823	0.882482	64
	83351	83400				1.6958	0.953876	0.932042	80
	83401	83450	-	CCNA_00079	MerR-family transcriptional regulator	2.231	0.990279	1.0338	70
	83451	83500	-	CCNA_00079	MerR-family transcriptional regulator	2.42317	1.36891	1.07974	80
	83501	83550	-	CCNA_00079	MerR-family transcriptional regulator	1.38181	1.30025	1.09129	70
	83551	83600	-	CCNA_00079	MerR-family transcriptional regulator	0.936224	1.00775	0.988718	68
	83601	83650	-	CCNA_00079	MerR-family transcriptional regulator	0.739617	0.995059	0.866494	66
	83651	83700	-	CCNA_00079	MerR-family transcriptional regulator	0.526069	0.917105	0.863794	62
	83701	83750	-	CCNA_00079	MerR-family transcriptional regulator	0.459183	0.734684	0.807601	70
	83751	83800	-	CCNA_00079	MerR-family transcriptional regulator	0.363818	0.860677	0.874843	62
	83801	83850	-	CCNA_00079	MerR-family transcriptional regulator	0.383336	0.947796	1.03298	60
	83851	83900	-	CCNA_00079	MerR-family transcriptional regulator	0.268772	0.760232	0.970606	70
	83901	83950				0.243418	0.74362	0.842199	64
	83951	84000				0.325468	0.857572	0.787216	52
	84001	84050				0.342521	0.848729	0.899586	56
	84051	84100	+	CCNA_00080	LexA-related transcriptional repressor	0.393668	0.837075	0.988794	68
	84101	84150	+	CCNA_00080	LexA-related transcriptional repressor	0.872597	0.864795	0.864843	66
	84151	84200	+	CCNA_00080	LexA-related transcriptional repressor	1.70666	0.969648	0.809807	72
	84201	84250	+	CCNA_00080	LexA-related transcriptional repressor	1.96607	0.906788	0.890788	76
	84251	84300	+	CCNA_00080	LexA-related transcriptional repressor	1.73505	0.870937	0.895486	64
	84301	84350	+	CCNA_00080	LexA-related transcriptional repressor	2.49391	0.933906	0.89009	80
	84351	84400	+	CCNA_00080	LexA-related transcriptional repressor	3.37817	1.07612	0.895639	70
	84401	84450	+	CCNA_00080	LexA-related transcriptional repressor	3.10003	1.18872	1.00806	84
	84451	84500	+	CCNA_00080	LexA-related transcriptional repressor	2.17838	1.09944	1.06168	68
	84501	84550	+	CCNA_00080	LexA-related transcriptional repressor	1.88826	0.910909	0.804335	70
	84551	84600	+	CCNA_00080	LexA-related transcriptional repressor	2.52683	0.882992	0.706129	74
	84601	84650	+	CCNA_00080	LexA-related transcriptional repressor	2.36285	0.917105	0.848369	74
	84651	84700	+	CCNA_00080	LexA-related transcriptional repressor	1.27667	0.993965	0.93864	72
	84701	84750	+	CCNA_00080	LexA-related transcriptional repressor	0.395853	0.864403	0.896766	68
	84751	84800	-	CCNA_00081	hypothetical protein	0.997282	0.933304	0.985852	68
	84801	84850	-	CCNA_00081	hypothetical protein	1.42112	1.11258	1.08404	74
	84851	84900	-	CCNA_00081	hypothetical protein	0.663693	1.03057	1.01503	64
	84901	84950	-	CCNA_00081	hypothetical protein	0.402462	0.924794	1.05917	64
	84951	85000	-	CCNA_00081	hypothetical protein	0.387938	0.95764	1.12076	54
	85001	85050				0.397037	0.995732	1.14475	52
	85051	85100				0.477395	0.961597	1.03233	72
	85101	85150				0.477721	0.80482	0.919048	68
	85151	85200				0.242415	0.859786	0.911033	68
	85201	85250	-	lysS	class 1 lysyl-tRNA synthetase	0.238472	0.863031	0.893844	60
	85251	85300	-	lysS	class 1 lysyl-tRNA synthetase	0.48483	0.773808	0.817038	70
	85301	85350	-	lysS	class 1 lysyl-tRNA synthetase	0.737721	0.990387	0.845685	70
	85351	85400	-	lysS	class 1 lysyl-tRNA synthetase	0.563645	1.02356	0.884177	60
	85401	85450	-	lysS	class 1 lysyl-tRNA synthetase	0.489316	0.947862	0.838023	72
	85451	85500	-	lysS	class 1 lysyl-tRNA synthetase	0.518675	0.889145	1.02425	70
	85501	85550	-	lysS	class 1 lysyl-tRNA synthetase	0.524154	0.974828	1.1035	58
	85551	85600	-	lysS	class 1 lysyl-tRNA synthetase	0.655026	1.08886	1.00439	74
	85601	85650	-	lysS	class 1 lysyl-tRNA synthetase	0.595779	1.05374	0.809807	58
	85651	85700	-	lysS	class 1 lysyl-tRNA synthetase	0.550537	0.895777	0.718334	70
	85701	85750	-	lysS	class 1 lysyl-tRNA synthetase	0.479773	0.899563	0.976956	68
	85751	85800	-	lysS	class 1 lysyl-tRNA synthetase	0.337405	0.883235	0.962303	64
	85801	85850	-	lysS	class 1 lysyl-tRNA synthetase	0.269563	0.819858	0.857443	52
	85851	85900	-	lysS	class 1 lysyl-tRNA synthetase	0.283525	0.903725	0.78937	68
	85901	85950	-	lysS	class 1 lysyl-tRNA synthetase	0.234056	0.874116	0.672429	52
	85951	86000	-	lysS	class 1 lysyl-tRNA synthetase	0.2594	0.851024	0.742753	68
	86001	86050	-	lysS	class 1 lysyl-tRNA synthetase	0.442945	1.00956	0.83593	62
	86051	86100	-	lysS	class 1 lysyl-tRNA synthetase	0.42395	1.01747	1.05428	68
	86101	86150	-	lysS	class 1 lysyl-tRNA synthetase	0.348362	1.01708	1.10171	68
	86151	86200	-	lysS	class 1 lysyl-tRNA synthetase	0.379025	0.907982	0.907881	64
	86201	86250	-	lysS	class 1 lysyl-tRNA synthetase	0.609634	0.989087	1.08288	66
	86251	86300	-	lysS	class 1 lysyl-tRNA synthetase	0.845087	1.11848	1.16096	68
	86301	86350	-	lysS	class 1 lysyl-tRNA synthetase	0.653927	1.05668	1.01071	70
	86351	86400	-	lysS	class 1 lysyl-tRNA synthetase	0.842602	0.97901	0.898886	54
	86401	86450	-	lysS	class 1 lysyl-tRNA synthetase	1.16941	0.984439	0.894099	72
	86451	86500	-	lysS	class 1 lysyl-tRNA synthetase	0.738535	1.17013	0.996934	70
	86501	86550	-	lysS	class 1 lysyl-tRNA synthetase	0.464884	1.06258	1.01366	58
	86551	86600	-	lysS	class 1 lysyl-tRNA synthetase	1.07135	0.852104	0.951732	70
	86601	86650	-	lysS	class 1 lysyl-tRNA synthetase	1.48054	0.765143	0.800391	70
	86651	86700	-	lysS	class 1 lysyl-tRNA synthetase	0.919014	0.911626	0.768126	68
	86701	86750	-	lysS	class 1 lysyl-tRNA synthetase	1.36885	0.999463	0.859506	66
	86751	86800	-	lysS	class 1 lysyl-tRNA synthetase	2.14258	0.89445	0.816209	82
	86801	86850	-	lysS	class 1 lysyl-tRNA synthetase	1.92228	0.814672	0.794412	78
	86851	86900	-	lysS	class 1 lysyl-tRNA synthetase	1.28098	0.75638	0.796128	66
	86901	86950				0.806969	0.79049	0.7252	70
	86951	87000				1.76934	0.689344	0.663542	74
	87001	87050	-	CCNA_00083	phosphoglucomutase/phosphomannomutase	2.20288	0.896875	0.89317	66
	87051	87100	-	CCNA_00083	phosphoglucomutase/phosphomannomutase	0.688068	1.06351	0.936644	72
	87101	87150	-	CCNA_00083	phosphoglucomutase/phosphomannomutase	0.848663	1.00453	0.769025	54
	87151	87200	-	CCNA_00083	phosphoglucomutase/phosphomannomutase	1.72265	1.04856	0.723428	74
	87201	87250	-	CCNA_00083	phosphoglucomutase/phosphomannomutase	1.9486	1.03668	0.72069	74
	87251	87300	-	CCNA_00083	phosphoglucomutase/phosphomannomutase	2.04674	0.998815	0.865804	72
	87301	87350	-	CCNA_00083	phosphoglucomutase/phosphomannomutase	1.92251	1.05565	1.01334	78
	87351	87400	-	CCNA_00083	phosphoglucomutase/phosphomannomutase	1.23308	0.94926	0.869061	74
	87401	87450	-	CCNA_00083	phosphoglucomutase/phosphomannomutase	0.781445	0.863946	0.842461	68
	87451	87500	-	CCNA_00083	phosphoglucomutase/phosphomannomutase	1.81738	0.967681	0.89317	70
	87501	87550	-	CCNA_00083	phosphoglucomutase/phosphomannomutase	1.78622	0.844702	0.671287	76
	87551	87600	-	CCNA_00083	phosphoglucomutase/phosphomannomutase	1.15315	0.87097	0.839434	66
	87601	87650	-	CCNA_00083	phosphoglucomutase/phosphomannomutase	1.36141	1.04075	1.09271	64
	87651	87700	-	CCNA_00083	phosphoglucomutase/phosphomannomutase	0.737276	1.02315	1.01226	68
	87701	87750	-	CCNA_00083	phosphoglucomutase/phosphomannomutase	1.25828	0.876294	0.884309	64
	87751	87800	-	CCNA_00083	phosphoglucomutase/phosphomannomutase	1.80801	0.62378	0.875378	78
	87801	87850	-	CCNA_00083	phosphoglucomutase/phosphomannomutase	0.866616	0.948641	0.957318	64
	87851	87900	-	CCNA_00083	phosphoglucomutase/phosphomannomutase	1.03307	1.11608	0.809807	66
	87901	87950	-	CCNA_00083	phosphoglucomutase/phosphomannomutase	2.19753	0.89163	0.787312	72
	87951	88000	-	CCNA_00083	phosphoglucomutase/phosphomannomutase	3.07147	0.816546	0.909257	80
	88001	88050	-	CCNA_00083	phosphoglucomutase/phosphomannomutase	2.40743	0.888446	1.11348	70
	88051	88100	-	CCNA_00083	phosphoglucomutase/phosphomannomutase	1.81895	0.974424	1.12216	68
	88101	88150	-	CCNA_00083	phosphoglucomutase/phosphomannomutase	2.82073	1.02289	1.14694	74
	88151	88200	-	CCNA_00083	phosphoglucomutase/phosphomannomutase	2.97314	0.954285	1.09433	76
	88201	88250	-	CCNA_00083	phosphoglucomutase/phosphomannomutase	2.31655	0.895059	0.757896	70
	88251	88300	-	CCNA_00083	phosphoglucomutase/phosphomannomutase	2.37082	0.814672	0.748225	74
	88301	88350	-	CCNA_00083	phosphoglucomutase/phosphomannomutase	2.2758	0.799295	0.816209	74
	88351	88400	-	CCNA_00083	phosphoglucomutase/phosphomannomutase	1.91116	0.805484	0.858517	72
	88401	88450	-	CCNA_00083	phosphoglucomutase/phosphomannomutase	1.51709	0.790752	0.930983	72
	88451	88500	-	CCNA_00083	phosphoglucomutase/phosphomannomutase	1.12565	0.843059	1.03983	74
	88501	88550	-	CCNA_00083	phosphoglucomutase/phosphomannomutase	1.12584	0.954834	1.07633	70
	88551	88600	-	CCNA_00083	phosphoglucomutase/phosphomannomutase	0.740361	0.916626	0.92501	66
	88601	88650	-	CCNA_00083	phosphoglucomutase/phosphomannomutase	0.441209	1.00539	1.0332	56
	88651	88700	-	CCNA_00083	phosphoglucomutase/phosphomannomutase	0.424332	0.91793	1.07489	60
	88701	88750				0.255334	0.818679	0.948865	54
	88751	88800				0.22634	0.987652	0.987787	54
	88801	88850				0.174452	1.16632	1.04118	74
	88851	88900				0.128838	1.30309	1.04755	72
	88901	88950				0.46091	0.975306	1.04652	66
	88951	89000				0.460965	0.909667	0.899442	62
	89001	89050				0.597367	0.925233	0.76146	62
	89051	89100	+	purH	phosphoribosylaminoimidazolecarboxamide formyltransferase/IMP cyclohydrolase	1.28431	1.13168	0.913628	80
	89101	89150	+	purH	phosphoribosylaminoimidazolecarboxamide formyltransferase/IMP cyclohydrolase	1.3045	1.31209	1.07079	72
	89151	89200	+	purH	phosphoribosylaminoimidazolecarboxamide formyltransferase/IMP cyclohydrolase	1.3162	0.946844	0.874185	70
	89201	89250	+	purH	phosphoribosylaminoimidazolecarboxamide formyltransferase/IMP cyclohydrolase	1.06274	0.910909	0.7973	72
	89251	89300	+	purH	phosphoribosylaminoimidazolecarboxamide formyltransferase/IMP cyclohydrolase	0.843712	0.989604	0.816209	68
	89301	89350	+	purH	phosphoribosylaminoimidazolecarboxamide formyltransferase/IMP cyclohydrolase	1.66875	0.89648	0.894515	74
	89351	89400	+	purH	phosphoribosylaminoimidazolecarboxamide formyltransferase/IMP cyclohydrolase	1.09401	0.910665	1.05548	60
	89401	89450	+	purH	phosphoribosylaminoimidazolecarboxamide formyltransferase/IMP cyclohydrolase	0.348444	0.868837	0.958982	66
	89451	89500	+	purH	phosphoribosylaminoimidazolecarboxamide formyltransferase/IMP cyclohydrolase	0.58514	0.852621	0.799684	68
	89501	89550	+	purH	phosphoribosylaminoimidazolecarboxamide formyltransferase/IMP cyclohydrolase	0.921062	0.974656	0.875378	66
	89551	89600	+	purH	phosphoribosylaminoimidazolecarboxamide formyltransferase/IMP cyclohydrolase	1.58285	0.979282	1.03971	70
	89601	89650	+	purH	phosphoribosylaminoimidazolecarboxamide formyltransferase/IMP cyclohydrolase	1.79174	0.892399	0.911033	78
	89651	89700	+	purH	phosphoribosylaminoimidazolecarboxamide formyltransferase/IMP cyclohydrolase	1.43674	0.796294	0.747514	68
	89701	89750	+	purH	phosphoribosylaminoimidazolecarboxamide formyltransferase/IMP cyclohydrolase	1.21158	0.84023	0.838388	70
	89751	89800	+	purH	phosphoribosylaminoimidazolecarboxamide formyltransferase/IMP cyclohydrolase	1.59158	1.00308	0.931278	74
	89801	89850	+	purH	phosphoribosylaminoimidazolecarboxamide formyltransferase/IMP cyclohydrolase	1.65284	1.06996	0.889788	56
	89851	89900	+	purH	phosphoribosylaminoimidazolecarboxamide formyltransferase/IMP cyclohydrolase	1.47284	1.02755	0.869061	76
	89901	89950	+	purH	phosphoribosylaminoimidazolecarboxamide formyltransferase/IMP cyclohydrolase	1.76606	0.975727	0.809807	72
	89951	90000	+	purH	phosphoribosylaminoimidazolecarboxamide formyltransferase/IMP cyclohydrolase	1.59192	0.816952	0.780572	70
	90001	90050	+	purH	phosphoribosylaminoimidazolecarboxamide formyltransferase/IMP cyclohydrolase	1.1495	0.985269	0.80668	72
	90051	90100	+	purH	phosphoribosylaminoimidazolecarboxamide formyltransferase/IMP cyclohydrolase	0.45602	1.02159	0.90543	64
	90101	90150	+	purH	phosphoribosylaminoimidazolecarboxamide formyltransferase/IMP cyclohydrolase	0.33308	0.725307	1.03562	62
	90151	90200	+	purH	phosphoribosylaminoimidazolecarboxamide formyltransferase/IMP cyclohydrolase	0.864954	0.816351	1.05919	68
	90201	90250	+	purH	phosphoribosylaminoimidazolecarboxamide formyltransferase/IMP cyclohydrolase	0.932387	0.976774	0.985708	70
	90251	90300	+	purH	phosphoribosylaminoimidazolecarboxamide formyltransferase/IMP cyclohydrolase	0.41529	0.833692	0.841317	66
	90301	90350	+	purH	phosphoribosylaminoimidazolecarboxamide formyltransferase/IMP cyclohydrolase	0.811394	0.740053	0.800809	58
	90351	90400	+	purH	phosphoribosylaminoimidazolecarboxamide formyltransferase/IMP cyclohydrolase	1.58409	0.837776	0.864874	78
	90401	90450	+	purH	phosphoribosylaminoimidazolecarboxamide formyltransferase/IMP cyclohydrolase	1.67596	0.901537	0.8398	74
	90451	90500	+	purH	phosphoribosylaminoimidazolecarboxamide formyltransferase/IMP cyclohydrolase	1.03653	0.831127	0.906213	66
	90501	90550	+	purH	phosphoribosylaminoimidazolecarboxamide formyltransferase/IMP cyclohydrolase	0.907976	0.882022	1.05764	72
	90551	90600	+	purH	phosphoribosylaminoimidazolecarboxamide formyltransferase/IMP cyclohydrolase	0.682893	0.793026	0.952714	66
	90601	90650	+	purH	phosphoribosylaminoimidazolecarboxamide formyltransferase/IMP cyclohydrolase	0.375045	0.80723	0.792986	54
	90651	90700	+	CCNA_00085	dienelactone hydrolase-related protein	0.507373	0.916366	0.846379	60
	90701	90750	+	CCNA_00085	dienelactone hydrolase-related protein	1.49179	0.828922	1.03228	72
	90751	90800	+	CCNA_00085	dienelactone hydrolase-related protein	1.90418	0.701819	0.864709	74
	90801	90850	+	CCNA_00085	dienelactone hydrolase-related protein	1.6161	0.850233	0.800167	76
	90851	90900	+	CCNA_00085	dienelactone hydrolase-related protein	1.96491	0.842095	0.869793	68
	90901	90950	+	CCNA_00085	dienelactone hydrolase-related protein	1.66799	0.765572	0.84704	68
	90951	91000	+	CCNA_00085	dienelactone hydrolase-related protein	0.839373	0.848586	0.856348	70
	91001	91050	+	CCNA_00085	dienelactone hydrolase-related protein	1.86858	0.91521	0.933621	68
	91051	91100	+	CCNA_00085	dienelactone hydrolase-related protein	1.96491	0.802467	0.929779	74
	91101	91150	+	CCNA_00085	dienelactone hydrolase-related protein	0.997818	0.736475	0.847101	62
	91151	91200	+	CCNA_00085	dienelactone hydrolase-related protein	1.61499	0.833993	0.86765	76
	91201	91250	+	CCNA_00085	dienelactone hydrolase-related protein	2.05826	0.992364	0.704718	72
	91251	91300	+	CCNA_00085	dienelactone hydrolase-related protein	1.11018	0.919042	0.804335	68
	91301	91350	+	CCNA_00085	dienelactone hydrolase-related protein	0.475449	0.913152	1.05859	62
	91351	91400	+	CCNA_00085	dienelactone hydrolase-related protein	0.584819	0.9036	0.931833	70
	91401	91450	+	CCNA_00085	dienelactone hydrolase-related protein	0.504121	0.76543	0.759973	52
	91451	91500	-	gdhZ	NAD-specific glutamate dehydrogenase GdhZ	1.0385	0.802467	0.660095	76
	91501	91550	-	gdhZ	NAD-specific glutamate dehydrogenase GdhZ	1.44347	0.901844	0.646843	64
	91551	91600	-	gdhZ	NAD-specific glutamate dehydrogenase GdhZ	1.33616	0.864795	0.699736	74
	91601	91650	-	gdhZ	NAD-specific glutamate dehydrogenase GdhZ	1.79502	0.859786	0.831118	78
	91651	91700	-	gdhZ	NAD-specific glutamate dehydrogenase GdhZ	1.24006	0.8812	0.898427	62
	91701	91750	-	gdhZ	NAD-specific glutamate dehydrogenase GdhZ	1.79191	0.983669	0.818515	64
	91751	91800	-	gdhZ	NAD-specific glutamate dehydrogenase GdhZ	2.74206	0.922996	0.845016	80
	91801	91850	-	gdhZ	NAD-specific glutamate dehydrogenase GdhZ	1.64128	0.911444	1.08974	64
	91851	91900	-	gdhZ	NAD-specific glutamate dehydrogenase GdhZ	1.39896	0.876257	1.05182	70
	91901	91950	-	gdhZ	NAD-specific glutamate dehydrogenase GdhZ	1.59158	0.740053	0.809807	76
	91951	92000	-	gdhZ	NAD-specific glutamate dehydrogenase GdhZ	1.45469	0.863212	0.919502	66
	92001	92050	-	gdhZ	NAD-specific glutamate dehydrogenase GdhZ	1.79984	1.01209	0.813112	74
	92051	92100	-	gdhZ	NAD-specific glutamate dehydrogenase GdhZ	2.22212	0.986164	0.68297	76
	92101	92150	-	gdhZ	NAD-specific glutamate dehydrogenase GdhZ	1.55398	1.02611	0.876185	70
	92151	92200	-	gdhZ	NAD-specific glutamate dehydrogenase GdhZ	0.668142	1.11356	1.07023	62
	92201	92250	-	gdhZ	NAD-specific glutamate dehydrogenase GdhZ	1.23837	0.875419	0.982811	72
	92251	92300	-	gdhZ	NAD-specific glutamate dehydrogenase GdhZ	1.07684	0.780265	0.912233	74
	92301	92350	-	gdhZ	NAD-specific glutamate dehydrogenase GdhZ	0.463286	0.86865	0.884944	62
	92351	92400	-	gdhZ	NAD-specific glutamate dehydrogenase GdhZ	0.397454	0.817608	0.794528	64
	92401	92450	-	gdhZ	NAD-specific glutamate dehydrogenase GdhZ	0.365512	0.807963	0.831994	72
	92451	92500	-	gdhZ	NAD-specific glutamate dehydrogenase GdhZ	0.526626	0.796567	0.884238	60
	92501	92550	-	gdhZ	NAD-specific glutamate dehydrogenase GdhZ	0.569456	0.819013	0.818156	72
	92551	92600	-	gdhZ	NAD-specific glutamate dehydrogenase GdhZ	0.534522	0.75804	0.798599	74
	92601	92650	-	gdhZ	NAD-specific glutamate dehydrogenase GdhZ	0.415118	0.719192	0.779248	58
	92651	92700	-	gdhZ	NAD-specific glutamate dehydrogenase GdhZ	0.334176	0.688803	0.784572	58
	92701	92750	-	gdhZ	NAD-specific glutamate dehydrogenase GdhZ	0.336368	0.807272	0.865572	64
	92751	92800	-	gdhZ	NAD-specific glutamate dehydrogenase GdhZ	0.38959	0.924131	0.768011	58
	92801	92850	-	gdhZ	NAD-specific glutamate dehydrogenase GdhZ	0.408017	0.845844	0.796128	70
	92851	92900	-	gdhZ	NAD-specific glutamate dehydrogenase GdhZ	0.408181	0.849671	0.849036	66
	92901	92950	-	gdhZ	NAD-specific glutamate dehydrogenase GdhZ	0.383436	0.838071	0.787696	70
	92951	93000	-	gdhZ	NAD-specific glutamate dehydrogenase GdhZ	0.49455	0.743815	0.815188	66
	93001	93050	-	gdhZ	NAD-specific glutamate dehydrogenase GdhZ	0.430078	0.767359	0.706051	60
	93051	93100	-	gdhZ	NAD-specific glutamate dehydrogenase GdhZ	0.285472	0.789312	0.653156	66
	93101	93150	-	gdhZ	NAD-specific glutamate dehydrogenase GdhZ	0.474569	0.913152	0.728826	66
	93151	93200	-	gdhZ	NAD-specific glutamate dehydrogenase GdhZ	0.430598	0.796875	0.804164	66
	93201	93250	-	gdhZ	NAD-specific glutamate dehydrogenase GdhZ	0.521769	0.751718	0.883426	72
	93251	93300	-	gdhZ	NAD-specific glutamate dehydrogenase GdhZ	0.563862	1.0122	1.01226	66
	93301	93350	-	gdhZ	NAD-specific glutamate dehydrogenase GdhZ	0.324812	0.933482	0.958547	58
	93351	93400	-	gdhZ	NAD-specific glutamate dehydrogenase GdhZ	0.322948	0.712993	0.897278	70
	93401	93450	-	gdhZ	NAD-specific glutamate dehydrogenase GdhZ	0.561734	0.787877	0.83042	66
	93451	93500	-	gdhZ	NAD-specific glutamate dehydrogenase GdhZ	0.808109	0.810914	0.809807	70
	93501	93550	-	gdhZ	NAD-specific glutamate dehydrogenase GdhZ	0.709999	0.769652	0.839911	70
	93551	93600	-	gdhZ	NAD-specific glutamate dehydrogenase GdhZ	0.421815	0.828922	0.703019	68
	93601	93650	-	gdhZ	NAD-specific glutamate dehydrogenase GdhZ	0.295149	0.783426	0.790591	70
	93651	93700	-	gdhZ	NAD-specific glutamate dehydrogenase GdhZ	0.309045	0.833631	0.967051	56
	93701	93750	-	gdhZ	NAD-specific glutamate dehydrogenase GdhZ	0.623084	1.04348	0.986693	70
	93751	93800	-	gdhZ	NAD-specific glutamate dehydrogenase GdhZ	0.617715	1.04238	0.943384	66
	93801	93850	-	gdhZ	NAD-specific glutamate dehydrogenase GdhZ	0.37385	0.953101	0.86232	60
	93851	93900	-	gdhZ	NAD-specific glutamate dehydrogenase GdhZ	0.862663	0.945765	0.841621	76
	93901	93950	-	gdhZ	NAD-specific glutamate dehydrogenase GdhZ	0.919565	0.822457	0.760815	64
	93951	94000	-	gdhZ	NAD-specific glutamate dehydrogenase GdhZ	0.416458	0.855043	0.804222	70
	94001	94050	-	gdhZ	NAD-specific glutamate dehydrogenase GdhZ	0.441106	0.810183	0.700795	54
	94051	94100	-	gdhZ	NAD-specific glutamate dehydrogenase GdhZ	0.865831	0.751182	0.675854	76
	94101	94150	-	gdhZ	NAD-specific glutamate dehydrogenase GdhZ	0.659526	0.877191	0.875378	66
	94151	94200	-	gdhZ	NAD-specific glutamate dehydrogenase GdhZ	0.273769	0.929935	0.955982	68
	94201	94250	-	gdhZ	NAD-specific glutamate dehydrogenase GdhZ	0.274017	0.914309	0.939602	58
	94251	94300	-	gdhZ	NAD-specific glutamate dehydrogenase GdhZ	0.325329	0.920204	0.956761	68
	94301	94350	-	gdhZ	NAD-specific glutamate dehydrogenase GdhZ	0.58074	0.886937	0.995515	68
	94351	94400	-	gdhZ	NAD-specific glutamate dehydrogenase GdhZ	0.480679	0.888638	1.08427	58
	94401	94450	-	gdhZ	NAD-specific glutamate dehydrogenase GdhZ	0.363582	0.903749	0.967051	52
	94451	94500	-	gdhZ	NAD-specific glutamate dehydrogenase GdhZ	0.390358	0.750783	0.790591	60
	94501	94550	-	gdhZ	NAD-specific glutamate dehydrogenase GdhZ	0.329878	0.791696	0.709261	62
	94551	94600	-	gdhZ	NAD-specific glutamate dehydrogenase GdhZ	0.756947	0.819541	0.895957	62
	94601	94650	-	gdhZ	NAD-specific glutamate dehydrogenase GdhZ	0.92193	0.781027	1.06635	74
	94651	94700	-	gdhZ	NAD-specific glutamate dehydrogenase GdhZ	0.473256	0.978834	1.00558	68
	94701	94750	-	gdhZ	NAD-specific glutamate dehydrogenase GdhZ	0.475449	0.943339	0.906273	58
	94751	94800	-	gdhZ	NAD-specific glutamate dehydrogenase GdhZ	0.730429	0.879484	0.955221	60
	94801	94850	-	gdhZ	NAD-specific glutamate dehydrogenase GdhZ	1.07158	0.95716	0.878104	76
	94851	94900	-	gdhZ	NAD-specific glutamate dehydrogenase GdhZ	0.96143	0.898146	0.747514	74
	94901	94950	-	gdhZ	NAD-specific glutamate dehydrogenase GdhZ	0.810024	0.988619	0.87581	54
	94951	95000	-	gdhZ	NAD-specific glutamate dehydrogenase GdhZ	0.678255	1.05836	0.819836	58
	95001	95050	-	gdhZ	NAD-specific glutamate dehydrogenase GdhZ	0.699866	0.939281	0.868219	78
	95051	95100	-	gdhZ	NAD-specific glutamate dehydrogenase GdhZ	0.639951	0.769454	0.968693	64
	95101	95150	-	gdhZ	NAD-specific glutamate dehydrogenase GdhZ	0.34999	0.73497	0.862785	64
	95151	95200	-	gdhZ	NAD-specific glutamate dehydrogenase GdhZ	0.30364	0.788912	0.927448	62
	95201	95250	-	gdhZ	NAD-specific glutamate dehydrogenase GdhZ	0.544826	0.789048	0.820641	60
	95251	95300	-	gdhZ	NAD-specific glutamate dehydrogenase GdhZ	0.625186	0.879781	0.645693	76
	95301	95350	-	gdhZ	NAD-specific glutamate dehydrogenase GdhZ	0.409598	0.794108	0.818243	64
	95351	95400	-	gdhZ	NAD-specific glutamate dehydrogenase GdhZ	0.292352	0.832299	0.921193	64
	95401	95450	-	gdhZ	NAD-specific glutamate dehydrogenase GdhZ	0.378948	1.05085	0.771245	68
	95451	95500	-	gdhZ	NAD-specific glutamate dehydrogenase GdhZ	0.466385	0.994941	0.842678	68
	95501	95550	-	gdhZ	NAD-specific glutamate dehydrogenase GdhZ	0.391453	0.855592	0.914207	60
	95551	95600	-	gdhZ	NAD-specific glutamate dehydrogenase GdhZ	0.30978	0.858522	0.902101	66
	95601	95650	-	gdhZ	NAD-specific glutamate dehydrogenase GdhZ	0.271807	0.893068	0.7445	64
	95651	95700	-	gdhZ	NAD-specific glutamate dehydrogenase GdhZ	0.250278	0.858084	0.7617	64
	95701	95750	-	gdhZ	NAD-specific glutamate dehydrogenase GdhZ	0.352505	0.93567	0.816364	72
	95751	95800	-	gdhZ	NAD-specific glutamate dehydrogenase GdhZ	0.420276	0.861041	0.797985	60
	95801	95850	-	gdhZ	NAD-specific glutamate dehydrogenase GdhZ	0.324406	0.87808	0.841806	62
	95851	95900	-	gdhZ	NAD-specific glutamate dehydrogenase GdhZ	0.339611	0.975548	0.920957	56
	95901	95950	-	gdhZ	NAD-specific glutamate dehydrogenase GdhZ	0.309987	0.974233	0.966893	64
	95951	96000	-	gdhZ	NAD-specific glutamate dehydrogenase GdhZ	0.286234	0.866358	0.889756	64
	96001	96050	-	gdhZ	NAD-specific glutamate dehydrogenase GdhZ	0.598297	0.840454	0.862516	66
	96051	96100	-	gdhZ	NAD-specific glutamate dehydrogenase GdhZ	0.628355	0.830586	0.910214	64
	96101	96150	-	gdhZ	NAD-specific glutamate dehydrogenase GdhZ	0.62857	0.695623	0.846512	72
	96151	96200	-	gdhZ	NAD-specific glutamate dehydrogenase GdhZ	0.723707	0.871391	1.00605	64
	96201	96250	-	gdhZ	NAD-specific glutamate dehydrogenase GdhZ	0.524511	0.971662	1.17081	68
	96251	96300	-	gdhZ	NAD-specific glutamate dehydrogenase GdhZ	0.41368	0.92066	1.2304	54
	96301	96350				0.686837	0.872551	1.22532	34
	96351	96400				0.677091	0.827544	1.16591	58
	96401	96450				0.43386	0.848136	1.139	52
	96451	96500				0.606188	0.900611	1.1448	80
	96501	96550				0.692416	1.00308	1.50995	76
	96551	96600				0.493645	1.08698	1.51655	62
	96601	96650	-	CCNA_00087	PerM-family permease	0.212902	1.03876	1.16867	56
	96651	96700	-	CCNA_00087	PerM-family permease	0.161521	0.976805	1.06336	70
	96701	96750	-	CCNA_00087	PerM-family permease	0.365881	0.996166	1.11698	66
	96751	96800	-	CCNA_00087	PerM-family permease	0.617057	0.902776	0.846616	72
	96801	96850	-	CCNA_00087	PerM-family permease	0.449005	0.958047	0.751964	64
	96851	96900	-	CCNA_00087	PerM-family permease	0.429232	0.975757	0.928184	56
	96901	96950	-	CCNA_00087	PerM-family permease	0.318715	0.896373	0.887342	64
	96951	97000	-	CCNA_00087	PerM-family permease	0.202908	0.979437	0.849836	70
	97001	97050	-	CCNA_00087	PerM-family permease	0.276767	0.966475	0.868917	54
	97051	97100	-	CCNA_00087	PerM-family permease	0.284146	0.899263	0.916941	62
	97101	97150	-	CCNA_00087	PerM-family permease	0.310995	0.982953	0.84063	60
	97151	97200	-	CCNA_00087	PerM-family permease	0.369023	1.04555	0.91325	54
	97201	97250	-	CCNA_00087	PerM-family permease	0.448927	0.887976	0.935925	68
	97251	97300	-	CCNA_00087	PerM-family permease	0.348594	0.708561	0.801192	58
	97301	97350	-	CCNA_00087	PerM-family permease	0.293931	0.765143	0.82864	64
	97351	97400	-	CCNA_00087	PerM-family permease	0.322836	0.940824	0.89358	70
	97401	97450	-	CCNA_00087	PerM-family permease	0.272413	1.0467	0.893767	58
	97451	97500	-	CCNA_00087	PerM-family permease	0.316088	0.913419	0.765541	54
	97501	97550	-	CCNA_00087	PerM-family permease	0.723303	0.813202	0.780015	70
	97551	97600	-	CCNA_00087	PerM-family permease	0.723885	0.827286	0.993475	68
	97601	97650	-	CCNA_00087	PerM-family permease	0.362409	0.776581	1.05362	62
	97651	97700	-	CCNA_00087	PerM-family permease	0.853404	0.824072	0.971769	70
	97701	97750	-	CCNA_00087	PerM-family permease	1.03244	0.875419	1.00826	62
	97751	97800				0.836169	0.854536	0.871624	70
	97801	97850	+	CCNA_00088	HerA helicase-related ATPase	0.615599	0.832697	0.765434	54
	97851	97900	+	CCNA_00088	HerA helicase-related ATPase	0.422811	0.888754	0.914298	64
	97901	97950	+	CCNA_00088	HerA helicase-related ATPase	0.825406	0.864699	0.902357	72
	97951	98000	+	CCNA_00088	HerA helicase-related ATPase	0.713493	0.795996	0.783684	64
	98001	98050	+	CCNA_00088	HerA helicase-related ATPase	0.572969	0.98222	0.932898	68
	98051	98100	+	CCNA_00088	HerA helicase-related ATPase	0.771613	0.908287	0.943292	64
	98101	98150	+	CCNA_00088	HerA helicase-related ATPase	0.655357	0.810492	0.801709	72
	98151	98200	+	CCNA_00088	HerA helicase-related ATPase	0.436684	1.10587	0.970052	66
	98201	98250	+	CCNA_00088	HerA helicase-related ATPase	0.33951	1.04056	0.934393	60
	98251	98300	+	CCNA_00088	HerA helicase-related ATPase	0.37318	0.900671	0.832459	66
	98301	98350	+	CCNA_00088	HerA helicase-related ATPase	0.319975	0.937058	0.78418	58
	98351	98400	+	CCNA_00088	HerA helicase-related ATPase	0.326168	0.900834	0.901237	64
	98401	98450	+	CCNA_00088	HerA helicase-related ATPase	0.42271	0.829305	1.05627	70
	98451	98500	+	CCNA_00088	HerA helicase-related ATPase	0.435146	0.940921	0.966636	66
	98501	98550	+	CCNA_00088	HerA helicase-related ATPase	0.36336	1.09427	0.840953	62
	98551	98600	+	CCNA_00088	HerA helicase-related ATPase	0.320991	0.886535	0.809807	54
	98601	98650	+	CCNA_00088	HerA helicase-related ATPase	0.379306	0.727639	0.812411	60
	98651	98700	+	CCNA_00088	HerA helicase-related ATPase	0.426994	0.829577	0.869995	62
	98701	98750	+	CCNA_00088	HerA helicase-related ATPase	0.475736	0.87827	0.917957	58
	98751	98800	+	CCNA_00088	HerA helicase-related ATPase	0.852069	0.682999	0.723367	68
	98801	98850	+	CCNA_00088	HerA helicase-related ATPase	1.01399	0.899891	0.721841	68
	98851	98900	+	CCNA_00088	HerA helicase-related ATPase	1.04105	1.22694	0.82544	72
	98901	98950	+	CCNA_00088	HerA helicase-related ATPase	1.25181	1.02788	0.791609	68
	98951	99000	+	CCNA_00088	HerA helicase-related ATPase	1.65023	0.814957	0.888582	72
	99001	99050	+	CCNA_00088	HerA helicase-related ATPase	1.95179	0.897675	0.947063	74
	99051	99100	+	CCNA_00088	HerA helicase-related ATPase	1.29631	0.955163	0.944229	70
	99101	99150	+	CCNA_00088	HerA helicase-related ATPase	1.73121	0.965036	0.931976	70
	99151	99200	+	CCNA_00088	HerA helicase-related ATPase	2.82251	1.12662	0.753958	78
	99201	99250	+	CCNA_00088	HerA helicase-related ATPase	2.58497	1.10783	0.752476	80
	99251	99300	+	CCNA_00088	HerA helicase-related ATPase	1.79535	0.991283	0.857443	66
	99301	99350	+	CCNA_00088	HerA helicase-related ATPase	1.76691	0.875419	0.786249	72
	99351	99400	+	CCNA_00088	HerA helicase-related ATPase	1.39973	0.797205	0.708913	70
	99401	99450				0.487053	0.869726	0.765338	62
	99451	99500	-	CCNA_00089	MHYT/PAS-family GGDEF/EAL protein	0.748419	0.857727	0.792835	62
	99501	99550	-	CCNA_00089	MHYT/PAS-family GGDEF/EAL protein	1.08388	0.864403	0.758175	74
	99551	99600	-	CCNA_00089	MHYT/PAS-family GGDEF/EAL protein	0.710837	0.809897	0.742323	76
	99601	99650	-	CCNA_00089	MHYT/PAS-family GGDEF/EAL protein	0.716753	0.792942	0.800195	64
	99651	99700	-	CCNA_00089	MHYT/PAS-family GGDEF/EAL protein	0.947711	0.864006	0.812291	76
	99701	99750	-	CCNA_00089	MHYT/PAS-family GGDEF/EAL protein	0.552398	0.906943	0.794104	48
	99751	99800	-	CCNA_00089	MHYT/PAS-family GGDEF/EAL protein	0.239981	0.97515	0.930253	64
[truncated: 78,863 more rows]
