# Supplementary material for: Molecular architecture of the DNA-binding sites of the P-loop ATPases MipZ and ParA from Caulobacter crescentus
Source: Nucleic Acids Res. 2020 Mar 30;48(9):4769–79. doi: 10.1093/nar/gkaa192 (PMC7229837; doi:10.1093/nar/gkaa192)
Supplement: gkaa192_Supplemental_Files [file gkaa192_supplemental_files.zip › Dataset S2.xlsx]

## Sheet: Metadata_AllDatasets
Overview of data obtained by hydrogen-deuterium exchange mass spectrometry (HDX-MS)
Dataset 1	MipZ_D42A/DNA, related to Figure 4		Dataset 2	ParA/DNA, related to Figure 5
Conditions of H/D exchange	25 °C in 50 mM Hepes-Na pH 7.2, 50 mM NaCl, 5 mM MgCl2, 0.1 mM EDTA, 1 mM ATPgS; final D2O = 90 %		Conditions of H/D exchange	25 °C in 25 mM Hepes-K pH 7.4, 50 mM K-glutamate, 450 mM KCl, 1 mM MgSO4, 1 mM DTT, 1 mM ATPgS; final D2O = 90 %
Time course of H/D exchange	15/30/60/120/600 s		Time course of H/D exchange	15/30/60/120/600 s
Replicates	3, technical (separate H/D exchange reactions measured)		Replicates	3, technical (separate H/D exchange reactions measured)
Number of Peptides	168		Number of Peptides	78
Sequence coverage [%]	94.2		Sequence coverage [%]	93.6
Redundancy	6.93		Redundancy	3.02
Significance criterium applied	0.5 Da (Houde et al., 2011)		Significance criterium applied	0.5 Da (Houde et al., 2011)
Houde, D., Berkowitz, S.A., and Engen, J.R. (2011). The utility of hydrogen/deuterium exchange mass spectrometry in biopharmaceutical comparability studies. Journal of Pharmaceutical Sciences 100, 2071-2086.

## Sheet: Dataset 1, MipZ_D42A
Protein state	Start	End	Peptide sequence	Peptide mass [Da]	Retention time [min]	Retention time SD [min]	HDX time [s]	Uptake [Da]	Uptake SD [Da]
DNA	2	6	AETRV	575.214	5.72691	0.008315	0	0	0
DNA	2	6	AETRV	575.214	5.77679	0.009893	15	0.698487	0.014382
DNA	2	6	AETRV	575.214	5.76526	0.018009	30	0.682455	0.015875
DNA	2	6	AETRV	575.214	5.77912	0.008746	60	0.68849	0.014238
DNA	2	6	AETRV	575.214	5.78394	0.003416	120	0.676885	0.016275
DNA	2	6	AETRV	575.214	5.78618	0.003372	600	0.755893	0.015861
apo	2	6	AETRV	575.214	5.72798	0.009133	0	0	0
apo	2	6	AETRV	575.214	5.77703	0.007484	15	0.673055	0.016754
apo	2	6	AETRV	575.214	5.76152	0.012632	30	0.663431	0.010935
apo	2	6	AETRV	575.214	5.77272	0.003729	60	0.679246	0.015198
apo	2	6	AETRV	575.214	5.77309	0.004941	120	0.645226	0.015922
apo	2	6	AETRV	575.214	5.78005	0.007644	600	0.739612	0.013074
DNA	2	22	AETRVIVVGNEKGGAGKSTIA	2057.03	6.94657	0.00633	0	0	0
DNA	2	22	AETRVIVVGNEKGGAGKSTIA	2057.03	6.9938	0.002864	15	0.943823	0.034248
DNA	2	22	AETRVIVVGNEKGGAGKSTIA	2057.03	6.98482	0.007593	30	0.876708	0.025668
DNA	2	22	AETRVIVVGNEKGGAGKSTIA	2057.03	6.98581	0.004074	60	0.883743	0.016143
DNA	2	22	AETRVIVVGNEKGGAGKSTIA	2057.03	6.97752	0.003238	120	0.913956	0.050304
DNA	2	22	AETRVIVVGNEKGGAGKSTIA	2057.03	6.98086	0.003599	600	1.08721	0.015516
apo	2	22	AETRVIVVGNEKGGAGKSTIA	2057.03	6.9419	0.006367	0	0	0
apo	2	22	AETRVIVVGNEKGGAGKSTIA	2057.03	6.98956	0.007703	15	1.37153	0.022071
apo	2	22	AETRVIVVGNEKGGAGKSTIA	2057.03	6.97932	0.002472	30	1.37251	0.038464
apo	2	22	AETRVIVVGNEKGGAGKSTIA	2057.03	6.98254	0.001588	60	1.38516	0.029313
apo	2	22	AETRVIVVGNEKGGAGKSTIA	2057.03	6.98518	0.003776	120	1.39678	0.035819
apo	2	22	AETRVIVVGNEKGGAGKSTIA	2057.03	6.99121	0.003047	600	1.68386	0.045385
DNA	2	23	AETRVIVVGNEKGGAGKSTIAV	2156.1	7.49249	0.003394	0	0	0
DNA	2	23	AETRVIVVGNEKGGAGKSTIAV	2156.1	7.5409	0.003481	15	0.899979	0.020139
DNA	2	23	AETRVIVVGNEKGGAGKSTIAV	2156.1	7.53862	0.005077	30	0.953745	0.024155
DNA	2	23	AETRVIVVGNEKGGAGKSTIAV	2156.1	7.54308	0.00648	60	1.00072	0.017913
DNA	2	23	AETRVIVVGNEKGGAGKSTIAV	2156.1	7.54166	0.002464	120	0.989679	0.035382
DNA	2	23	AETRVIVVGNEKGGAGKSTIAV	2156.1	7.53934	0.004608	600	1.16197	0.035259
apo	2	23	AETRVIVVGNEKGGAGKSTIAV	2156.1	7.4933	0.00487	0	0	0
apo	2	23	AETRVIVVGNEKGGAGKSTIAV	2156.1	7.54159	0.0056	15	1.29362	0.026994
apo	2	23	AETRVIVVGNEKGGAGKSTIAV	2156.1	7.52748	0.003605	30	1.32351	0.027556
apo	2	23	AETRVIVVGNEKGGAGKSTIAV	2156.1	7.53711	0.003654	60	1.32821	0.035043
apo	2	23	AETRVIVVGNEKGGAGKSTIAV	2156.1	7.53832	0.0044	120	1.3439	0.03623
apo	2	23	AETRVIVVGNEKGGAGKSTIAV	2156.1	7.54503	0.004517	600	1.58356	0.032806
DNA	5	22	RVIVVGNEKGGAGKSTIA	1755.91	6.63984	0.005978	0	0	0
DNA	5	22	RVIVVGNEKGGAGKSTIA	1755.91	6.70068	0.005524	15	0.367591	0.010412
DNA	5	22	RVIVVGNEKGGAGKSTIA	1755.91	6.69864	0.004691	30	0.385242	0.032815
DNA	5	22	RVIVVGNEKGGAGKSTIA	1755.91	6.68575	0.006267	60	0.388973	0.005824
DNA	5	22	RVIVVGNEKGGAGKSTIA	1755.91	6.68125	0.005641	120	0.342436	0.022881
DNA	5	22	RVIVVGNEKGGAGKSTIA	1755.91	6.69036	0.007606	600	0.424836	0.007494
apo	5	22	RVIVVGNEKGGAGKSTIA	1755.91	6.6388	0.004792	0	0	0
apo	5	22	RVIVVGNEKGGAGKSTIA	1755.91	6.70024	0.004054	15	0.944201	0.022219
apo	5	22	RVIVVGNEKGGAGKSTIA	1755.91	6.68231	0.001519	30	0.904598	0.033876
apo	5	22	RVIVVGNEKGGAGKSTIA	1755.91	6.69162	0.007125	60	0.941341	0.019437
apo	5	22	RVIVVGNEKGGAGKSTIA	1755.91	6.6936	0.008293	120	0.935546	0.023071
apo	5	22	RVIVVGNEKGGAGKSTIA	1755.91	6.70518	0.003778	600	1.11134	0.025154
DNA	5	23	RVIVVGNEKGGAGKSTIAV	1854.98	7.26081	0.006512	0	0	0
DNA	5	23	RVIVVGNEKGGAGKSTIAV	1854.98	7.30411	0.005334	15	0.373106	0.010475
DNA	5	23	RVIVVGNEKGGAGKSTIAV	1854.98	7.30298	0.010985	30	0.429762	0.021616
DNA	5	23	RVIVVGNEKGGAGKSTIAV	1854.98	7.3056	0.008626	60	0.470513	0.039573
DNA	5	23	RVIVVGNEKGGAGKSTIAV	1854.98	7.29857	0.002805	120	0.402446	0.008789
DNA	5	23	RVIVVGNEKGGAGKSTIAV	1854.98	7.29953	0.006351	600	0.506527	0.004276
apo	5	23	RVIVVGNEKGGAGKSTIAV	1854.98	7.25618	0.005641	0	0	0
apo	5	23	RVIVVGNEKGGAGKSTIAV	1854.98	7.3069	0.010334	15	0.813146	0.026894
apo	5	23	RVIVVGNEKGGAGKSTIAV	1854.98	7.29217	0.00247	30	0.806934	0.016187
apo	5	23	RVIVVGNEKGGAGKSTIAV	1854.98	7.29668	0.003229	60	0.801168	0.024163
apo	5	23	RVIVVGNEKGGAGKSTIAV	1854.98	7.29854	0.001886	120	0.862673	0.025293
apo	5	23	RVIVVGNEKGGAGKSTIAV	1854.98	7.31003	0.007173	600	0.99436	0.012651
DNA	5	27	RVIVVGNEKGGAGKSTIAVHLVT	2305.23	7.68616	0.006127	0	0	0
DNA	5	27	RVIVVGNEKGGAGKSTIAVHLVT	2305.23	7.73416	0.004548	15	0.368077	0.025422
DNA	5	27	RVIVVGNEKGGAGKSTIAVHLVT	2305.23	7.73533	0.00585	30	0.394243	0.03899
DNA	5	27	RVIVVGNEKGGAGKSTIAVHLVT	2305.23	7.73821	0.007221	60	0.41797	0.038257
DNA	5	27	RVIVVGNEKGGAGKSTIAVHLVT	2305.23	7.73644	0.00281	120	0.375633	0.028643
DNA	5	27	RVIVVGNEKGGAGKSTIAVHLVT	2305.23	7.73725	0.004485	600	0.444102	0.030322
apo	5	27	RVIVVGNEKGGAGKSTIAVHLVT	2305.23	7.69148	0.005007	0	0	0
apo	5	27	RVIVVGNEKGGAGKSTIAVHLVT	2305.23	7.73232	0.008369	15	0.917851	0.045089
apo	5	27	RVIVVGNEKGGAGKSTIAVHLVT	2305.23	7.72268	0.002841	30	0.93777	0.020461
apo	5	27	RVIVVGNEKGGAGKSTIAVHLVT	2305.23	7.73141	0.002982	60	0.928562	0.014825
apo	5	27	RVIVVGNEKGGAGKSTIAVHLVT	2305.23	7.73186	0.003087	120	0.934188	0.021135
apo	5	27	RVIVVGNEKGGAGKSTIAVHLVT	2305.23	7.73863	0.004689	600	1.09697	0.039304
DNA	5	29	RVIVVGNEKGGAGKSTIAVHLVTAL	2489.36	8.48118	0.009123	0	0	0
DNA	5	29	RVIVVGNEKGGAGKSTIAVHLVTAL	2489.36	8.53454	0.006545	15	0.383859	0.0291
DNA	5	29	RVIVVGNEKGGAGKSTIAVHLVTAL	2489.36	8.53138	0.006549	30	0.375616	0.02591
DNA	5	29	RVIVVGNEKGGAGKSTIAVHLVTAL	2489.36	8.53433	0.007626	60	0.385222	0.026402
DNA	5	29	RVIVVGNEKGGAGKSTIAVHLVTAL	2489.36	8.5353	0.007455	120	0.356516	0.029879
DNA	5	29	RVIVVGNEKGGAGKSTIAVHLVTAL	2489.36	8.53525	0.007545	600	0.43887	0.027693
apo	5	29	RVIVVGNEKGGAGKSTIAVHLVTAL	2489.36	8.48748	0.006584	0	0	0
apo	5	29	RVIVVGNEKGGAGKSTIAVHLVTAL	2489.36	8.53888	0.008567	15	0.713849	0.058373
apo	5	29	RVIVVGNEKGGAGKSTIAVHLVTAL	2489.36	8.5245	0.002504	30	0.764916	0.043388
apo	5	29	RVIVVGNEKGGAGKSTIAVHLVTAL	2489.36	8.53142	0.003953	60	0.728164	0.03317
apo	5	29	RVIVVGNEKGGAGKSTIAVHLVTAL	2489.36	8.53768	0.006861	120	0.780116	0.037604
apo	5	29	RVIVVGNEKGGAGKSTIAVHLVTAL	2489.36	8.54316	0.005801	600	0.924979	0.036599
DNA	7	12	IVVGNE	630.245	7.04478	0.006347	0	0	0
DNA	7	12	IVVGNE	630.245	7.07289	0.005998	15	0.129715	0.015297
DNA	7	12	IVVGNE	630.245	7.06732	0.006202	30	0.1213	0.012309
DNA	7	12	IVVGNE	630.245	7.06891	0.001372	60	0.141785	0.004385
DNA	7	12	IVVGNE	630.245	7.06603	0.003148	120	0.105482	0.01171
DNA	7	12	IVVGNE	630.245	7.0673	0.00425	600	0.170816	0.011667
apo	7	12	IVVGNE	630.245	7.04398	0.006274	0	0	0
apo	7	12	IVVGNE	630.245	7.07699	0.00371	15	0.207286	0.011486
apo	7	12	IVVGNE	630.245	7.06359	0.004618	30	0.21021	0.011035
apo	7	12	IVVGNE	630.245	7.06867	0.00208	60	0.210168	0.02282
apo	7	12	IVVGNE	630.245	7.06899	0.002294	120	0.219472	0.013543
apo	7	12	IVVGNE	630.245	7.07962	0.003029	600	0.264486	0.011922
DNA	7	21	IVVGNEKGGAGKSTI	1429.7	6.86163	0.003563	0	0	0
DNA	7	21	IVVGNEKGGAGKSTI	1429.7	6.90953	0.003548	15	0.353949	0.019512
DNA	7	21	IVVGNEKGGAGKSTI	1429.7	6.90647	0.004992	30	0.339337	0.019838
DNA	7	21	IVVGNEKGGAGKSTI	1429.7	6.89927	0.004918	60	0.358461	0.018771
DNA	7	21	IVVGNEKGGAGKSTI	1429.7	6.89567	0.000923	120	0.302906	0.014741
DNA	7	21	IVVGNEKGGAGKSTI	1429.7	6.89536	0.004654	600	0.412845	0.0392
apo	7	21	IVVGNEKGGAGKSTI	1429.7	6.86412	0.006854	0	0	0
apo	7	21	IVVGNEKGGAGKSTI	1429.7	6.91005	0.006583	15	0.722203	0.048766
apo	7	21	IVVGNEKGGAGKSTI	1429.7	6.89747	0.000829	30	0.714355	0.042808
apo	7	21	IVVGNEKGGAGKSTI	1429.7	6.90302	0.004759	60	0.716255	0.034869
apo	7	21	IVVGNEKGGAGKSTI	1429.7	6.90485	0.00135	120	0.68987	0.050304
apo	7	21	IVVGNEKGGAGKSTI	1429.7	6.9119	0.00566	600	0.854026	0.02891
DNA	7	22	IVVGNEKGGAGKSTIA	1500.74	6.66549	0.006754	0	0	0
DNA	7	22	IVVGNEKGGAGKSTIA	1500.74	6.71822	0.005067	15	0.365221	0.01588
DNA	7	22	IVVGNEKGGAGKSTIA	1500.74	6.71497	0.005269	30	0.350799	0.007132
DNA	7	22	IVVGNEKGGAGKSTIA	1500.74	6.70833	0.002582	60	0.335888	0.01328
DNA	7	22	IVVGNEKGGAGKSTIA	1500.74	6.70825	0.002121	120	0.333979	0.022446
DNA	7	22	IVVGNEKGGAGKSTIA	1500.74	6.71256	0.003673	600	0.385575	0.021453
apo	7	22	IVVGNEKGGAGKSTIA	1500.74	6.66451	0.005836	0	0	0
apo	7	22	IVVGNEKGGAGKSTIA	1500.74	6.718	0.003425	15	0.958313	0.025203
apo	7	22	IVVGNEKGGAGKSTIA	1500.74	6.7088	0.001364	30	0.953101	0.025763
apo	7	22	IVVGNEKGGAGKSTIA	1500.74	6.71327	0.001613	60	0.945316	0.035814
apo	7	22	IVVGNEKGGAGKSTIA	1500.74	6.71399	0.003817	120	0.937765	0.052984
apo	7	22	IVVGNEKGGAGKSTIA	1500.74	6.72212	0.002883	600	1.13368	0.029666
DNA	7	23	IVVGNEKGGAGKSTIAV	1599.81	7.35094	0.004453	0	0	0
DNA	7	23	IVVGNEKGGAGKSTIAV	1599.81	7.3971	0.002376	15	0.412292	0.025881
DNA	7	23	IVVGNEKGGAGKSTIAV	1599.81	7.39307	0.00458	30	0.401743	0.022673
DNA	7	23	IVVGNEKGGAGKSTIAV	1599.81	7.39867	0.004837	60	0.412698	0.018816
DNA	7	23	IVVGNEKGGAGKSTIAV	1599.81	7.39431	0.001779	120	0.384175	0.009995
DNA	7	23	IVVGNEKGGAGKSTIAV	1599.81	7.39266	0.005624	600	0.473123	0.029015
apo	7	23	IVVGNEKGGAGKSTIAV	1599.81	7.3531	0.005461	0	0	0
apo	7	23	IVVGNEKGGAGKSTIAV	1599.81	7.39488	0.005125	15	0.910424	0.031722
apo	7	23	IVVGNEKGGAGKSTIAV	1599.81	7.38408	0.001367	30	0.895094	0.041834
apo	7	23	IVVGNEKGGAGKSTIAV	1599.81	7.39265	0.003401	60	0.858718	0.030411
apo	7	23	IVVGNEKGGAGKSTIAV	1599.81	7.39216	0.001671	120	0.878774	0.029701
apo	7	23	IVVGNEKGGAGKSTIAV	1599.81	7.40004	0.005149	600	1.05529	0.025021
DNA	7	25	IVVGNEKGGAGKSTIAVHL	1849.95	7.78726	0.002227	0	0	0
DNA	7	25	IVVGNEKGGAGKSTIAVHL	1849.95	7.84034	0.004302	15	0.439984	0.019909
DNA	7	25	IVVGNEKGGAGKSTIAVHL	1849.95	7.83803	0.003923	30	0.451662	0.0203
DNA	7	25	IVVGNEKGGAGKSTIAVHL	1849.95	7.83997	0.006517	60	0.464539	0.015509
DNA	7	25	IVVGNEKGGAGKSTIAVHL	1849.95	7.83895	0.003926	120	0.460227	0.015106
DNA	7	25	IVVGNEKGGAGKSTIAVHL	1849.95	7.83398	0.006386	600	0.517854	0.027349
apo	7	25	IVVGNEKGGAGKSTIAVHL	1849.95	7.78782	0.004383	0	0	0
apo	7	25	IVVGNEKGGAGKSTIAVHL	1849.95	7.83852	0.007071	15	0.807415	0.012865
apo	7	25	IVVGNEKGGAGKSTIAVHL	1849.95	7.82451	0.000777	30	0.789036	0.021649
apo	7	25	IVVGNEKGGAGKSTIAVHL	1849.95	7.8376	0.001022	60	0.835159	0.010517
apo	7	25	IVVGNEKGGAGKSTIAVHL	1849.95	7.838	0.005312	120	0.86166	0.03997
apo	7	25	IVVGNEKGGAGKSTIAVHL	1849.95	7.84535	0.00419	600	0.985788	0.069768
DNA	7	27	IVVGNEKGGAGKSTIAVHLVT	2050.06	7.75319	0.002249	0	0	0
DNA	7	27	IVVGNEKGGAGKSTIAVHLVT	2050.06	7.79617	0.005686	15	0.320898	0.020491
DNA	7	27	IVVGNEKGGAGKSTIAVHLVT	2050.06	7.79555	0.005918	30	0.352067	0.00952
DNA	7	27	IVVGNEKGGAGKSTIAVHLVT	2050.06	7.79969	0.010471	60	0.339971	0.007287
DNA	7	27	IVVGNEKGGAGKSTIAVHLVT	2050.06	7.79771	0.005186	120	0.340236	0.036152
DNA	7	27	IVVGNEKGGAGKSTIAVHLVT	2050.06	7.79617	0.007193	600	0.415921	0.019893
apo	7	27	IVVGNEKGGAGKSTIAVHLVT	2050.06	7.75472	0.003704	0	0	0
apo	7	27	IVVGNEKGGAGKSTIAVHLVT	2050.06	7.79774	0.005703	15	0.756259	0.019817
apo	7	27	IVVGNEKGGAGKSTIAVHLVT	2050.06	7.78205	0.001798	30	0.772751	0.021262
apo	7	27	IVVGNEKGGAGKSTIAVHLVT	2050.06	7.79481	0.002412	60	0.747007	0.015565
apo	7	27	IVVGNEKGGAGKSTIAVHLVT	2050.06	7.79397	0.004806	120	0.764643	0.036897
apo	7	27	IVVGNEKGGAGKSTIAVHLVT	2050.06	7.80117	0.006508	600	0.91196	0.007962
DNA	7	29	IVVGNEKGGAGKSTIAVHLVTAL	2234.19	8.69719	0.017197	0	0	0
DNA	7	29	IVVGNEKGGAGKSTIAVHLVTAL	2234.19	8.758	0.004762	15	0.338074	0.020605
DNA	7	29	IVVGNEKGGAGKSTIAVHLVTAL	2234.19	8.75839	0.005623	30	0.344581	0.01569
DNA	7	29	IVVGNEKGGAGKSTIAVHLVTAL	2234.19	8.7571	0.008358	60	0.360852	0.017077
DNA	7	29	IVVGNEKGGAGKSTIAVHLVTAL	2234.19	8.75534	0.008426	120	0.367779	0.017765
DNA	7	29	IVVGNEKGGAGKSTIAVHLVTAL	2234.19	8.75302	0.006929	600	0.427337	0.022917
apo	7	29	IVVGNEKGGAGKSTIAVHLVTAL	2234.19	8.71077	0.010325	0	0	0
apo	7	29	IVVGNEKGGAGKSTIAVHLVTAL	2234.19	8.76264	0.006971	15	0.667745	0.005269
apo	7	29	IVVGNEKGGAGKSTIAVHLVTAL	2234.19	8.74589	0.003557	30	0.652537	0.027226
apo	7	29	IVVGNEKGGAGKSTIAVHLVTAL	2234.19	8.76119	0.003138	60	0.670115	0.019118
apo	7	29	IVVGNEKGGAGKSTIAVHLVTAL	2234.19	8.76179	0.006349	120	0.704071	0.009843
apo	7	29	IVVGNEKGGAGKSTIAVHLVTAL	2234.19	8.76794	0.005303	600	0.812509	0.032272
DNA	8	22	VVGNEKGGAGKSTIA	1387.65	6.66559	0.008983	0	0	0
DNA	8	22	VVGNEKGGAGKSTIA	1387.65	6.71095	0.006008	15	0.387039	0.019487
DNA	8	22	VVGNEKGGAGKSTIA	1387.65	6.70873	0.00678	30	0.395839	0.029775
DNA	8	22	VVGNEKGGAGKSTIA	1387.65	6.70328	0.004331	60	0.412994	0.024609
DNA	8	22	VVGNEKGGAGKSTIA	1387.65	6.70396	0.003182	120	0.375791	0.024447
DNA	8	22	VVGNEKGGAGKSTIA	1387.65	6.70554	0.005708	600	0.466547	0.024469
apo	8	22	VVGNEKGGAGKSTIA	1387.65	6.66069	0.0049	0	0	0
apo	8	22	VVGNEKGGAGKSTIA	1387.65	6.71139	0.003531	15	0.699806	0.06299
apo	8	22	VVGNEKGGAGKSTIA	1387.65	6.70272	0.000847	30	0.694697	0.038975
apo	8	22	VVGNEKGGAGKSTIA	1387.65	6.70788	0.001825	60	0.717058	0.050317
apo	8	22	VVGNEKGGAGKSTIA	1387.65	6.70936	0.00608	120	0.684868	0.036809
apo	8	22	VVGNEKGGAGKSTIA	1387.65	6.71756	0.002917	600	0.851338	0.042199
DNA	9	22	VGNEKGGAGKSTIA	1288.58	6.66414	0.007702	0	0	0
DNA	9	22	VGNEKGGAGKSTIA	1288.58	6.71283	0.005109	15	0.332662	0.010628
DNA	9	22	VGNEKGGAGKSTIA	1288.58	6.71047	0.005787	30	0.312308	0.009624
DNA	9	22	VGNEKGGAGKSTIA	1288.58	6.70526	0.004005	60	0.29867	0.013089
DNA	9	22	VGNEKGGAGKSTIA	1288.58	6.70444	0.002316	120	0.294883	0.026163
DNA	9	22	VGNEKGGAGKSTIA	1288.58	6.70772	0.004607	600	0.344253	0.011999
apo	9	22	VGNEKGGAGKSTIA	1288.58	6.65951	0.004539	0	0	0
apo	9	22	VGNEKGGAGKSTIA	1288.58	6.71468	0.003484	15	0.797194	0.022249
apo	9	22	VGNEKGGAGKSTIA	1288.58	6.70493	0.000728	30	0.77471	0.045206
apo	9	22	VGNEKGGAGKSTIA	1288.58	6.7096	0.001695	60	0.785794	0.046574
apo	9	22	VGNEKGGAGKSTIA	1288.58	6.71198	0.005211	120	0.740213	0.017193
apo	9	22	VGNEKGGAGKSTIA	1288.58	6.72002	0.002805	600	0.920993	0.030447
DNA	23	27	VHLVT	568.245	7.10037	0.007598	0	0	0
DNA	23	27	VHLVT	568.245	7.14867	0.005444	15	0.00922	0.008825
DNA	23	27	VHLVT	568.245	7.14353	0.006954	30	-0.001841	0.01081
DNA	23	27	VHLVT	568.245	7.14337	0.004777	60	-0.008743	0.013118
DNA	23	27	VHLVT	568.245	7.14332	0.003191	120	-0.006761	0.012401
DNA	23	27	VHLVT	568.245	7.14204	0.004244	600	-0.001328	0.018692
apo	23	27	VHLVT	568.245	7.09988	0.003631	0	0	0
apo	23	27	VHLVT	568.245	7.14496	0.006284	15	-0.008802	0.023671
apo	23	27	VHLVT	568.245	7.13458	0.003798	30	-0.01213	0.022497
apo	23	27	VHLVT	568.245	7.14284	0.002837	60	-0.021101	0.025892
apo	23	27	VHLVT	568.245	7.14516	0.005156	120	-0.03736	0.021807
apo	23	27	VHLVT	568.245	7.1549	0.003509	600	-0.026899	0.021811
DNA	23	29	VHLVTAL	752.366	8.53888	0.014899	0	0	0
DNA	23	29	VHLVTAL	752.366	8.58952	0.002984	15	0.028865	0.010377
DNA	23	29	VHLVTAL	752.366	8.58778	0.004727	30	0.043561	0.014547
DNA	23	29	VHLVTAL	752.366	8.59109	0.006355	60	0.036079	0.009649
DNA	23	29	VHLVTAL	752.366	8.5899	0.006759	120	0.026635	0.013552
DNA	23	29	VHLVTAL	752.366	8.59017	0.007078	600	0.034552	0.011287
apo	23	29	VHLVTAL	752.366	8.54649	0.012848	0	0	0
apo	23	29	VHLVTAL	752.366	8.58936	0.005453	15	0.050439	0.01202
apo	23	29	VHLVTAL	752.366	8.57917	0.000316	30	0.04562	0.008237
apo	23	29	VHLVTAL	752.366	8.58834	0.00279	60	0.043292	0.010831
apo	23	29	VHLVTAL	752.366	8.59192	0.003815	120	0.029926	0.019054
apo	23	29	VHLVTAL	752.366	8.59724	0.004819	600	0.027703	0.009893
DNA	28	40	ALLYGGAKVAVID	1289.65	8.8087	0.021929	0	0	0
DNA	28	40	ALLYGGAKVAVID	1289.65	8.8563	0.004087	15	0.898643	0.036159
DNA	28	40	ALLYGGAKVAVID	1289.65	8.85739	0.007722	30	1.29467	0.070983
DNA	28	40	ALLYGGAKVAVID	1289.65	8.85334	0.007273	60	1.7319	0.071873
DNA	28	40	ALLYGGAKVAVID	1289.65	8.84869	0.00954	120	2.04812	0.048934
DNA	28	40	ALLYGGAKVAVID	1289.65	8.84966	0.007423	600	2.76515	0.060797
apo	28	40	ALLYGGAKVAVID	1289.65	8.8237	0.013531	0	0	0
apo	28	40	ALLYGGAKVAVID	1289.65	8.86388	0.007621	15	1.00416	0.01759
apo	28	40	ALLYGGAKVAVID	1289.65	8.84764	0.002035	30	1.34484	0.029157
apo	28	40	ALLYGGAKVAVID	1289.65	8.86269	0.003468	60	1.80509	0.040081
apo	28	40	ALLYGGAKVAVID	1289.65	8.85798	0.006759	120	2.09461	0.031559
apo	28	40	ALLYGGAKVAVID	1289.65	8.86597	0.002523	600	2.72745	0.061864
DNA	28	41	ALLYGGAKVAVIDL	1402.73	9.82161	0.032835	0	0	0
DNA	28	41	ALLYGGAKVAVIDL	1402.73	9.87661	0.000789	15	0.763132	0.033052
DNA	28	41	ALLYGGAKVAVIDL	1402.73	9.87828	0.004206	30	1.16976	0.021537
DNA	28	41	ALLYGGAKVAVIDL	1402.73	9.87035	0.011927	60	1.62466	0.026986
DNA	28	41	ALLYGGAKVAVIDL	1402.73	9.86123	0.015594	120	1.94576	0.028897
DNA	28	41	ALLYGGAKVAVIDL	1402.73	9.86392	0.006235	600	2.57423	0.016821
apo	28	41	ALLYGGAKVAVIDL	1402.73	9.83819	0.024669	0	0	0
apo	28	41	ALLYGGAKVAVIDL	1402.73	9.87927	0.008431	15	0.988718	0.045102
apo	28	41	ALLYGGAKVAVIDL	1402.73	9.86606	0.003049	30	1.3757	0.053883
apo	28	41	ALLYGGAKVAVIDL	1402.73	9.87964	0.007436	60	1.77995	0.045707
apo	28	41	ALLYGGAKVAVIDL	1402.73	9.87841	0.006087	120	2.04829	0.04308
apo	28	41	ALLYGGAKVAVIDL	1402.73	9.88025	0.004477	600	2.6807	0.054633
DNA	29	38	LLYGGAKVAV	990.497	8.31182	0.007967	0	0	0
DNA	29	38	LLYGGAKVAV	990.497	8.35592	0.005478	15	0.882163	0.036884
DNA	29	38	LLYGGAKVAV	990.497	8.35108	0.006284	30	1.31602	0.024973
DNA	29	38	LLYGGAKVAV	990.497	8.35299	0.007855	60	1.8028	0.051531
DNA	29	38	LLYGGAKVAV	990.497	8.35203	0.004074	120	2.16235	0.034725
DNA	29	38	LLYGGAKVAV	990.497	8.35158	0.00539	600	2.86163	0.024293
apo	29	38	LLYGGAKVAV	990.497	8.3072	0.006805	0	0	0
apo	29	38	LLYGGAKVAV	990.497	8.35064	0.004419	15	1.14136	0.023675
apo	29	38	LLYGGAKVAV	990.497	8.34043	0.003783	30	1.57404	0.020373
apo	29	38	LLYGGAKVAV	990.497	8.34838	0.005173	60	2.01145	0.023666
apo	29	38	LLYGGAKVAV	990.497	8.35601	0.003548	120	2.34709	0.020294
apo	29	38	LLYGGAKVAV	990.497	8.35952	0.004878	600	2.99689	0.028861
DNA	29	40	LLYGGAKVAVID	1218.61	8.57306	0.013319	0	0	0
DNA	29	40	LLYGGAKVAVID	1218.61	8.60357	0.002234	15	0.909507	0.026198
DNA	29	40	LLYGGAKVAVID	1218.61	8.60108	0.004348	30	1.34701	0.019549
DNA	29	40	LLYGGAKVAVID	1218.61	8.60523	0.004796	60	1.85004	0.031976
DNA	29	40	LLYGGAKVAVID	1218.61	8.60469	0.00597	120	2.25562	0.037899
DNA	29	40	LLYGGAKVAVID	1218.61	8.60479	0.005406	600	2.94196	0.099744
apo	29	40	LLYGGAKVAVID	1218.61	8.57303	0.006087	0	0	0
apo	29	40	LLYGGAKVAVID	1218.61	8.60664	0.005841	15	1.16441	0.030435
apo	29	40	LLYGGAKVAVID	1218.61	8.5923	0.002677	30	1.57699	0.010548
apo	29	40	LLYGGAKVAVID	1218.61	8.5999	0.00303	60	1.9596	0.032156
apo	29	40	LLYGGAKVAVID	1218.61	8.60182	0.001979	120	2.30952	0.010346
apo	29	40	LLYGGAKVAVID	1218.61	8.60723	0.004819	600	2.9689	0.050582
DNA	30	36	LYGGAKV	707.308	7.22307	0.005641	0	0	0
DNA	30	36	LYGGAKV	707.308	7.26543	0.004831	15	0.853976	0.019337
DNA	30	36	LYGGAKV	707.308	7.26143	0.004725	30	1.27563	0.01485
DNA	30	36	LYGGAKV	707.308	7.2637	0.004238	60	1.67653	0.021886
DNA	30	36	LYGGAKV	707.308	7.26266	0.003233	120	1.98532	0.017931
DNA	30	36	LYGGAKV	707.308	7.26062	0.003797	600	2.46919	0.018419
apo	30	36	LYGGAKV	707.308	7.22304	0.005484	0	0	0
apo	30	36	LYGGAKV	707.308	7.26492	0.00429	15	1.04776	0.007516
apo	30	36	LYGGAKV	707.308	7.25465	0.00293	30	1.47297	0.018116
apo	30	36	LYGGAKV	707.308	7.26196	0.000442	60	1.89304	0.019171
apo	30	36	LYGGAKV	707.308	7.26196	0.001709	120	2.08993	0.045063
apo	30	36	LYGGAKV	707.308	7.27011	0.004396	600	2.58693	0.056438
DNA	30	38	LYGGAKVAV	877.413	7.69153	0.006203	0	0	0
DNA	30	38	LYGGAKVAV	877.413	7.733	0.004095	15	0.706435	0.013827
DNA	30	38	LYGGAKVAV	877.413	7.7308	0.005038	30	1.10595	0.017109
DNA	30	38	LYGGAKVAV	877.413	7.73573	0.004503	60	1.5579	0.063322
DNA	30	38	LYGGAKVAV	877.413	7.73554	0.00308	120	1.85391	0.063644
DNA	30	38	LYGGAKVAV	877.413	7.7328	0.005831	600	2.38128	0.076687
apo	30	38	LYGGAKVAV	877.413	7.69319	0.004643	0	0	0
apo	30	38	LYGGAKVAV	877.413	7.73284	0.008164	15	0.927127	0.033499
apo	30	38	LYGGAKVAV	877.413	7.72122	0.003836	30	1.26746	0.028287
apo	30	38	LYGGAKVAV	877.413	7.72961	0.001065	60	1.64723	0.021705
apo	30	38	LYGGAKVAV	877.413	7.73284	0.004467	120	1.9443	0.038561
apo	30	38	LYGGAKVAV	877.413	7.74026	0.003625	600	2.41529	0.058802
DNA	30	40	LYGGAKVAVID	1105.52	8.04477	0.005479	0	0	0
DNA	30	40	LYGGAKVAVID	1105.52	8.08047	0.002743	15	0.8755	0.023819
DNA	30	40	LYGGAKVAVID	1105.52	8.07856	0.00732	30	1.285	0.026231
DNA	30	40	LYGGAKVAVID	1105.52	8.07963	0.008128	60	1.752	0.019212
DNA	30	40	LYGGAKVAVID	1105.52	8.08061	0.005778	120	2.06644	0.018879
DNA	30	40	LYGGAKVAVID	1105.52	8.08201	0.007343	600	2.61658	0.017746
apo	30	40	LYGGAKVAVID	1105.52	8.0508	0.006629	0	0	0
apo	30	40	LYGGAKVAVID	1105.52	8.08296	0.005307	15	1.09753	0.016359
apo	30	40	LYGGAKVAVID	1105.52	8.07126	0.001072	30	1.47978	0.024881
apo	30	40	LYGGAKVAVID	1105.52	8.07922	0.003466	60	1.87692	0.014357
apo	30	40	LYGGAKVAVID	1105.52	8.07951	0.00461	120	2.15781	0.021823
apo	30	40	LYGGAKVAVID	1105.52	8.08641	0.003274	600	2.55095	0.139689
DNA	30	41	LYGGAKVAVIDL	1218.61	9.37048	0.024739	0	0	0
DNA	30	41	LYGGAKVAVIDL	1218.61	9.42421	0.005337	15	0.729634	0.018948
DNA	30	41	LYGGAKVAVIDL	1218.61	9.42865	0.004668	30	1.14107	0.022585
DNA	30	41	LYGGAKVAVIDL	1218.61	9.41435	0.00892	60	1.54833	0.02159
DNA	30	41	LYGGAKVAVIDL	1218.61	9.40573	0.013159	120	1.85216	0.029858
DNA	30	41	LYGGAKVAVIDL	1218.61	9.40862	0.004661	600	2.36623	0.023784
apo	30	41	LYGGAKVAVIDL	1218.61	9.39345	0.018149	0	0	0
apo	30	41	LYGGAKVAVIDL	1218.61	9.43129	0.010136	15	0.93096	0.013183
apo	30	41	LYGGAKVAVIDL	1218.61	9.4193	0.001266	30	1.28384	0.009839
apo	30	41	LYGGAKVAVIDL	1218.61	9.43243	0.002541	60	1.66569	0.009735
apo	30	41	LYGGAKVAVIDL	1218.61	9.42645	0.008385	120	1.91949	0.00946
apo	30	41	LYGGAKVAVIDL	1218.61	9.43356	0.003496	600	2.36396	0.027581
DNA	31	38	YGGAKVAV	764.329	7.08012	0.005879	0	0	0
DNA	31	38	YGGAKVAV	764.329	7.12184	0.00615	15	0.495516	0.026444
DNA	31	38	YGGAKVAV	764.329	7.11598	0.005179	30	0.754021	0.024603
DNA	31	38	YGGAKVAV	764.329	7.11725	0.003218	60	0.984424	0.040572
DNA	31	38	YGGAKVAV	764.329	7.11415	0.003779	120	1.16305	0.023312
DNA	31	38	YGGAKVAV	764.329	7.11409	0.005115	600	1.50675	0.043599
apo	31	38	YGGAKVAV	764.329	7.07814	0.002922	0	0	0
apo	31	38	YGGAKVAV	764.329	7.11765	0.005382	15	0.562958	0.018391
apo	31	38	YGGAKVAV	764.329	7.10745	0.003443	30	0.794055	0.023928
apo	31	38	YGGAKVAV	764.329	7.11526	0.00077	60	1.04867	0.018705
apo	31	38	YGGAKVAV	764.329	7.11445	0.002726	120	1.19486	0.029985
apo	31	38	YGGAKVAV	764.329	7.12623	0.004396	600	1.56624	0.097817
DNA	31	40	YGGAKVAVID	992.44	7.56456	0.00337	0	0	0
DNA	31	40	YGGAKVAVID	992.44	7.59722	0.004947	15	0.575307	0.026795
DNA	31	40	YGGAKVAVID	992.44	7.59494	0.006235	30	0.851276	0.023423
DNA	31	40	YGGAKVAVID	992.44	7.59678	0.005239	60	1.16338	0.029755
DNA	31	40	YGGAKVAVID	992.44	7.59656	0.001817	120	1.34668	0.021858
DNA	31	40	YGGAKVAVID	992.44	7.59451	0.00576	600	1.74861	0.030501
apo	31	40	YGGAKVAVID	992.44	7.55884	0.007482	0	0	0
apo	31	40	YGGAKVAVID	992.44	7.59884	0.007752	15	0.665419	0.024431
apo	31	40	YGGAKVAVID	992.44	7.58785	0.002202	30	0.905001	0.024813
apo	31	40	YGGAKVAVID	992.44	7.59295	0.00295	60	1.12605	0.023894
apo	31	40	YGGAKVAVID	992.44	7.5949	0.004364	120	1.33141	0.054095
apo	31	40	YGGAKVAVID	992.44	7.60489	0.001371	600	1.75514	0.05795
DNA	31	41	YGGAKVAVIDL	1105.52	9.08921	0.019724	0	0	0
DNA	31	41	YGGAKVAVIDL	1105.52	9.13973	0.005947	15	0.479041	0.022032
DNA	31	41	YGGAKVAVIDL	1105.52	9.14226	0.0077	30	0.761668	0.028761
DNA	31	41	YGGAKVAVIDL	1105.52	9.13798	0.010799	60	1.06824	0.021941
DNA	31	41	YGGAKVAVIDL	1105.52	9.13529	0.011459	120	1.21548	0.024181
DNA	31	41	YGGAKVAVIDL	1105.52	9.13785	0.005951	600	1.60501	0.034766
apo	31	41	YGGAKVAVIDL	1105.52	9.10322	0.016807	0	0	0
apo	31	41	YGGAKVAVIDL	1105.52	9.14439	0.007289	15	0.557639	0.017569
apo	31	41	YGGAKVAVIDL	1105.52	9.12782	0.002725	30	0.774852	0.01391
apo	31	41	YGGAKVAVIDL	1105.52	9.14424	0.005453	60	1.02624	0.010513
apo	31	41	YGGAKVAVIDL	1105.52	9.14578	0.004909	120	1.20636	0.015943
apo	31	41	YGGAKVAVIDL	1105.52	9.15404	0.004198	600	1.60874	0.017019
DNA	32	38	GGAKVAV	601.266	7.69184	0.005391	0	0	0
DNA	32	38	GGAKVAV	601.266	7.73421	0.003676	15	0.645665	0.016148
DNA	32	38	GGAKVAV	601.266	7.73252	0.006299	30	0.969652	0.011124
DNA	32	38	GGAKVAV	601.266	7.73503	0.004444	60	1.33007	0.015086
DNA	32	38	GGAKVAV	601.266	7.73503	0.002343	120	1.57339	0.008955
DNA	32	38	GGAKVAV	601.266	7.73369	0.003396	600	2.01298	0.011842
apo	32	38	GGAKVAV	601.266	7.69251	0.005931	0	0	0
apo	32	38	GGAKVAV	601.266	7.73414	0.007585	15	0.795278	0.019991
apo	32	38	GGAKVAV	601.266	7.72435	0.003065	30	1.11041	0.012356
apo	32	38	GGAKVAV	601.266	7.73067	0.002953	60	1.44474	0.005784
apo	32	38	GGAKVAV	601.266	7.7336	0.003257	120	1.65179	0.019355
apo	32	38	GGAKVAV	601.266	7.74126	0.003162	600	2.04004	0.005708
DNA	33	38	GAKVAV	544.245	7.07733	0.007238	0	0	0
DNA	33	38	GAKVAV	544.245	7.11963	0.008237	15	0.483331	0.040716
DNA	33	38	GAKVAV	544.245	7.11472	0.006734	30	0.722155	0.028688
DNA	33	38	GAKVAV	544.245	7.11507	0.003279	60	0.957211	0.033264
DNA	33	38	GAKVAV	544.245	7.11425	0.003679	120	1.12326	0.036323
DNA	33	38	GAKVAV	544.245	7.11027	0.00683	600	1.45046	0.031067
apo	33	38	GAKVAV	544.245	7.07056	0.000523	0	0	0
apo	33	38	GAKVAV	544.245	7.1163	0.004635	15	0.475673	0.021657
apo	33	38	GAKVAV	544.245	7.10288	0.00108	30	0.718385	0.019204
apo	33	38	GAKVAV	544.245	7.11169	0.001435	60	0.961845	0.018284
apo	33	38	GAKVAV	544.245	7.11368	0.002507	120	1.07779	0.013128
apo	33	38	GAKVAV	544.245	7.12596	0.002559	600	1.45494	0.053714
DNA	37	41	AVIDL	530.218	9.28893	0.028833	0	0	0
DNA	37	41	AVIDL	530.218	9.34117	0.007362	15	0.011538	0.013387
DNA	37	41	AVIDL	530.218	9.34374	0.009257	30	0.003266	0.013389
DNA	37	41	AVIDL	530.218	9.33703	0.013255	60	0.012099	0.014037
DNA	37	41	AVIDL	530.218	9.33166	0.015872	120	0.00287	0.014703
DNA	37	41	AVIDL	530.218	9.33583	0.008047	600	0.026129	0.014014
apo	37	41	AVIDL	530.218	9.3057	0.018929	0	0	0
apo	37	41	AVIDL	530.218	9.34838	0.01142	15	0.033081	0.011699
apo	37	41	AVIDL	530.218	9.33117	0.008523	30	0.027959	0.006226
apo	37	41	AVIDL	530.218	9.3504	0.004916	60	0.007436	0.004723
apo	37	41	AVIDL	530.218	9.34854	0.010144	120	0.007786	0.003593
apo	37	41	AVIDL	530.218	9.35311	0.003052	600	0.012811	0.004178
DNA	39	43	IDLAL	544.233	9.70988	0.034564	0	0	0
DNA	39	43	IDLAL	544.233	9.75546	0.006541	15	0.014388	0.008812
DNA	39	43	IDLAL	544.233	9.75957	0.007249	30	0.043352	0.012789
DNA	39	43	IDLAL	544.233	9.75015	0.005876	60	0.051945	0.010485
DNA	39	43	IDLAL	544.233	9.74144	0.013453	120	0.018711	0.007315
DNA	39	43	IDLAL	544.233	9.74597	0.007012	600	0.060836	0.014217
apo	39	43	IDLAL	544.233	9.72572	0.020081	0	0	0
apo	39	43	IDLAL	544.233	9.76146	0.00813	15	0.04079	0.008094
apo	39	43	IDLAL	544.233	9.74321	0.002333	30	0.041344	0.008364
apo	39	43	IDLAL	544.233	9.76059	0.00903	60	0.034956	0.010167
apo	39	43	IDLAL	544.233	9.75925	0.007359	120	0.041483	0.01697
apo	39	43	IDLAL	544.233	9.76855	0.00702	600	0.074459	0.018647
DNA	42	51	ALRQRTSARF	1205.59	6.41821	0.003625	0	0	0
DNA	42	51	ALRQRTSARF	1205.59	6.49005	0.007089	15	0.249682	0.018045
DNA	42	51	ALRQRTSARF	1205.59	6.48959	0.008641	30	0.275024	0.014882
DNA	42	51	ALRQRTSARF	1205.59	6.48525	0.011398	60	0.317826	0.008806
DNA	42	51	ALRQRTSARF	1205.59	6.49627	0.003243	120	0.370157	0.02793
DNA	42	51	ALRQRTSARF	1205.59	6.505	0.005392	600	0.742818	0.017554
apo	42	51	ALRQRTSARF	1205.59	6.41988	0.003234	0	0	0
apo	42	51	ALRQRTSARF	1205.59	6.48393	0.008352	15	0.399554	0.039321
apo	42	51	ALRQRTSARF	1205.59	6.46923	0.003686	30	0.411378	0.040475
apo	42	51	ALRQRTSARF	1205.59	6.4811	0.01029	60	0.464019	0.037175
apo	42	51	ALRQRTSARF	1205.59	6.48111	0.006856	120	0.534403	0.037144
apo	42	51	ALRQRTSARF	1205.59	6.49152	0.003576	600	0.917778	0.038666
DNA	52	59	FENRRAWL	1091.47	8.60799	0.014969	0	0	0
DNA	52	59	FENRRAWL	1091.47	8.6735	0.008776	15	0.148102	0.006503
DNA	52	59	FENRRAWL	1091.47	8.67396	0.011053	30	0.147396	0.012683
DNA	52	59	FENRRAWL	1091.47	8.68115	0.015905	60	0.158571	0.009382
DNA	52	59	FENRRAWL	1091.47	8.69131	0.00595	120	0.148082	0.009578
DNA	52	59	FENRRAWL	1091.47	8.69205	0.004043	600	0.170148	0.0099
apo	52	59	FENRRAWL	1091.47	8.6111	0.009629	0	0	0
apo	52	59	FENRRAWL	1091.47	8.66614	0.009673	15	0.141033	0.0134
apo	52	59	FENRRAWL	1091.47	8.65196	0.000788	30	0.127854	0.013036
apo	52	59	FENRRAWL	1091.47	8.67289	0.005775	60	0.12628	0.012027
apo	52	59	FENRRAWL	1091.47	8.67407	0.014996	120	0.120262	0.013407
apo	52	59	FENRRAWL	1091.47	8.68024	0.004102	600	0.143965	0.012703
DNA	52	61	FENRRAWLDN	1320.54	7.99713	0.000728	0	0	0
DNA	52	61	FENRRAWLDN	1320.54	8.05485	0.00556	15	0.466997	0.015452
DNA	52	61	FENRRAWLDN	1320.54	8.05613	0.00623	30	0.603887	0.017074
DNA	52	61	FENRRAWLDN	1320.54	8.05663	0.008473	60	0.744637	0.012514
DNA	52	61	FENRRAWLDN	1320.54	8.06132	0.00261	120	0.794517	0.013467
DNA	52	61	FENRRAWLDN	1320.54	8.06439	0.003542	600	0.839396	0.031556
apo	52	61	FENRRAWLDN	1320.54	7.99679	0.002938	0	0	0
apo	52	61	FENRRAWLDN	1320.54	8.05095	0.006128	15	0.537895	0.030136
apo	52	61	FENRRAWLDN	1320.54	8.04134	0.001886	30	0.629007	0.024152
apo	52	61	FENRRAWLDN	1320.54	8.05064	0.003593	60	0.753136	0.007245
apo	52	61	FENRRAWLDN	1320.54	8.05021	0.002886	120	0.794339	0.01132
apo	52	61	FENRRAWLDN	1320.54	8.05512	0.003979	600	0.844888	0.01457
DNA	52	71	FENRRAWLDNKKIELPEPLA	2439.21	8.65616	0.015011	0	0	0
DNA	52	71	FENRRAWLDNKKIELPEPLA	2439.21	8.72401	0.009477	15	2.6567	0.023817
DNA	52	71	FENRRAWLDNKKIELPEPLA	2439.21	8.72544	0.007744	30	3.04532	0.032457
DNA	52	71	FENRRAWLDNKKIELPEPLA	2439.21	8.73179	0.005464	60	3.37746	0.022241
DNA	52	71	FENRRAWLDNKKIELPEPLA	2439.21	8.73775	0.004865	120	3.7474	0.04274
DNA	52	71	FENRRAWLDNKKIELPEPLA	2439.21	8.74778	0.008204	600	4.98203	0.073922
apo	52	71	FENRRAWLDNKKIELPEPLA	2439.21	8.67048	0.007493	0	0	0
apo	52	71	FENRRAWLDNKKIELPEPLA	2439.21	8.71505	0.005375	15	2.8199	0.025582
apo	52	71	FENRRAWLDNKKIELPEPLA	2439.21	8.70798	0.00665	30	3.12651	0.021372
apo	52	71	FENRRAWLDNKKIELPEPLA	2439.21	8.72596	0.011601	60	3.5058	0.059808
apo	52	71	FENRRAWLDNKKIELPEPLA	2439.21	8.73807	0.018462	120	3.94448	0.050727
apo	52	71	FENRRAWLDNKKIELPEPLA	2439.21	8.72935	0.008239	600	5.10819	0.011902
DNA	52	72	FENRRAWLDNKKIELPEPLAL	2552.3	9.2248	0.020535	0	0	0
DNA	52	72	FENRRAWLDNKKIELPEPLAL	2552.3	9.28044	0.003097	15	2.40946	0.029528
DNA	52	72	FENRRAWLDNKKIELPEPLAL	2552.3	9.29136	0.010484	30	2.73724	0.03572
DNA	52	72	FENRRAWLDNKKIELPEPLAL	2552.3	9.28037	0.007248	60	3.02695	0.03349
DNA	52	72	FENRRAWLDNKKIELPEPLAL	2552.3	9.28093	0.014641	120	3.38653	0.019908
DNA	52	72	FENRRAWLDNKKIELPEPLAL	2552.3	9.2921	0.006632	600	4.52774	0.060959
apo	52	72	FENRRAWLDNKKIELPEPLAL	2552.3	9.23991	0.019565	0	0	0
apo	52	72	FENRRAWLDNKKIELPEPLAL	2552.3	9.27636	0.008326	15	2.59077	0.011546
apo	52	72	FENRRAWLDNKKIELPEPLAL	2552.3	9.26721	0.0018	30	2.90877	0.028913
apo	52	72	FENRRAWLDNKKIELPEPLAL	2552.3	9.27923	0.002396	60	3.33736	0.028286
apo	52	72	FENRRAWLDNKKIELPEPLAL	2552.3	9.27711	0.007961	120	3.65794	0.074599
apo	52	72	FENRRAWLDNKKIELPEPLAL	2552.3	9.28359	0.002665	600	4.68741	0.139493
DNA	52	74	FENRRAWLDNKKIELPEPLALNL	2779.42	9.53052	0.033608	0	0	0
DNA	52	74	FENRRAWLDNKKIELPEPLALNL	2779.42	9.59093	0.004875	15	2.85142	0.029276
DNA	52	74	FENRRAWLDNKKIELPEPLALNL	2779.42	9.59438	0.008648	30	3.33204	0.015396
DNA	52	74	FENRRAWLDNKKIELPEPLALNL	2779.42	9.58973	0.010786	60	3.80473	0.015099
DNA	52	74	FENRRAWLDNKKIELPEPLALNL	2779.42	9.58629	0.011547	120	4.32367	0.008483
DNA	52	74	FENRRAWLDNKKIELPEPLALNL	2779.42	9.59401	0.006847	600	5.97769	0.043377
apo	52	74	FENRRAWLDNKKIELPEPLALNL	2779.42	9.54296	0.024857	0	0	0
apo	52	74	FENRRAWLDNKKIELPEPLALNL	2779.42	9.58493	0.006552	15	3.02513	0.021044
apo	52	74	FENRRAWLDNKKIELPEPLALNL	2779.42	9.57377	0.001238	30	3.49979	0.039655
apo	52	74	FENRRAWLDNKKIELPEPLALNL	2779.42	9.5853	0.00466	60	4.01974	0.029642
apo	52	74	FENRRAWLDNKKIELPEPLALNL	2779.42	9.58592	0.005084	120	4.57821	0.01957
apo	52	74	FENRRAWLDNKKIELPEPLALNL	2779.42	9.59029	0.002623	600	6.1235	0.018406
DNA	59	79	LDNKKIELPEPLALNLSDNDV	2350.15	9.22714	0.028025	0	0	0
DNA	59	79	LDNKKIELPEPLALNLSDNDV	2350.15	9.27763	0.005903	15	2.06298	0.032654
DNA	59	79	LDNKKIELPEPLALNLSDNDV	2350.15	9.28228	0.008618	30	2.3548	0.032258
DNA	59	79	LDNKKIELPEPLALNLSDNDV	2350.15	9.27764	0.010293	60	2.64839	0.028562
DNA	59	79	LDNKKIELPEPLALNLSDNDV	2350.15	9.28018	0.009689	120	2.94087	0.04257
DNA	59	79	LDNKKIELPEPLALNLSDNDV	2350.15	9.28912	0.010111	600	4.00493	0.03879
apo	59	79	LDNKKIELPEPLALNLSDNDV	2350.15	9.24163	0.017103	0	0	0
apo	59	79	LDNKKIELPEPLALNLSDNDV	2350.15	9.27567	0.008302	15	2.23671	0.013643
apo	59	79	LDNKKIELPEPLALNLSDNDV	2350.15	9.26294	0.001947	30	2.48457	0.015267
apo	59	79	LDNKKIELPEPLALNLSDNDV	2350.15	9.27916	0.004889	60	2.82432	0.019565
apo	59	79	LDNKKIELPEPLALNLSDNDV	2350.15	9.27776	0.007725	120	3.18602	0.04724
apo	59	79	LDNKKIELPEPLALNLSDNDV	2350.15	9.27897	0.004009	600	4.16291	0.026551
DNA	60	71	DNKKIELPEPLA	1366.66	8.53968	0.014484	0	0	0
DNA	60	71	DNKKIELPEPLA	1366.66	8.58264	0.002559	15	2.33451	0.034545
DNA	60	71	DNKKIELPEPLA	1366.66	8.57653	0.003187	30	2.55686	0.033575
DNA	60	71	DNKKIELPEPLA	1366.66	8.58172	0.004299	60	2.78747	0.029238
DNA	60	71	DNKKIELPEPLA	1366.66	8.58111	0.006663	120	3.08904	0.029878
DNA	60	71	DNKKIELPEPLA	1366.66	8.57704	0.003007	600	4.30349	0.060236
apo	60	71	DNKKIELPEPLA	1366.66	8.54845	0.015294	0	0	0
apo	60	71	DNKKIELPEPLA	1366.66	8.58582	0.006773	15	2.48586	0.060813
apo	60	71	DNKKIELPEPLA	1366.66	8.57141	0.003631	30	2.69347	0.064249
apo	60	71	DNKKIELPEPLA	1366.66	8.57606	0.007012	60	2.99498	0.054238
apo	60	71	DNKKIELPEPLA	1366.66	8.57922	0.00389	120	3.37551	0.057116
apo	60	71	DNKKIELPEPLA	1366.66	8.58536	0.005709	600	4.50178	0.053439
DNA	60	72	DNKKIELPEPLAL	1479.74	9.46522	0.034087	0	0	0
DNA	60	72	DNKKIELPEPLAL	1479.74	9.51433	0.005823	15	2.22883	0.00943
DNA	60	72	DNKKIELPEPLAL	1479.74	9.52584	0.009385	30	2.44458	0.008759
DNA	60	72	DNKKIELPEPLAL	1479.74	9.51247	0.006417	60	2.68987	0.011208
DNA	60	72	DNKKIELPEPLAL	1479.74	9.4985	0.015524	120	3.01466	0.014833
DNA	60	72	DNKKIELPEPLAL	1479.74	9.50201	0.003004	600	4.18391	0.010553
apo	60	72	DNKKIELPEPLAL	1479.74	9.48489	0.019672	0	0	0
apo	60	72	DNKKIELPEPLAL	1479.74	9.52524	0.014596	15	2.3058	0.005593
apo	60	72	DNKKIELPEPLAL	1479.74	9.51129	0.00505	30	2.52269	0.025744
apo	60	72	DNKKIELPEPLAL	1479.74	9.52706	0.010442	60	2.81985	0.017946
apo	60	72	DNKKIELPEPLAL	1479.74	9.52515	0.015365	120	3.19168	0.01666
apo	60	72	DNKKIELPEPLAL	1479.74	9.52232	0.00077	600	4.18912	0.111087
DNA	60	74	DNKKIELPEPLALNL	1706.87	9.84884	0.037024	0	0	0
DNA	60	74	DNKKIELPEPLALNL	1706.87	9.90224	0.003128	15	2.57889	0.017675
DNA	60	74	DNKKIELPEPLALNL	1706.87	9.90094	0.005489	30	2.9292	0.021643
DNA	60	74	DNKKIELPEPLALNL	1706.87	9.89477	0.008826	60	3.28753	0.013389
DNA	60	74	DNKKIELPEPLALNL	1706.87	9.88483	0.014509	120	3.77401	0.033336
DNA	60	74	DNKKIELPEPLALNL	1706.87	9.88684	0.007468	600	5.38293	0.023638
apo	60	74	DNKKIELPEPLALNL	1706.87	9.86837	0.024707	0	0	0
apo	60	74	DNKKIELPEPLALNL	1706.87	9.90519	0.006446	15	2.69317	0.02381
apo	60	74	DNKKIELPEPLALNL	1706.87	9.89463	0.001796	30	3.06115	0.023898
apo	60	74	DNKKIELPEPLALNL	1706.87	9.90158	0.004677	60	3.47902	0.033159
apo	60	74	DNKKIELPEPLALNL	1706.87	9.90224	0.004468	120	3.98077	0.025778
apo	60	74	DNKKIELPEPLALNL	1706.87	9.90555	0.002588	600	5.51044	0.033138
DNA	72	78	LNLSDND	790.257	7.58675	0.003377	0	0	0
DNA	72	78	LNLSDND	790.257	7.60438	0.004921	15	1.70974	0.016097
DNA	72	78	LNLSDND	790.257	7.60287	0.006739	30	1.74504	0.022338
DNA	72	78	LNLSDND	790.257	7.607	0.006146	60	1.76576	0.024051
DNA	72	78	LNLSDND	790.257	7.60485	0.002112	120	1.84642	0.019274
DNA	72	78	LNLSDND	790.257	7.60687	0.004057	600	2.32718	0.027103
apo	72	78	LNLSDND	790.257	7.58814	0.003589	0	0	0
apo	72	78	LNLSDND	790.257	7.61199	0.006526	15	1.74098	0.0071
apo	72	78	LNLSDND	790.257	7.60128	0.003167	30	1.76362	0.014418
apo	72	78	LNLSDND	790.257	7.60456	0.002522	60	1.86614	0.027312
apo	72	78	LNLSDND	790.257	7.60398	0.001794	120	1.93599	0.014617
apo	72	78	LNLSDND	790.257	7.61358	0.002529	600	2.39984	0.040269
DNA	73	78	NLSDND	677.173	6.16679	0.007426	0	0	0
DNA	73	78	NLSDND	677.173	6.19033	0.006421	15	1.49787	0.015359
DNA	73	78	NLSDND	677.173	6.18324	0.011252	30	1.50406	0.019273
DNA	73	78	NLSDND	677.173	6.19036	0.006955	60	1.48551	0.014838
DNA	73	78	NLSDND	677.173	6.19666	0.003784	120	1.44999	0.017993
DNA	73	78	NLSDND	677.173	6.2031	0.002848	600	1.54243	0.016803
apo	73	78	NLSDND	677.173	6.17081	0.009433	0	0	0
apo	73	78	NLSDND	677.173	6.19705	0.009928	15	1.52529	0.009924
apo	73	78	NLSDND	677.173	6.18155	0.007784	30	1.53115	0.008181
apo	73	78	NLSDND	677.173	6.18853	0.004831	60	1.5501	0.012102
apo	73	78	NLSDND	677.173	6.18507	0.00373	120	1.48952	0.010379
apo	73	78	NLSDND	677.173	6.19955	0.005446	600	1.60098	0.02851
DNA	73	80	NLSDNDVA	847.278	7.2425	0.00648	0	0	0
DNA	73	80	NLSDNDVA	847.278	7.26471	0.00514	15	1.5718	0.012958
DNA	73	80	NLSDNDVA	847.278	7.26073	0.003759	30	1.60964	0.018018
DNA	73	80	NLSDNDVA	847.278	7.26364	0.002815	60	1.66888	0.013145
DNA	73	80	NLSDNDVA	847.278	7.26086	0.00258	120	1.76239	0.009739
DNA	73	80	NLSDNDVA	847.278	7.26096	0.003118	600	2.38702	0.009616
apo	73	80	NLSDNDVA	847.278	7.24378	0.004242	0	0	0
apo	73	80	NLSDNDVA	847.278	7.26916	0.005002	15	1.58319	0.010844
apo	73	80	NLSDNDVA	847.278	7.25897	0.003182	30	1.63888	0.018238
apo	73	80	NLSDNDVA	847.278	7.26254	0.000607	60	1.74878	0.020476
apo	73	80	NLSDNDVA	847.278	7.26145	0.001307	120	1.83494	0.01748
apo	73	80	NLSDNDVA	847.278	7.2703	0.00325	600	2.49405	0.041918
DNA	73	81	NLSDNDVAL	960.363	8.69843	0.015297	0	0	0
DNA	73	81	NLSDNDVAL	960.363	8.73631	0.003012	15	1.39907	0.003249
DNA	73	81	NLSDNDVAL	960.363	8.73389	0.005924	30	1.47067	0.021073
DNA	73	81	NLSDNDVAL	960.363	8.73478	0.005312	60	1.59058	0.015367
DNA	73	81	NLSDNDVAL	960.363	8.73145	0.008015	120	1.69219	0.012388
DNA	73	81	NLSDNDVAL	960.363	8.73246	0.008358	600	2.47201	0.02349
apo	73	81	NLSDNDVAL	960.363	8.70681	0.013884	0	0	0
apo	73	81	NLSDNDVAL	960.363	8.74233	0.007266	15	1.41709	0.021695
apo	73	81	NLSDNDVAL	960.363	8.72623	0.0021	30	1.46998	0.013924
apo	73	81	NLSDNDVAL	960.363	8.73389	0.006883	60	1.55321	0.011953
apo	73	81	NLSDNDVAL	960.363	8.73751	0.00132	120	1.70288	0.025809
apo	73	81	NLSDNDVAL	960.363	8.74502	0.002547	600	2.47284	0.096223
DNA	75	81	SDNDVAL	733.236	8.08159	0.003146	0	0	0
DNA	75	81	SDNDVAL	733.236	8.11055	0.003818	15	0.74995	0.017039
DNA	75	81	SDNDVAL	733.236	8.10776	0.006752	30	0.797568	0.019805
DNA	75	81	SDNDVAL	733.236	8.11045	0.005792	60	0.861915	0.01887
DNA	75	81	SDNDVAL	733.236	8.10773	0.00462	120	0.983823	0.016148
DNA	75	81	SDNDVAL	733.236	8.10842	0.00408	600	1.63118	0.022297
apo	75	81	SDNDVAL	733.236	8.0836	0.004463	0	0	0
apo	75	81	SDNDVAL	733.236	8.11435	0.006143	15	0.777362	0.026745
apo	75	81	SDNDVAL	733.236	8.10241	0.003648	30	0.819875	0.026371
apo	75	81	SDNDVAL	733.236	8.10908	0.00344	60	0.918782	0.025807
apo	75	81	SDNDVAL	733.236	8.11031	0.003519	120	1.05153	0.02699
apo	75	81	SDNDVAL	733.236	8.11535	0.003458	600	1.71502	0.032093
DNA	81	87	LAERPEE	843.32	6.13782	0.006524	0	0	0
DNA	81	87	LAERPEE	843.32	6.17406	0.005709	15	1.33256	0.022798
DNA	81	87	LAERPEE	843.32	6.17189	0.009235	30	1.35529	0.024225
DNA	81	87	LAERPEE	843.32	6.16997	0.005272	60	1.38809	0.020604
DNA	81	87	LAERPEE	843.32	6.17649	0.0043	120	1.44662	0.022259
DNA	81	87	LAERPEE	843.32	6.18234	0.006599	600	1.78206	0.021965
apo	81	87	LAERPEE	843.32	6.13555	0.008853	0	0	0
apo	81	87	LAERPEE	843.32	6.17289	0.00087	15	1.3094	0.039925
apo	81	87	LAERPEE	843.32	6.16164	0.007213	30	1.33185	0.040535
apo	81	87	LAERPEE	843.32	6.17186	0.003545	60	1.38699	0.040851
apo	81	87	LAERPEE	843.32	6.17087	0.002623	120	1.42563	0.042699
apo	81	87	LAERPEE	843.32	6.17948	0.006965	600	1.75842	0.040899
DNA	81	88	LAERPEEE	972.363	6.22706	0.002748	0	0	0
DNA	81	88	LAERPEEE	972.363	6.25888	0.007401	15	1.25202	0.011755
DNA	81	88	LAERPEEE	972.363	6.25229	0.008492	30	1.3182	0.019538
DNA	81	88	LAERPEEE	972.363	6.26021	0.009602	60	1.40429	0.01579
DNA	81	88	LAERPEEE	972.363	6.26242	0.003486	120	1.54621	0.01403
DNA	81	88	LAERPEEE	972.363	6.26995	0.006821	600	2.11854	0.011493
apo	81	88	LAERPEEE	972.363	6.23536	0.005167	0	0	0
apo	81	88	LAERPEEE	972.363	6.27013	0.013507	15	1.31423	0.020796
apo	81	88	LAERPEEE	972.363	6.24922	0.005136	30	1.35595	0.016521
apo	81	88	LAERPEEE	972.363	6.25686	0.007015	60	1.45297	0.021679
apo	81	88	LAERPEEE	972.363	6.2531	0.001871	120	1.5577	0.022924
apo	81	88	LAERPEEE	972.363	6.26339	0.000741	600	2.1372	0.020709
DNA	81	89	LAERPEEEQ	1100.42	6.12165	0.00658	0	0	0
DNA	81	89	LAERPEEEQ	1100.42	6.1568	0.004625	15	1.35172	0.02558
DNA	81	89	LAERPEEEQ	1100.42	6.15092	0.009084	30	1.42747	0.026822
DNA	81	89	LAERPEEEQ	1100.42	6.15604	0.003866	60	1.50588	0.026978
DNA	81	89	LAERPEEEQ	1100.42	6.15731	0.001824	120	1.64408	0.023388
DNA	81	89	LAERPEEEQ	1100.42	6.16333	0.005826	600	2.27352	0.036516
apo	81	89	LAERPEEEQ	1100.42	6.12108	0.00593	0	0	0
apo	81	89	LAERPEEEQ	1100.42	6.15509	0.003804	15	1.35823	0.033886
apo	81	89	LAERPEEEQ	1100.42	6.14701	0.003693	30	1.40565	0.037518
apo	81	89	LAERPEEEQ	1100.42	6.15055	0.001332	60	1.4698	0.036522
apo	81	89	LAERPEEEQ	1100.42	6.15186	0.005287	120	1.60284	0.034903
apo	81	89	LAERPEEEQ	1100.42	6.16	0.003611	600	2.23772	0.035954
DNA	81	93	LAERPEEEQVAGF	1474.62	8.49732	0.010435	0	0	0
DNA	81	93	LAERPEEEQVAGF	1474.62	8.55092	0.004371	15	1.21206	0.013237
DNA	81	93	LAERPEEEQVAGF	1474.62	8.54385	0.005319	30	1.29913	0.008643
DNA	81	93	LAERPEEEQVAGF	1474.62	8.54942	0.007034	60	1.40685	0.014803
DNA	81	93	LAERPEEEQVAGF	1474.62	8.54852	0.006472	120	1.56589	0.009982
DNA	81	93	LAERPEEEQVAGF	1474.62	8.5479	0.00525	600	2.47481	0.009193
apo	81	93	LAERPEEEQVAGF	1474.62	8.50289	0.008043	0	0	0
apo	81	93	LAERPEEEQVAGF	1474.62	8.55215	0.007287	15	1.18664	0.019552
apo	81	93	LAERPEEEQVAGF	1474.62	8.53827	0.002075	30	1.24499	0.022452
apo	81	93	LAERPEEEQVAGF	1474.62	8.5487	0.003732	60	1.35531	0.00745
apo	81	93	LAERPEEEQVAGF	1474.62	8.55385	0.003572	120	1.4978	0.016841
apo	81	93	LAERPEEEQVAGF	1474.62	8.55645	0.005242	600	2.38008	0.025971
DNA	82	87	AERPEE	730.236	5.45338	0.016139	0	0	0
DNA	82	87	AERPEE	730.236	5.49435	0.007746	15	1.36799	0.011767
DNA	82	87	AERPEE	730.236	5.48294	0.018576	30	1.37187	0.019365
DNA	82	87	AERPEE	730.236	5.49446	0.003942	60	1.36738	0.015253
DNA	82	87	AERPEE	730.236	5.49871	0.003709	120	1.32969	0.01196
DNA	82	87	AERPEE	730.236	5.5065	0.005391	600	1.36216	0.025857
apo	82	87	AERPEE	730.236	5.46189	0.012545	0	0	0
apo	82	87	AERPEE	730.236	5.49903	0.006671	15	1.40701	0.005139
apo	82	87	AERPEE	730.236	5.48139	0.015515	30	1.40084	0.00777
apo	82	87	AERPEE	730.236	5.49106	0.004982	60	1.4128	0.007803
apo	82	87	AERPEE	730.236	5.49136	0.005531	120	1.34483	0.006587
apo	82	87	AERPEE	730.236	5.49923	0.010717	600	1.39486	0.029158
DNA	82	88	AERPEEE	859.278	5.57679	0.005898	0	0	0
DNA	82	88	AERPEEE	859.278	5.61235	0.009905	15	1.25614	0.025687
DNA	82	88	AERPEEE	859.278	5.60171	0.017009	30	1.30786	0.031581
DNA	82	88	AERPEEE	859.278	5.61878	0.014371	60	1.32961	0.028656
DNA	82	88	AERPEEE	859.278	5.61727	0.002856	120	1.37623	0.028882
DNA	82	88	AERPEEE	859.278	5.62287	0.009273	600	1.69088	0.025377
apo	82	88	AERPEEE	859.278	5.58243	0.009006	0	0	0
apo	82	88	AERPEEE	859.278	5.61462	0.004475	15	1.28591	0.036405
apo	82	88	AERPEEE	859.278	5.59911	0.01788	30	1.30802	0.033082
apo	82	88	AERPEEE	859.278	5.6135	0.003578	60	1.34619	0.035018
apo	82	88	AERPEEE	859.278	5.61194	0.004541	120	1.38364	0.032916
apo	82	88	AERPEEE	859.278	5.61772	0.013116	600	1.68861	0.034828
DNA	82	89	AERPEEEQ	987.337	5.52173	0.014076	0	0	0
DNA	82	89	AERPEEEQ	987.337	5.55749	0.008009	15	1.32466	0.032205
DNA	82	89	AERPEEEQ	987.337	5.55028	0.012846	30	1.32842	0.032092
DNA	82	89	AERPEEEQ	987.337	5.55099	0.004233	60	1.39112	0.033336
DNA	82	89	AERPEEEQ	987.337	5.56299	0.003642	120	1.45493	0.033922
DNA	82	89	AERPEEEQ	987.337	5.5679	0.006078	600	1.81835	0.036075
apo	82	89	AERPEEEQ	987.337	5.52144	0.010341	0	0	0
apo	82	89	AERPEEEQ	987.337	5.56286	0.004702	15	1.27627	0.031366
apo	82	89	AERPEEEQ	987.337	5.54594	0.011399	30	1.29393	0.034885
apo	82	89	AERPEEEQ	987.337	5.5542	0.002358	60	1.34548	0.032508
apo	82	89	AERPEEEQ	987.337	5.55459	0.004353	120	1.37	0.035758
apo	82	89	AERPEEEQ	987.337	5.56055	0.006147	600	1.76638	0.033253
DNA	82	92	AERPEEEQVAG	1214.46	6.37875	0.004043	0	0	0
DNA	82	92	AERPEEEQVAG	1214.46	6.41657	0.008442	15	1.27889	0.026888
DNA	82	92	AERPEEEQVAG	1214.46	6.41427	0.00842	30	1.30842	0.023955
DNA	82	92	AERPEEEQVAG	1214.46	6.41209	0.004919	60	1.40121	0.028035
DNA	82	92	AERPEEEQVAG	1214.46	6.41698	0.002317	120	1.51465	0.029945
DNA	82	92	AERPEEEQVAG	1214.46	6.42269	0.005177	600	2.14593	0.025989
apo	82	92	AERPEEEQVAG	1214.46	6.38306	0.003968	0	0	0
apo	82	92	AERPEEEQVAG	1214.46	6.42251	0.007124	15	1.26704	0.037897
apo	82	92	AERPEEEQVAG	1214.46	6.40919	0.002091	30	1.28593	0.042786
apo	82	92	AERPEEEQVAG	1214.46	6.41381	0.006902	60	1.35555	0.038247
apo	82	92	AERPEEEQVAG	1214.46	6.41371	0.007017	120	1.45517	0.038999
apo	82	92	AERPEEEQVAG	1214.46	6.42532	0.003098	600	2.08704	0.038446
DNA	82	93	AERPEEEQVAGF	1361.53	8.35997	0.009814	0	0	0
DNA	82	93	AERPEEEQVAGF	1361.53	8.40554	0.00392	15	1.2922	0.010961
DNA	82	93	AERPEEEQVAGF	1361.53	8.40136	0.007661	30	1.34859	0.011933
DNA	82	93	AERPEEEQVAGF	1361.53	8.40353	0.007017	60	1.42805	0.011947
DNA	82	93	AERPEEEQVAGF	1361.53	8.40259	0.005077	120	1.53825	0.011237
DNA	82	93	AERPEEEQVAGF	1361.53	8.40041	0.000988	600	2.16402	0.018028
apo	82	93	AERPEEEQVAGF	1361.53	8.35367	0.004335	0	0	0
apo	82	93	AERPEEEQVAGF	1361.53	8.40171	0.005663	15	1.25917	0.01173
apo	82	93	AERPEEEQVAGF	1361.53	8.38869	0.006335	30	1.30285	0.015873
apo	82	93	AERPEEEQVAGF	1361.53	8.40107	0.005318	60	1.36827	0.017092
apo	82	93	AERPEEEQVAGF	1361.53	8.40686	0.001228	120	1.47531	0.021084
apo	82	93	AERPEEEQVAGF	1361.53	8.41257	0.001873	600	2.04893	0.07003
DNA	90	93	VAGF	393.112	8.43648	0.009531	0	0	0
DNA	90	93	VAGF	393.112	8.47885	0.004621	15	0.046264	0.008483
DNA	90	93	VAGF	393.112	8.4763	0.006481	30	0.065107	0.0065
DNA	90	93	VAGF	393.112	8.47743	0.007605	60	0.072651	0.007522
DNA	90	93	VAGF	393.112	8.47687	0.00612	120	0.080452	0.007214
DNA	90	93	VAGF	393.112	8.47861	0.006055	600	0.316241	0.006821
apo	90	93	VAGF	393.112	8.43982	0.008599	0	0	0
apo	90	93	VAGF	393.112	8.47985	0.006116	15	0.088329	0.016133
apo	90	93	VAGF	393.112	8.46757	0.002769	30	0.100444	0.01041
apo	90	93	VAGF	393.112	8.47764	0.002773	60	0.100916	0.011367
apo	90	93	VAGF	393.112	8.47929	0.003386	120	0.122688	0.010907
apo	90	93	VAGF	393.112	8.48568	0.003388	600	0.326129	0.014961
DNA	90	96	VAGFEAA	664.229	8.15335	0.005028	0	0	0
DNA	90	96	VAGFEAA	664.229	8.18943	0.003092	15	0.117151	0.007751
DNA	90	96	VAGFEAA	664.229	8.18722	0.006361	30	0.110476	0.010193
DNA	90	96	VAGFEAA	664.229	8.1908	0.006127	60	0.137296	0.010723
DNA	90	96	VAGFEAA	664.229	8.1897	0.00485	120	0.161999	0.01101
DNA	90	96	VAGFEAA	664.229	8.19195	0.007056	600	0.457759	0.014371
apo	90	96	VAGFEAA	664.229	8.15854	0.006343	0	0	0
apo	90	96	VAGFEAA	664.229	8.19279	0.005234	15	0.100777	0.002298
apo	90	96	VAGFEAA	664.229	8.18159	0.002139	30	0.11206	0.009664
apo	90	96	VAGFEAA	664.229	8.18875	0.001618	60	0.130206	0.005021
apo	90	96	VAGFEAA	664.229	8.19072	0.003734	120	0.169878	0.015969
apo	90	96	VAGFEAA	664.229	8.19614	0.003969	600	0.48017	0.029995
DNA	93	97	FEAAF	584.171	9.42499	0.029042	0	0	0
DNA	93	97	FEAAF	584.171	9.47687	0.003702	15	0.035168	0.010729
DNA	93	97	FEAAF	584.171	9.47838	0.005872	30	0.038857	0.012188
DNA	93	97	FEAAF	584.171	9.47095	0.010687	60	0.044566	0.010453
DNA	93	97	FEAAF	584.171	9.46618	0.013719	120	0.040936	0.013692
DNA	93	97	FEAAF	584.171	9.47055	0.005508	600	0.131554	0.01274
apo	93	97	FEAAF	584.171	9.44341	0.020157	0	0	0
apo	93	97	FEAAF	584.171	9.47882	0.009638	15	0.024529	0.00954
apo	93	97	FEAAF	584.171	9.46966	0.000261	30	0.024445	0.005186
apo	93	97	FEAAF	584.171	9.48043	0.002364	60	0.032474	0.015652
apo	93	97	FEAAF	584.171	9.47718	0.003476	120	0.025622	0.006203
apo	93	97	FEAAF	584.171	9.48674	0.0077	600	0.105411	0.004033
DNA	94	97	EAAF	437.102	8.11015	0.003087	0	0	0
DNA	94	97	EAAF	437.102	8.14971	0.004406	15	-0.003511	0.004045
DNA	94	97	EAAF	437.102	8.14745	0.005688	30	-0.003943	0.011041
DNA	94	97	EAAF	437.102	8.1511	0.007998	60	-0.004803	0.008039
DNA	94	97	EAAF	437.102	8.15041	0.004468	120	-0.010109	0.006698
DNA	94	97	EAAF	437.102	8.15145	0.006164	600	0.046614	0.016326
apo	94	97	EAAF	437.102	8.1138	0.005179	0	0	0
apo	94	97	EAAF	437.102	8.1521	0.005961	15	0.03949	0.014531
apo	94	97	EAAF	437.102	8.14011	0.002749	30	0.035008	0.011629
apo	94	97	EAAF	437.102	8.14994	0.00117	60	0.023335	0.011839
apo	94	97	EAAF	437.102	8.15209	0.005228	120	0.014728	0.016294
apo	94	97	EAAF	437.102	8.1572	0.004615	600	0.02757	0.015497
DNA	97	105	FARAMAECD	1013.32	7.4251	0.003624	0	0	0
DNA	97	105	FARAMAECD	1013.32	7.46266	0.005193	15	1.0635	0.019005
DNA	97	105	FARAMAECD	1013.32	7.45883	0.006343	30	1.43291	0.024476
DNA	97	105	FARAMAECD	1013.32	7.46213	0.003432	60	1.79291	0.013956
DNA	97	105	FARAMAECD	1013.32	7.46271	0.002522	120	2.08829	0.013008
DNA	97	105	FARAMAECD	1013.32	7.46065	0.004183	600	2.58539	0.013376
apo	97	105	FARAMAECD	1013.32	7.42341	0.005576	0	0	0
apo	97	105	FARAMAECD	1013.32	7.46361	0.00529	15	1.06634	0.006204
apo	97	105	FARAMAECD	1013.32	7.45109	0.001604	30	1.36773	0.015964
apo	97	105	FARAMAECD	1013.32	7.45657	0.0038	60	1.69846	0.018893
apo	97	105	FARAMAECD	1013.32	7.45698	0.002156	120	2.02019	0.013906
apo	97	105	FARAMAECD	1013.32	7.46559	0.00376	600	2.54107	0.009894
DNA	97	106	FARAMAECDF	1160.39	9.13624	0.021479	0	0	0
DNA	97	106	FARAMAECDF	1160.39	9.19287	0.004983	15	1.16911	0.046312
DNA	97	106	FARAMAECDF	1160.39	9.1931	0.008406	30	1.51479	0.037735
DNA	97	106	FARAMAECDF	1160.39	9.19218	0.009918	60	1.89005	0.067567
DNA	97	106	FARAMAECDF	1160.39	9.18973	0.011518	120	2.22539	0.0871
DNA	97	106	FARAMAECDF	1160.39	9.19312	0.007478	600	2.69844	0.06176
apo	97	106	FARAMAECDF	1160.39	9.15231	0.018158	0	0	0
apo	97	106	FARAMAECDF	1160.39	9.19347	0.007387	15	1.17718	0.014023
apo	97	106	FARAMAECDF	1160.39	9.17548	0.000766	30	1.4849	0.04042
apo	97	106	FARAMAECDF	1160.39	9.19387	0.004421	60	1.79987	0.033596
apo	97	106	FARAMAECDF	1160.39	9.1907	0.005552	120	2.18596	0.037331
apo	97	106	FARAMAECDF	1160.39	9.20081	0.004701	600	2.62575	0.054325
DNA	98	105	ARAMAECD	866.249	6.43451	0.005514	0	0	0
DNA	98	105	ARAMAECD	866.249	6.48477	0.006489	15	1.21509	0.062072
DNA	98	105	ARAMAECD	866.249	6.48204	0.006833	30	1.61631	0.014107
DNA	98	105	ARAMAECD	866.249	6.47547	0.006722	60	1.9195	0.073326
DNA	98	105	ARAMAECD	866.249	6.48035	0.001906	120	2.18421	0.112452
DNA	98	105	ARAMAECD	866.249	6.48252	0.005835	600	2.59973	0.047444
apo	98	105	ARAMAECD	866.249	6.44629	0.009244	0	0	0
apo	98	105	ARAMAECD	866.249	6.4881	0.005153	15	1.26378	0.018419
apo	98	105	ARAMAECD	866.249	6.47111	0.005968	30	1.56693	0.047836
apo	98	105	ARAMAECD	866.249	6.47926	0.00843	60	1.9754	0.020251
apo	98	105	ARAMAECD	866.249	6.47996	0.003612	120	2.2325	0.09656
apo	98	105	ARAMAECD	866.249	6.49053	0.005124	600	2.60218	0.160486
DNA	101	105	MAECD	568.073	6.43343	0.00792	0	0	0
DNA	101	105	MAECD	568.073	6.46471	0.00812	15	0.974202	0.019897
DNA	101	105	MAECD	568.073	6.46042	0.008633	30	1.21686	0.02523
DNA	101	105	MAECD	568.073	6.45385	0.00394	60	1.4661	0.017973
DNA	101	105	MAECD	568.073	6.45914	0.00131	120	1.61459	0.020518
DNA	101	105	MAECD	568.073	6.46347	0.004466	600	1.84988	0.018393
apo	101	105	MAECD	568.073	6.44163	0.005847	0	0	0
apo	101	105	MAECD	568.073	6.47467	0.00665	15	0.967297	0.038886
apo	101	105	MAECD	568.073	6.4569	0.008153	30	1.19052	0.040098
apo	101	105	MAECD	568.073	6.46248	0.010031	60	1.406	0.037401
apo	101	105	MAECD	568.073	6.46016	0.003286	120	1.57653	0.04064
apo	101	105	MAECD	568.073	6.47399	0.006419	600	1.82106	0.037086
DNA	101	106	MAECDF	715.142	9.22606	0.023365	0	0	0
DNA	101	106	MAECDF	715.142	9.265	0.004138	15	0.975278	0.021143
DNA	101	106	MAECDF	715.142	9.2652	0.00507	30	1.22718	0.020188
DNA	101	106	MAECDF	715.142	9.26206	0.005373	60	1.40557	0.024184
DNA	101	106	MAECDF	715.142	9.25891	0.011084	120	1.53523	0.026836
DNA	101	106	MAECDF	715.142	9.26159	0.008047	600	1.70959	0.021543
apo	101	106	MAECDF	715.142	9.24288	0.018357	0	0	0
apo	101	106	MAECDF	715.142	9.27133	0.007504	15	0.989783	0.014982
apo	101	106	MAECDF	715.142	9.25883	0.001004	30	1.17704	0.017736
apo	101	106	MAECDF	715.142	9.26816	0.003901	60	1.35169	0.013805
apo	101	106	MAECDF	715.142	9.26751	0.003058	120	1.48755	0.014712
apo	101	106	MAECDF	715.142	9.27657	0.002252	600	1.64131	0.015128
DNA	107	115	ILIDTPGGD	900.367	8.32934	0.008819	0	0	0
DNA	107	115	ILIDTPGGD	900.367	8.36011	0.005903	15	0.461639	0.010203
DNA	107	115	ILIDTPGGD	900.367	8.35833	0.005707	30	0.457148	0.010393
DNA	107	115	ILIDTPGGD	900.367	8.36066	0.005415	60	0.487003	0.010375
DNA	107	115	ILIDTPGGD	900.367	8.35458	0.002635	120	0.520158	0.015163
DNA	107	115	ILIDTPGGD	900.367	8.35783	0.006651	600	0.768051	0.007994
apo	107	115	ILIDTPGGD	900.367	8.32838	0.009979	0	0	0
apo	107	115	ILIDTPGGD	900.367	8.36329	0.003717	15	0.551184	0.016842
apo	107	115	ILIDTPGGD	900.367	8.35078	0.003015	30	0.561643	0.012357
apo	107	115	ILIDTPGGD	900.367	8.35772	0.004618	60	0.581898	0.01032
apo	107	115	ILIDTPGGD	900.367	8.36042	0.001429	120	0.611929	0.01065
apo	107	115	ILIDTPGGD	900.367	8.36639	0.001913	600	0.870585	0.020611
DNA	107	116	ILIDTPGGDS	987.399	8.24538	0.006606	0	0	0
DNA	107	116	ILIDTPGGDS	987.399	8.27738	0.002729	15	0.561928	0.005406
DNA	107	116	ILIDTPGGDS	987.399	8.27239	0.00567	30	0.72467	0.008301
DNA	107	116	ILIDTPGGDS	987.399	8.27813	0.006948	60	0.873342	0.020958
DNA	107	116	ILIDTPGGDS	987.399	8.27597	0.006548	120	0.984322	0.014011
DNA	107	116	ILIDTPGGDS	987.399	8.27919	0.003169	600	1.28665	0.013847
apo	107	116	ILIDTPGGDS	987.399	8.24722	0.005025	0	0	0
apo	107	116	ILIDTPGGDS	987.399	8.27847	0.00836	15	0.738004	0.040814
apo	107	116	ILIDTPGGDS	987.399	8.27076	0.005493	30	0.844309	0.023448
apo	107	116	ILIDTPGGDS	987.399	8.27527	0.002139	60	0.955936	0.018038
apo	107	116	ILIDTPGGDS	987.399	8.27593	0.006993	120	1.07484	0.017138
apo	107	116	ILIDTPGGDS	987.399	8.28249	0.006026	600	1.34626	0.032937
DNA	107	117	ILIDTPGGDSA	1058.44	8.33272	0.008969	0	0	0
DNA	107	117	ILIDTPGGDSA	1058.44	8.36349	0.00474	15	1.26595	0.015802
DNA	107	117	ILIDTPGGDSA	1058.44	8.35862	0.005613	30	1.41017	0.025444
DNA	107	117	ILIDTPGGDSA	1058.44	8.36266	0.005436	60	1.58668	0.034783
DNA	107	117	ILIDTPGGDSA	1058.44	8.3553	0.003413	120	1.70142	0.018532
DNA	107	117	ILIDTPGGDSA	1058.44	8.35877	0.003878	600	2.02315	0.018062
apo	107	117	ILIDTPGGDSA	1058.44	8.32832	0.008327	0	0	0
apo	107	117	ILIDTPGGDSA	1058.44	8.3653	0.003472	15	1.45088	0.009926
apo	107	117	ILIDTPGGDSA	1058.44	8.35231	0.005267	30	1.52912	0.023526
apo	107	117	ILIDTPGGDSA	1058.44	8.35924	0.007563	60	1.60179	0.015986
apo	107	117	ILIDTPGGDSA	1058.44	8.3623	0.000779	120	1.72678	0.046657
apo	107	117	ILIDTPGGDSA	1058.44	8.36951	0.002813	600	1.96792	0.091986
DNA	107	121	ILIDTPGGDSAITRM	1559.71	8.95528	0.019022	0	0	0
DNA	107	121	ILIDTPGGDSAITRM	1559.71	8.99493	0.003923	15	2.19929	0.025771
DNA	107	121	ILIDTPGGDSAITRM	1559.71	8.99625	0.007649	30	2.47712	0.008614
DNA	107	121	ILIDTPGGDSAITRM	1559.71	8.99221	0.006637	60	2.73898	0.010967
DNA	107	121	ILIDTPGGDSAITRM	1559.71	8.98832	0.009709	120	2.99607	0.014877
DNA	107	121	ILIDTPGGDSAITRM	1559.71	8.98796	0.007341	600	4.10059	0.020806
apo	107	121	ILIDTPGGDSAITRM	1559.71	8.96952	0.016268	0	0	0
apo	107	121	ILIDTPGGDSAITRM	1559.71	9.00515	0.00854	15	2.30787	0.025035
apo	107	121	ILIDTPGGDSAITRM	1559.71	8.98568	0.002001	30	2.50553	0.041377
apo	107	121	ILIDTPGGDSAITRM	1559.71	9.00039	0.004759	60	2.75184	0.031045
apo	107	121	ILIDTPGGDSAITRM	1559.71	9.00081	0.005586	120	3.01607	0.020761
apo	107	121	ILIDTPGGDSAITRM	1559.71	9.00586	0.004637	600	4.12333	0.047262
DNA	109	115	IDTPGGD	674.198	6.57478	0.005987	0	0	0
DNA	109	115	IDTPGGD	674.198	6.58886	0.007004	15	0.490854	0.009481
DNA	109	115	IDTPGGD	674.198	6.58449	0.007472	30	0.487555	0.027593
DNA	109	115	IDTPGGD	674.198	6.57853	0.003342	60	0.518799	0.007329
DNA	109	115	IDTPGGD	674.198	6.58178	0.004435	120	0.558059	0.010568
DNA	109	115	IDTPGGD	674.198	6.5886	0.004946	600	0.817566	0.009882
apo	109	115	IDTPGGD	674.198	6.57646	0.004096	0	0	0
apo	109	115	IDTPGGD	674.198	6.59733	0.004622	15	0.566287	0.019811
apo	109	115	IDTPGGD	674.198	6.58566	0.006048	30	0.560792	0.017481
apo	109	115	IDTPGGD	674.198	6.58701	0.002444	60	0.579839	0.013943
apo	109	115	IDTPGGD	674.198	6.58625	0.002995	120	0.636124	0.013233
apo	109	115	IDTPGGD	674.198	6.60052	0.003478	600	0.870857	0.010618
DNA	109	116	IDTPGGDS	761.23	6.60535	0.00451	0	0	0
DNA	109	116	IDTPGGDS	761.23	6.62305	0.006127	15	0.646024	0.01129
DNA	109	116	IDTPGGDS	761.23	6.6197	0.005088	30	0.810918	0.008915
DNA	109	116	IDTPGGDS	761.23	6.61373	0.002065	60	0.946042	0.024782
DNA	109	116	IDTPGGDS	761.23	6.61553	0.003549	120	1.07586	0.01681
DNA	109	116	IDTPGGDS	761.23	6.62199	0.00342	600	1.33208	0.033991
apo	109	116	IDTPGGDS	761.23	6.60963	0.003107	0	0	0
apo	109	116	IDTPGGDS	761.23	6.62988	0.005249	15	0.80253	0.039675
apo	109	116	IDTPGGDS	761.23	6.61924	0.004229	30	0.883683	0.038542
apo	109	116	IDTPGGDS	761.23	6.62386	0.002184	60	1.0616	0.044004
apo	109	116	IDTPGGDS	761.23	6.62291	0.002155	120	1.15481	0.036695
apo	109	116	IDTPGGDS	761.23	6.63229	0.003698	600	1.43926	0.040441
DNA	109	117	IDTPGGDSA	832.268	6.8133	0.005616	0	0	0
DNA	109	117	IDTPGGDSA	832.268	6.83428	0.006379	15	1.21729	0.012287
DNA	109	117	IDTPGGDSA	832.268	6.83136	0.006328	30	1.37018	0.012171
DNA	109	117	IDTPGGDSA	832.268	6.82585	0.001775	60	1.47444	0.030012
DNA	109	117	IDTPGGDSA	832.268	6.82298	0.000964	120	1.55674	0.016344
DNA	109	117	IDTPGGDSA	832.268	6.82962	0.002528	600	1.84133	0.032725
apo	109	117	IDTPGGDSA	832.268	6.81375	0.003264	0	0	0
apo	109	117	IDTPGGDSA	832.268	6.84264	0.005702	15	1.35833	0.017886
apo	109	117	IDTPGGDSA	832.268	6.82873	0.004409	30	1.47053	0.030313
apo	109	117	IDTPGGDSA	832.268	6.83198	0.003055	60	1.62701	0.015882
apo	109	117	IDTPGGDSA	832.268	6.83159	0.003446	120	1.65442	0.044827
apo	109	117	IDTPGGDSA	832.268	6.84325	0.002186	600	1.9428	0.056074
DNA	109	118	IDTPGGDSAI	945.352	8.04834	0.007991	0	0	0
DNA	109	118	IDTPGGDSAI	945.352	8.07435	0.002345	15	1.8736	0.027552
DNA	109	118	IDTPGGDSAI	945.352	8.06971	0.007157	30	2.10494	0.042624
DNA	109	118	IDTPGGDSAI	945.352	8.07634	0.00531	60	2.30132	0.055182
DNA	109	118	IDTPGGDSAI	945.352	8.07554	0.00544	120	2.36044	0.103292
DNA	109	118	IDTPGGDSAI	945.352	8.07672	0.007142	600	2.65755	0.047867
apo	109	118	IDTPGGDSAI	945.352	8.05254	0.003585	0	0	0
apo	109	118	IDTPGGDSAI	945.352	8.07634	0.007375	15	2.05905	0.038001
apo	109	118	IDTPGGDSAI	945.352	8.06748	0.004569	30	2.19309	0.045896
apo	109	118	IDTPGGDSAI	945.352	8.07117	0.001224	60	2.41669	0.055828
apo	109	118	IDTPGGDSAI	945.352	8.074	0.005856	120	2.44858	0.049027
apo	109	118	IDTPGGDSAI	945.352	8.08086	0.006086	600	2.7149	0.130896
DNA	109	128	IDTPGGDSAITRMAHGRADL	2053.91	8.2813	0.177241	0	0	0
DNA	109	128	IDTPGGDSAITRMAHGRADL	2053.91	8.24016	0.005524	15	1.82487	0.114202
DNA	109	128	IDTPGGDSAITRMAHGRADL	2053.91	8.23329	0.006486	30	2.10091	0.119383
DNA	109	128	IDTPGGDSAITRMAHGRADL	2053.91	8.23328	0.005144	60	2.38451	0.114998
DNA	109	128	IDTPGGDSAITRMAHGRADL	2053.91	8.22959	0.004815	120	2.59201	0.120201
DNA	109	128	IDTPGGDSAITRMAHGRADL	2053.91	8.22744	0.005736	600	3.73972	0.114644
apo	109	128	IDTPGGDSAITRMAHGRADL	2053.91	8.28486	0.185463	0	0	0
apo	109	128	IDTPGGDSAITRMAHGRADL	2053.91	8.24091	0.006229	15	1.97381	0.124905
apo	109	128	IDTPGGDSAITRMAHGRADL	2053.91	8.23025	0.002616	30	2.16707	0.121434
apo	109	128	IDTPGGDSAITRMAHGRADL	2053.91	8.23237	0.004975	60	2.35294	0.120372
apo	109	128	IDTPGGDSAITRMAHGRADL	2053.91	8.23114	0.002718	120	2.63025	0.12111
apo	109	128	IDTPGGDSAITRMAHGRADL	2053.91	8.23424	0.00376	600	3.77016	0.119995
DNA	116	128	SAITRMAHGRADL	1398.63	7.44984	0.004218	0	0	0
DNA	116	128	SAITRMAHGRADL	1398.63	7.49506	0.004455	15	0.759551	0.004134
DNA	116	128	SAITRMAHGRADL	1398.63	7.49471	0.006975	30	0.967537	0.027747
DNA	116	128	SAITRMAHGRADL	1398.63	7.49768	0.006889	60	1.09323	0.014731
DNA	116	128	SAITRMAHGRADL	1398.63	7.49956	0.000949	120	1.22458	0.023262
DNA	116	128	SAITRMAHGRADL	1398.63	7.49845	0.002476	600	2.04441	0.02545
apo	116	128	SAITRMAHGRADL	1398.63	7.44717	0.006706	0	0	0
apo	116	128	SAITRMAHGRADL	1398.63	7.49316	0.005722	15	0.893053	0.020661
apo	116	128	SAITRMAHGRADL	1398.63	7.48076	0.003023	30	1.01317	0.030108
apo	116	128	SAITRMAHGRADL	1398.63	7.48962	0.002495	60	1.0893	0.017835
apo	116	128	SAITRMAHGRADL	1398.63	7.48815	0.002827	120	1.25848	0.0238
apo	116	128	SAITRMAHGRADL	1398.63	7.49026	0.004716	600	2.11843	0.018986
DNA	118	127	ITRMAHGRAD	1127.47	6.48047	0.010841	0	0	0
DNA	118	127	ITRMAHGRAD	1127.47	6.54501	0.004774	15	0.209933	0.041804
DNA	118	127	ITRMAHGRAD	1127.47	6.54476	0.00636	30	0.214255	0.053188
DNA	118	127	ITRMAHGRAD	1127.47	6.5365	0.004855	60	0.292371	0.045609
DNA	118	127	ITRMAHGRAD	1127.47	6.54308	0.005983	120	0.388184	0.062314
DNA	118	127	ITRMAHGRAD	1127.47	6.54913	7.61195e-05	600	0.816987	0.051542
apo	118	127	ITRMAHGRAD	1127.47	6.48452	0.003628	0	0	0
apo	118	127	ITRMAHGRAD	1127.47	6.54442	0.008699	15	0.237728	0.032131
apo	118	127	ITRMAHGRAD	1127.47	6.53023	0.001645	30	0.2286	0.031758
apo	118	127	ITRMAHGRAD	1127.47	6.53875	0.006034	60	0.300644	0.034563
apo	118	127	ITRMAHGRAD	1127.47	6.53944	0.006954	120	0.379139	0.035951
apo	118	127	ITRMAHGRAD	1127.47	6.55176	0.010334	600	0.794373	0.032203
DNA	120	128	RMAHGRADL	1026.43	6.04397	0.006433	0	0	0
DNA	120	128	RMAHGRADL	1026.43	6.10812	0.007982	15	0.110414	0.024005
DNA	120	128	RMAHGRADL	1026.43	6.10128	0.008967	30	0.121002	0.013629
DNA	120	128	RMAHGRADL	1026.43	6.11698	0.008831	60	0.122718	0.011094
DNA	120	128	RMAHGRADL	1026.43	6.12731	0.004503	120	0.091403	0.030928
DNA	120	128	RMAHGRADL	1026.43	6.14064	0.007295	600	0.192111	0.023254
apo	120	128	RMAHGRADL	1026.43	6.03356	0.005684	0	0	0
apo	120	128	RMAHGRADL	1026.43	6.09458	0.007444	15	0.129463	0.016392
apo	120	128	RMAHGRADL	1026.43	6.08436	0.008179	30	0.112	0.014963
apo	120	128	RMAHGRADL	1026.43	6.0938	0.005004	60	0.108791	0.018119
apo	120	128	RMAHGRADL	1026.43	6.09203	0.00135	120	0.092746	0.016738
apo	120	128	RMAHGRADL	1026.43	6.10119	0.004489	600	0.192704	0.036272
DNA	122	128	AHGRADL	739.284	5.97964	0.009338	0	0	0
DNA	122	128	AHGRADL	739.284	6.05121	0.005485	15	0.127527	0.013216
DNA	122	128	AHGRADL	739.284	6.04815	0.008987	30	0.129044	0.011661
DNA	122	128	AHGRADL	739.284	6.05331	0.0071	60	0.120726	0.006116
DNA	122	128	AHGRADL	739.284	6.05919	0.001522	120	0.129851	0.019059
DNA	122	128	AHGRADL	739.284	6.06243	0.004302	600	0.181087	0.031848
apo	122	128	AHGRADL	739.284	5.97303	0.004365	0	0	0
apo	122	128	AHGRADL	739.284	6.04692	0.005354	15	0.112583	0.015456
apo	122	128	AHGRADL	739.284	6.03453	0.007393	30	0.114426	0.028592
apo	122	128	AHGRADL	739.284	6.04686	0.002726	60	0.09836	0.011294
apo	122	128	AHGRADL	739.284	6.04603	0.00496	120	0.095545	0.015584
apo	122	128	AHGRADL	739.284	6.05078	0.003685	600	0.178665	0.008863
DNA	129	134	VVTPMN	660.238	7.07981	0.007117	0	0	0
DNA	129	134	VVTPMN	660.238	7.1093	0.006067	15	0.065409	0.015835
DNA	129	134	VVTPMN	660.238	7.10321	0.005313	30	0.040665	0.019658
DNA	129	134	VVTPMN	660.238	7.10661	0.001954	60	0.033009	0.015725
DNA	129	134	VVTPMN	660.238	7.10244	0.003613	120	0.037128	0.020657
DNA	129	134	VVTPMN	660.238	7.10458	0.005718	600	0.034839	0.016853
apo	129	134	VVTPMN	660.238	7.07688	0.002099	0	0	0
apo	129	134	VVTPMN	660.238	7.1091	0.00449	15	0.082094	0.00958
apo	129	134	VVTPMN	660.238	7.0981	0.0046	30	0.079203	0.006359
apo	129	134	VVTPMN	660.238	7.10506	0.000293	60	0.063529	0.011239
apo	129	134	VVTPMN	660.238	7.10205	0.002641	120	0.058107	0.007439
apo	129	134	VVTPMN	660.238	7.11591	0.004123	600	0.091664	0.008035
DNA	129	135	VVTPMND	775.265	7.39185	0.004052	0	0	0
DNA	129	135	VVTPMND	775.265	7.41776	0.00383	15	0.376782	0.015977
DNA	129	135	VVTPMND	775.265	7.41408	0.006464	30	0.493219	0.018929
DNA	129	135	VVTPMND	775.265	7.41867	0.004152	60	0.584309	0.014761
DNA	129	135	VVTPMND	775.265	7.41646	0.001727	120	0.630725	0.016502
DNA	129	135	VVTPMND	775.265	7.41712	0.004385	600	0.632946	0.018025
apo	129	135	VVTPMND	775.265	7.39804	0.0062	0	0	0
apo	129	135	VVTPMND	775.265	7.42622	0.004611	15	0.684467	0.010434
apo	129	135	VVTPMND	775.265	7.41642	0.003883	30	0.685878	0.01584
apo	129	135	VVTPMND	775.265	7.417	0.004799	60	0.720484	0.018455
apo	129	135	VVTPMND	775.265	7.41819	0.000665	120	0.699738	0.014277
apo	129	135	VVTPMND	775.265	7.42608	0.003878	600	0.722624	0.014102
DNA	129	136	VVTPMNDS	862.297	7.34943	0.005322	0	0	0
DNA	129	136	VVTPMNDS	862.297	7.37898	0.002042	15	0.319283	0.009744
DNA	129	136	VVTPMNDS	862.297	7.37553	0.005598	30	0.4386	0.014397
DNA	129	136	VVTPMNDS	862.297	7.37927	0.004139	60	0.519848	0.011189
DNA	129	136	VVTPMNDS	862.297	7.37672	0.001243	120	0.534718	0.008765
DNA	129	136	VVTPMNDS	862.297	7.37587	0.004486	600	0.553674	0.01315
apo	129	136	VVTPMNDS	862.297	7.34564	0.004143	0	0	0
apo	129	136	VVTPMNDS	862.297	7.38306	0.00467	15	0.641436	0.030447
apo	129	136	VVTPMNDS	862.297	7.3716	0.002678	30	0.672456	0.030133
apo	129	136	VVTPMNDS	862.297	7.37516	0.000624	60	0.691878	0.028157
apo	129	136	VVTPMNDS	862.297	7.3758	0.003456	120	0.675424	0.027331
apo	129	136	VVTPMNDS	862.297	7.38471	0.001798	600	0.723804	0.030258
DNA	129	137	VVTPMNDSF	1009.37	9.10393	0.016619	0	0	0
DNA	129	137	VVTPMNDSF	1009.37	9.1502	0.007143	15	0.774314	0.025513
DNA	129	137	VVTPMNDSF	1009.37	9.14913	0.008987	30	0.942991	0.026574
DNA	129	137	VVTPMNDSF	1009.37	9.14758	0.008433	60	1.05855	0.025925
DNA	129	137	VVTPMNDSF	1009.37	9.14049	0.011458	120	1.11396	0.032633
DNA	129	137	VVTPMNDSF	1009.37	9.14906	0.004534	600	1.111	0.02752
apo	129	137	VVTPMNDSF	1009.37	9.11988	0.016609	0	0	0
apo	129	137	VVTPMNDSF	1009.37	9.15304	0.007115	15	1.15946	0.013914
apo	129	137	VVTPMNDSF	1009.37	9.13743	0.002146	30	1.16421	0.013601
apo	129	137	VVTPMNDSF	1009.37	9.1521	0.003141	60	1.15691	0.009244
apo	129	137	VVTPMNDSF	1009.37	9.15333	0.007124	120	1.12712	0.018481
apo	129	137	VVTPMNDSF	1009.37	9.16214	0.000927	600	1.16582	0.012631
DNA	131	137	TPMNDSF	811.228	9.10923	0.02146	0	0	0
DNA	131	137	TPMNDSF	811.228	9.14601	0.0053	15	0.697601	0.013851
DNA	131	137	TPMNDSF	811.228	9.15018	0.007826	30	0.899596	0.027717
DNA	131	137	TPMNDSF	811.228	9.14691	0.011156	60	1.01665	0.025826
DNA	131	137	TPMNDSF	811.228	9.13943	0.013186	120	1.02705	0.029752
DNA	131	137	TPMNDSF	811.228	9.1478	0.003253	600	1.06635	0.024782
apo	131	137	TPMNDSF	811.228	9.12295	0.017122	0	0	0
apo	131	137	TPMNDSF	811.228	9.15353	0.009391	15	1.08431	0.007768
apo	131	137	TPMNDSF	811.228	9.13952	0.00136	30	1.08875	0.017627
apo	131	137	TPMNDSF	811.228	9.15137	0.003932	60	1.06077	0.005243
apo	131	137	TPMNDSF	811.228	9.15127	0.006951	120	1.08679	0.021573
apo	131	137	TPMNDSF	811.228	9.16009	0.002382	600	1.10517	0.038486
DNA	132	137	PMNDSF	710.181	9.10721	0.021071	0	0	0
DNA	132	137	PMNDSF	710.181	9.14376	0.004849	15	0.553167	0.010914
DNA	132	137	PMNDSF	710.181	9.14771	0.007728	30	0.66452	0.026342
DNA	132	137	PMNDSF	710.181	9.14337	0.010635	60	0.769474	0.029612
DNA	132	137	PMNDSF	710.181	9.13731	0.013029	120	0.793863	0.028654
DNA	132	137	PMNDSF	710.181	9.14573	0.0029	600	0.811937	0.019491
apo	132	137	PMNDSF	710.181	9.12146	0.016858	0	0	0
apo	132	137	PMNDSF	710.181	9.14866	0.009704	15	0.841741	0.014037
apo	132	137	PMNDSF	710.181	9.13612	0.000802	30	0.831501	0.028512
apo	132	137	PMNDSF	710.181	9.14727	0.00328	60	0.775654	0.019525
apo	132	137	PMNDSF	710.181	9.14991	0.007531	120	0.815263	0.041716
apo	132	137	PMNDSF	710.181	9.15816	0.003491	600	0.848426	0.047634
DNA	136	140	SFVDF	614.181	10.0846	0.038737	0	0	0
DNA	136	140	SFVDF	614.181	10.1365	0.005484	15	0.099905	0.021365
DNA	136	140	SFVDF	614.181	10.14	0.006791	30	0.127995	0.021748
DNA	136	140	SFVDF	614.181	10.1311	0.007907	60	0.128778	0.021411
DNA	136	140	SFVDF	614.181	10.1183	0.016482	120	0.126158	0.021634
DNA	136	140	SFVDF	614.181	10.1238	0.006407	600	0.170904	0.022823
apo	136	140	SFVDF	614.181	10.1058	0.022965	0	0	0
apo	136	140	SFVDF	614.181	10.142	0.007544	15	0.262816	0.019599
apo	136	140	SFVDF	614.181	10.1272	0.00507	30	0.274549	0.01803
apo	136	140	SFVDF	614.181	10.1431	0.012362	60	0.288117	0.018503
apo	136	140	SFVDF	614.181	10.1466	0.007707	120	0.312348	0.010578
apo	136	140	SFVDF	614.181	10.1417	0.004528	600	0.569367	0.016756
DNA	138	142	VDFDM	626.148	9.38265	0.024725	0	0	0
DNA	138	142	VDFDM	626.148	9.43273	0.008012	15	0.132665	0.015756
DNA	138	142	VDFDM	626.148	9.43118	0.00675	30	0.119486	0.02358
DNA	138	142	VDFDM	626.148	9.42742	0.008904	60	0.123919	0.014256
DNA	138	142	VDFDM	626.148	9.42359	0.011224	120	0.117783	0.020583
DNA	138	142	VDFDM	626.148	9.42904	0.006437	600	0.127032	0.026247
apo	138	142	VDFDM	626.148	9.39919	0.022551	0	0	0
apo	138	142	VDFDM	626.148	9.43733	0.00597	15	0.222247	0.01245
apo	138	142	VDFDM	626.148	9.41935	0.001743	30	0.215985	0.019392
apo	138	142	VDFDM	626.148	9.43544	0.006651	60	0.23363	0.020491
apo	138	142	VDFDM	626.148	9.43158	0.003745	120	0.220893	0.019382
apo	138	142	VDFDM	626.148	9.44185	0.005518	600	0.254804	0.016327
DNA	141	147	DMLGTVD	750.233	8.66556	0.013351	0	0	0
DNA	141	147	DMLGTVD	750.233	8.7048	0.003332	15	0.114971	0.008862
DNA	141	147	DMLGTVD	750.233	8.70181	0.006212	30	0.147861	0.020087
DNA	141	147	DMLGTVD	750.233	8.70365	0.003758	60	0.188836	0.019367
DNA	141	147	DMLGTVD	750.233	8.70026	0.006034	120	0.218582	0.008391
DNA	141	147	DMLGTVD	750.233	8.70251	0.004141	600	0.57807	0.00807
apo	141	147	DMLGTVD	750.233	8.67304	0.012544	0	0	0
apo	141	147	DMLGTVD	750.233	8.71064	0.005502	15	0.308886	0.015301
apo	141	147	DMLGTVD	750.233	8.6989	0.002774	30	0.361658	0.020291
apo	141	147	DMLGTVD	750.233	8.70441	0.004187	60	0.489704	0.007322
apo	141	147	DMLGTVD	750.233	8.70606	0.002113	120	0.684128	0.016573
apo	141	147	DMLGTVD	750.233	8.71015	0.002428	600	1.42247	0.014837
DNA	141	151	DMLGTVDPVTL	1160.49	10.0992	0.025601	0	0	0
DNA	141	151	DMLGTVDPVTL	1160.49	10.1434	0.008042	15	0.29906	0.009935
DNA	141	151	DMLGTVDPVTL	1160.49	10.1432	0.012946	30	0.449277	0.036228
DNA	141	151	DMLGTVDPVTL	1160.49	10.1425	0.008309	60	0.684869	0.006614
DNA	141	151	DMLGTVDPVTL	1160.49	10.1289	0.016678	120	0.984944	0.018261
DNA	141	151	DMLGTVDPVTL	1160.49	10.1302	0.007939	600	1.96047	0.004038
apo	141	151	DMLGTVDPVTL	1160.49	10.1237	0.027303	0	0	0
apo	141	151	DMLGTVDPVTL	1160.49	10.148	0.008807	15	0.677601	0.029411
apo	141	151	DMLGTVDPVTL	1160.49	10.1448	0.00563	30	0.883654	0.05243
apo	141	151	DMLGTVDPVTL	1160.49	10.1625	0.012277	60	1.323	0.073697
apo	141	151	DMLGTVDPVTL	1160.49	10.1499	0.012442	120	1.8966	0.047877
apo	141	151	DMLGTVDPVTL	1160.49	10.1518	0.00914	600	3.01981	0.145558
DNA	141	152	DMLGTVDPVTLE	1289.53	9.83567	0.033642	0	0	0
DNA	141	152	DMLGTVDPVTLE	1289.53	9.87477	0.00183	15	0.26597	0.011497
DNA	141	152	DMLGTVDPVTLE	1289.53	9.87736	0.005434	30	0.43501	0.008659
DNA	141	152	DMLGTVDPVTLE	1289.53	9.86916	0.009126	60	0.658629	0.009114
DNA	141	152	DMLGTVDPVTLE	1289.53	9.85812	0.014525	120	0.984056	0.012761
DNA	141	152	DMLGTVDPVTLE	1289.53	9.86156	0.00606	600	2.17217	0.012202
apo	141	152	DMLGTVDPVTLE	1289.53	9.85643	0.022525	0	0	0
apo	141	152	DMLGTVDPVTLE	1289.53	9.88645	0.00618	15	0.684414	0.027718
apo	141	152	DMLGTVDPVTLE	1289.53	9.87612	0.001995	30	0.961592	0.025891
apo	141	152	DMLGTVDPVTLE	1289.53	9.88418	0.00853	60	1.43873	0.021479
apo	141	152	DMLGTVDPVTLE	1289.53	9.88005	0.007015	120	2.08761	0.029391
apo	141	152	DMLGTVDPVTLE	1289.53	9.88166	0.003936	600	3.5577	0.012149
DNA	143	150	LGTVDPVT	801.335	7.6706	0.00764	0	0	0
DNA	143	150	LGTVDPVT	801.335	7.70347	0.004002	15	0.238236	0.019588
DNA	143	150	LGTVDPVT	801.335	7.69804	0.004255	30	0.351132	0.024308
DNA	143	150	LGTVDPVT	801.335	7.70443	0.003961	60	0.470566	0.022939
DNA	143	150	LGTVDPVT	801.335	7.70358	0.004602	120	0.692429	0.030377
DNA	143	150	LGTVDPVT	801.335	7.70197	0.005543	600	1.35246	0.052908
apo	143	150	LGTVDPVT	801.335	7.6743	0.005024	0	0	0
apo	143	150	LGTVDPVT	801.335	7.70548	0.006141	15	0.461549	0.012143
apo	143	150	LGTVDPVT	801.335	7.69271	0.003417	30	0.612568	0.012285
apo	143	150	LGTVDPVT	801.335	7.69915	0.001643	60	0.897542	0.024737
apo	143	150	LGTVDPVT	801.335	7.69857	0.002423	120	1.14921	0.076953
apo	143	150	LGTVDPVT	801.335	7.70869	0.004466	600	2.30682	0.031537
DNA	144	150	GTVDPVT	688.25	6.96647	0.004152	0	0	0
DNA	144	150	GTVDPVT	688.25	6.99481	0.003671	15	0.173094	0.005047
DNA	144	150	GTVDPVT	688.25	6.98798	0.008237	30	0.275915	0.011229
DNA	144	150	GTVDPVT	688.25	6.98979	0.003904	60	0.390518	0.004804
DNA	144	150	GTVDPVT	688.25	6.98239	0.001034	120	0.528845	0.005198
DNA	144	150	GTVDPVT	688.25	6.98684	0.004367	600	1.05973	0.009941
apo	144	150	GTVDPVT	688.25	6.96207	0.004687	0	0	0
apo	144	150	GTVDPVT	688.25	6.99812	0.007565	15	0.353479	0.01557
apo	144	150	GTVDPVT	688.25	6.98659	0.001928	30	0.484478	0.016736
apo	144	150	GTVDPVT	688.25	6.98717	0.001397	60	0.680515	0.010904
apo	144	150	GTVDPVT	688.25	6.99096	0.004299	120	0.965549	0.010542
apo	144	150	GTVDPVT	688.25	6.99857	0.001764	600	1.8102	0.014474
DNA	144	151	GTVDPVTL	801.335	8.83233	0.01762	0	0	0
DNA	144	151	GTVDPVTL	801.335	8.87009	0.003846	15	0.215739	0.010073
DNA	144	151	GTVDPVTL	801.335	8.86939	0.007483	30	0.331917	0.013344
DNA	144	151	GTVDPVTL	801.335	8.87014	0.006336	60	0.534497	0.006721
DNA	144	151	GTVDPVTL	801.335	8.86791	0.008368	120	0.799758	0.016058
DNA	144	151	GTVDPVTL	801.335	8.8684	0.005198	600	1.73108	0.029357
apo	144	151	GTVDPVTL	801.335	8.84478	0.013852	0	0	0
apo	144	151	GTVDPVTL	801.335	8.87862	0.007116	15	0.461027	0.018949
apo	144	151	GTVDPVTL	801.335	8.86201	0.003127	30	0.691839	0.021783
apo	144	151	GTVDPVTL	801.335	8.87353	0.005694	60	1.08636	0.026534
apo	144	151	GTVDPVTL	801.335	8.87367	0.004214	120	1.61605	0.019604
apo	144	151	GTVDPVTL	801.335	8.8794	0.00495	600	2.69224	0.04801
DNA	145	151	TVDPVTL	744.313	8.83033	0.016672	0	0	0
DNA	145	151	TVDPVTL	744.313	8.86723	0.004103	15	0.227223	0.034241
DNA	145	151	TVDPVTL	744.313	8.86859	0.007878	30	0.326331	0.024774
DNA	145	151	TVDPVTL	744.313	8.86835	0.006331	60	0.519608	0.038011
DNA	145	151	TVDPVTL	744.313	8.86553	0.008702	120	0.817014	0.023504
DNA	145	151	TVDPVTL	744.313	8.86671	0.006787	600	1.52954	0.027774
apo	145	151	TVDPVTL	744.313	8.84221	0.014045	0	0	0
apo	145	151	TVDPVTL	744.313	8.87857	0.007271	15	0.399734	0.030271
apo	145	151	TVDPVTL	744.313	8.86016	0.002867	30	0.640298	0.020346
apo	145	151	TVDPVTL	744.313	8.8724	0.006172	60	0.974704	0.037748
apo	145	151	TVDPVTL	744.313	8.87234	0.003753	120	1.41057	0.011794
apo	145	151	TVDPVTL	744.313	8.87816	0.00357	600	2.17625	0.045904
DNA	145	152	TVDPVTLE	873.356	8.41312	0.010937	0	0	0
DNA	145	152	TVDPVTLE	873.356	8.44813	0.000409	15	0.210874	0.043567
DNA	145	152	TVDPVTLE	873.356	8.44216	0.005556	30	0.38489	0.039757
DNA	145	152	TVDPVTLE	873.356	8.44756	0.007145	60	0.588599	0.02846
DNA	145	152	TVDPVTLE	873.356	8.44926	0.007368	120	0.91482	0.033228
DNA	145	152	TVDPVTLE	873.356	8.44759	0.005043	600	1.88092	0.033779
apo	145	152	TVDPVTLE	873.356	8.41549	0.005389	0	0	0
apo	145	152	TVDPVTLE	873.356	8.44964	0.0069	15	0.715356	0.037124
apo	145	152	TVDPVTLE	873.356	8.43872	0.004711	30	0.958927	0.014415
apo	145	152	TVDPVTLE	873.356	8.44462	0.004307	60	1.41421	0.044312
apo	145	152	TVDPVTLE	873.356	8.44676	0.005078	120	1.98774	0.026965
apo	145	152	TVDPVTLE	873.356	8.4504	0.00441	600	2.96322	0.014654
DNA	148	152	PVTLE	558.213	7.72311	0.000696	0	0	0
DNA	148	152	PVTLE	558.213	7.74801	0.00423	15	0.230696	0.006343
DNA	148	152	PVTLE	558.213	7.74738	0.007222	30	0.330214	0.008886
DNA	148	152	PVTLE	558.213	7.75039	0.005738	60	0.515566	0.020474
DNA	148	152	PVTLE	558.213	7.7494	0.001927	120	0.80021	0.008806
DNA	148	152	PVTLE	558.213	7.75129	0.003068	600	1.6629	0.012897
apo	148	152	PVTLE	558.213	7.72227	0.004343	0	0	0
apo	148	152	PVTLE	558.213	7.75381	0.006892	15	0.398903	0.018549
apo	148	152	PVTLE	558.213	7.74159	0.003716	30	0.623617	0.023853
apo	148	152	PVTLE	558.213	7.746	0.003512	60	0.967029	0.020146
apo	148	152	PVTLE	558.213	7.74799	0.002237	120	1.47367	0.015635
apo	148	152	PVTLE	558.213	7.75554	0.002857	600	2.10145	0.006897
DNA	151	158	LELTKPSL	900.439	8.38656	0.010302	0	0	0
DNA	151	158	LELTKPSL	900.439	8.42749	0.002168	15	1.59324	0.018326
DNA	151	158	LELTKPSL	900.439	8.42567	0.005864	30	2.00779	0.082891
DNA	151	158	LELTKPSL	900.439	8.42761	0.008088	60	2.46734	0.089349
DNA	151	158	LELTKPSL	900.439	8.42831	0.007878	120	2.66612	0.053728
DNA	151	158	LELTKPSL	900.439	8.42795	0.007316	600	2.82164	0.037885
apo	151	158	LELTKPSL	900.439	8.38782	0.008347	0	0	0
apo	151	158	LELTKPSL	900.439	8.42669	0.006043	15	2.0159	0.030466
apo	151	158	LELTKPSL	900.439	8.41595	0.002801	30	2.31709	0.057135
apo	151	158	LELTKPSL	900.439	8.42596	0.000498	60	2.5055	0.023207
apo	151	158	LELTKPSL	900.439	8.42899	0.004961	120	2.74074	0.125185
apo	151	158	LELTKPSL	900.439	8.4329	0.00262	600	2.91244	0.120432
DNA	152	158	ELTKPSL	787.355	7.71674	0.002289	0	0	0
DNA	152	158	ELTKPSL	787.355	7.75283	0.003497	15	1.06696	0.02956
DNA	152	158	ELTKPSL	787.355	7.75146	0.005324	30	1.51034	0.016749
DNA	152	158	ELTKPSL	787.355	7.75452	0.005829	60	1.86897	0.017785
DNA	152	158	ELTKPSL	787.355	7.75406	0.002565	120	2.04401	0.018244
DNA	152	158	ELTKPSL	787.355	7.75321	0.003673	600	2.16704	0.019143
apo	152	158	ELTKPSL	787.355	7.71352	0.004629	0	0	0
apo	152	158	ELTKPSL	787.355	7.75414	0.007757	15	1.38233	0.023138
apo	152	158	ELTKPSL	787.355	7.74225	0.003245	30	1.78581	0.033739
apo	152	158	ELTKPSL	787.355	7.74991	0.002061	60	2.11626	0.031894
apo	152	158	ELTKPSL	787.355	7.75423	0.00448	120	2.1791	0.040489
apo	152	158	ELTKPSL	787.355	7.76158	0.003769	600	2.34903	0.044895
DNA	153	158	LTKPSL	658.313	7.46947	0.003698	0	0	0
DNA	153	158	LTKPSL	658.313	7.51177	0.004274	15	0.741949	0.016092
DNA	153	158	LTKPSL	658.313	7.50838	0.004878	30	1.05599	0.008063
DNA	153	158	LTKPSL	658.313	7.51189	0.005173	60	1.25115	0.012673
DNA	153	158	LTKPSL	658.313	7.5108	0.002119	120	1.34721	0.004392
DNA	153	158	LTKPSL	658.313	7.51019	0.005115	600	1.42041	0.01124
apo	153	158	LTKPSL	658.313	7.46734	0.004757	0	0	0
apo	153	158	LTKPSL	658.313	7.51121	0.005225	15	0.866022	0.018707
apo	153	158	LTKPSL	658.313	7.49719	0.003234	30	1.11618	0.018391
apo	153	158	LTKPSL	658.313	7.50779	0.001616	60	1.33277	0.01052
apo	153	158	LTKPSL	658.313	7.50777	0.0031	120	1.41031	0.005078
apo	153	158	LTKPSL	658.313	7.51595	0.005855	600	1.53968	0.039032
DNA	159	180	YSLTVWEGRKQRALSGQRQAMD	2580.21	7.89847	0.003813	0	0	0
DNA	159	180	YSLTVWEGRKQRALSGQRQAMD	2580.21	7.93985	0.004354	15	6.67477	0.058754
DNA	159	180	YSLTVWEGRKQRALSGQRQAMD	2580.21	7.93918	0.005152	30	7.14431	0.023376
DNA	159	180	YSLTVWEGRKQRALSGQRQAMD	2580.21	7.94405	0.006978	60	7.5409	0.016002
DNA	159	180	YSLTVWEGRKQRALSGQRQAMD	2580.21	7.94927	0.003388	120	7.81989	0.023338
DNA	159	180	YSLTVWEGRKQRALSGQRQAMD	2580.21	7.95082	0.003446	600	8.81981	0.078269
apo	159	180	YSLTVWEGRKQRALSGQRQAMD	2580.21	7.90159	0.001884	0	0	0
apo	159	180	YSLTVWEGRKQRALSGQRQAMD	2580.21	7.93603	0.005849	15	6.83607	0.016395
apo	159	180	YSLTVWEGRKQRALSGQRQAMD	2580.21	7.92664	0.001583	30	7.20312	0.034346
apo	159	180	YSLTVWEGRKQRALSGQRQAMD	2580.21	7.93477	0.001047	60	7.60594	0.045826
apo	159	180	YSLTVWEGRKQRALSGQRQAMD	2580.21	7.93575	0.004382	120	7.85271	0.025229
apo	159	180	YSLTVWEGRKQRALSGQRQAMD	2580.21	7.94055	0.00535	600	8.81634	0.030798
DNA	159	181	YSLTVWEGRKQRALSGQRQAMDW	2766.29	8.65721	0.014367	0	0	0
DNA	159	181	YSLTVWEGRKQRALSGQRQAMDW	2766.29	8.72022	0.003994	15	6.39598	0.058002
DNA	159	181	YSLTVWEGRKQRALSGQRQAMDW	2766.29	8.72143	0.008231	30	6.96586	0.009661
DNA	159	181	YSLTVWEGRKQRALSGQRQAMDW	2766.29	8.73438	0.016374	60	7.44402	0.036352
DNA	159	181	YSLTVWEGRKQRALSGQRQAMDW	2766.29	8.75645	0.007426	120	7.69869	0.062093
DNA	159	181	YSLTVWEGRKQRALSGQRQAMDW	2766.29	8.76383	0.007727	600	9.03419	0.030343
apo	159	181	YSLTVWEGRKQRALSGQRQAMDW	2766.29	8.66748	0.007333	0	0	0
apo	159	181	YSLTVWEGRKQRALSGQRQAMDW	2766.29	8.71948	0.005167	15	6.63094	0.039968
apo	159	181	YSLTVWEGRKQRALSGQRQAMDW	2766.29	8.70841	0.002098	30	7.0536	0.033102
apo	159	181	YSLTVWEGRKQRALSGQRQAMDW	2766.29	8.71946	0.003485	60	7.55536	0.054643
apo	159	181	YSLTVWEGRKQRALSGQRQAMDW	2766.29	8.7188	0.005831	120	7.90463	0.031015
apo	159	181	YSLTVWEGRKQRALSGQRQAMDW	2766.29	8.72897	0.009261	600	9.10971	0.017045
DNA	162	180	TVWEGRKQRALSGQRQAMD	2217.03	6.77839	0.004501	0	0	0
DNA	162	180	TVWEGRKQRALSGQRQAMD	2217.03	6.81583	0.00597	15	7.27137	0.086088
DNA	162	180	TVWEGRKQRALSGQRQAMD	2217.03	6.81639	0.006855	30	7.82784	0.042205
DNA	162	180	TVWEGRKQRALSGQRQAMD	2217.03	6.81191	0.001547	60	8.28475	0.042648
DNA	162	180	TVWEGRKQRALSGQRQAMD	2217.03	6.81663	0.001063	120	8.52443	0.040124
DNA	162	180	TVWEGRKQRALSGQRQAMD	2217.03	6.82864	0.002448	600	9.62402	0.022442
apo	162	180	TVWEGRKQRALSGQRQAMD	2217.03	6.77467	0.005331	0	0	0
apo	162	180	TVWEGRKQRALSGQRQAMD	2217.03	6.81335	0.007188	15	7.37338	0.065062
apo	162	180	TVWEGRKQRALSGQRQAMD	2217.03	6.80171	0.00375	30	7.73371	0.042126
apo	162	180	TVWEGRKQRALSGQRQAMD	2217.03	6.8081	0.005	60	8.14943	0.023244
apo	162	180	TVWEGRKQRALSGQRQAMD	2217.03	6.80574	0.001964	120	8.37492	0.037078
apo	162	180	TVWEGRKQRALSGQRQAMD	2217.03	6.81477	0.005357	600	9.28833	0.027122
DNA	162	181	TVWEGRKQRALSGQRQAMDW	2403.11	8.01719	0.001689	0	0	0
DNA	162	181	TVWEGRKQRALSGQRQAMDW	2403.11	8.07673	0.002773	15	7.38371	0.041531
DNA	162	181	TVWEGRKQRALSGQRQAMDW	2403.11	8.08636	0.016661	30	7.9877	0.02287
DNA	162	181	TVWEGRKQRALSGQRQAMDW	2403.11	8.10345	0.009677	60	8.43761	0.047594
DNA	162	181	TVWEGRKQRALSGQRQAMDW	2403.11	8.12985	0.015339	120	8.87164	0.155113
DNA	162	181	TVWEGRKQRALSGQRQAMDW	2403.11	8.1473	0.005585	600	10.0384	0.113921
apo	162	181	TVWEGRKQRALSGQRQAMDW	2403.11	8.01374	0.007999	0	0	0
apo	162	181	TVWEGRKQRALSGQRQAMDW	2403.11	8.0654	0.005542	15	7.45354	0.101013
apo	162	181	TVWEGRKQRALSGQRQAMDW	2403.11	8.05567	0.001835	30	7.88141	0.048429
apo	162	181	TVWEGRKQRALSGQRQAMDW	2403.11	8.06629	0.003758	60	8.37814	0.016094
apo	162	181	TVWEGRKQRALSGQRQAMDW	2403.11	8.06773	0.003717	120	8.66287	0.054158
apo	162	181	TVWEGRKQRALSGQRQAMDW	2403.11	8.07105	0.005299	600	9.88351	0.024576
DNA	163	180	VWEGRKQRALSGQRQAMD	2115.98	6.48421	0.007142	0	0	0
DNA	163	180	VWEGRKQRALSGQRQAMD	2115.98	6.53846	0.003029	15	7.04866	0.069629
DNA	163	180	VWEGRKQRALSGQRQAMD	2115.98	6.54207	0.010373	30	7.66514	0.026469
DNA	163	180	VWEGRKQRALSGQRQAMD	2115.98	6.54448	0.008247	60	8.13813	0.029229
DNA	163	180	VWEGRKQRALSGQRQAMD	2115.98	6.56138	0.004559	120	8.366	0.03072
DNA	163	180	VWEGRKQRALSGQRQAMD	2115.98	6.57627	0.004614	600	9.34818	0.044535
apo	163	180	VWEGRKQRALSGQRQAMD	2115.98	6.48806	0.004828	0	0	0
apo	163	180	VWEGRKQRALSGQRQAMD	2115.98	6.53122	0.007084	15	7.14383	0.086452
apo	163	180	VWEGRKQRALSGQRQAMD	2115.98	6.51832	0.002969	30	7.54566	0.070444
apo	163	180	VWEGRKQRALSGQRQAMD	2115.98	6.52732	0.005746	60	7.9438	0.041354
apo	163	180	VWEGRKQRALSGQRQAMD	2115.98	6.52779	0.004338	120	8.10475	0.027038
apo	163	180	VWEGRKQRALSGQRQAMD	2115.98	6.53497	0.003954	600	8.98806	0.035272
DNA	171	181	ALSGQRQAMDW	1262.49	8.88585	0.018147	0	0	0
DNA	171	181	ALSGQRQAMDW	1262.49	8.93982	0.005547	15	5.06444	0.04544
DNA	171	181	ALSGQRQAMDW	1262.49	8.94177	0.007849	30	5.17152	0.022859
DNA	171	181	ALSGQRQAMDW	1262.49	8.94196	0.010035	60	5.28164	0.027607
DNA	171	181	ALSGQRQAMDW	1262.49	8.93885	0.009224	120	5.31225	0.02389
DNA	171	181	ALSGQRQAMDW	1262.49	8.93679	0.00655	600	5.87815	0.02139
apo	171	181	ALSGQRQAMDW	1262.49	8.89937	0.013422	0	0	0
apo	171	181	ALSGQRQAMDW	1262.49	8.94322	0.00882	15	5.09566	0.050996
apo	171	181	ALSGQRQAMDW	1262.49	8.9285	0.002846	30	5.1828	0.017291
apo	171	181	ALSGQRQAMDW	1262.49	8.94463	0.002608	60	5.27116	0.026621
apo	171	181	ALSGQRQAMDW	1262.49	8.94137	0.007503	120	5.31547	0.021473
apo	171	181	ALSGQRQAMDW	1262.49	8.9465	0.003846	600	5.88362	0.011496
DNA	181	184	WVVL	516.217	10.5642	0.043615	0	0	0
DNA	181	184	WVVL	516.217	10.6142	0.013846	15	0.009693	0.00523
DNA	181	184	WVVL	516.217	10.6119	0.013725	30	0.016881	0.008361
DNA	181	184	WVVL	516.217	10.6543	0.022103	60	0.025655	0.014253
DNA	181	184	WVVL	516.217	10.6321	0.023543	120	0.018549	0.007537
DNA	181	184	WVVL	516.217	10.6464	0.006425	600	0.019778	0.009426
apo	181	184	WVVL	516.217	10.5664	0.036572	0	0	0
apo	181	184	WVVL	516.217	10.5964	0.002448	15	0.029289	0.007009
apo	181	184	WVVL	516.217	10.5959	0.007185	30	0.024708	0.004378
apo	181	184	WVVL	516.217	10.6175	0.023124	60	0.011571	0.006048
apo	181	184	WVVL	516.217	10.6228	0.013509	120	0.00993	0.008566
apo	181	184	WVVL	516.217	10.6169	0.012659	600	0.007085	0.005455
DNA	181	188	WVVLRNRL	1055.55	8.6317	0.017486	0	0	0
DNA	181	188	WVVLRNRL	1055.55	8.6943	0.004293	15	0.188937	0.009276
DNA	181	188	WVVLRNRL	1055.55	8.6917	0.005682	30	0.227055	0.031728
DNA	181	188	WVVLRNRL	1055.55	8.69248	0.008579	60	0.313229	0.0046
DNA	181	188	WVVLRNRL	1055.55	8.69351	0.006112	120	0.399278	0.007858
DNA	181	188	WVVLRNRL	1055.55	8.69009	0.003441	600	0.863709	0.017664
apo	181	188	WVVLRNRL	1055.55	8.64092	0.007482	0	0	0
apo	181	188	WVVLRNRL	1055.55	8.69499	0.005552	15	0.430854	0.020041
apo	181	188	WVVLRNRL	1055.55	8.685	0.00143	30	0.498538	0.021329
apo	181	188	WVVLRNRL	1055.55	8.69706	0.001827	60	0.693957	0.035896
apo	181	188	WVVLRNRL	1055.55	8.69776	0.009313	120	0.975746	0.027733
apo	181	188	WVVLRNRL	1055.55	8.69885	0.002109	600	1.97631	0.029258
DNA	181	192	WVVLRNRLATTE	1457.72	8.31431	0.009166	0	0	0
DNA	181	192	WVVLRNRLATTE	1457.72	8.3614	0.004997	15	2.70418	0.018925
DNA	181	192	WVVLRNRLATTE	1457.72	8.35448	0.006375	30	2.84891	0.023795
DNA	181	192	WVVLRNRLATTE	1457.72	8.35831	0.008003	60	2.92485	0.015113
DNA	181	192	WVVLRNRLATTE	1457.72	8.35997	0.004153	120	2.99534	0.01241
DNA	181	192	WVVLRNRLATTE	1457.72	8.35772	0.006587	600	3.44852	0.01608
apo	181	192	WVVLRNRLATTE	1457.72	8.30952	0.006402	0	0	0
apo	181	192	WVVLRNRLATTE	1457.72	8.35411	0.005322	15	3.05511	0.014084
apo	181	192	WVVLRNRLATTE	1457.72	8.34578	0.004619	30	3.1164	0.023336
apo	181	192	WVVLRNRLATTE	1457.72	8.35352	0.003703	60	3.2718	0.022527
apo	181	192	WVVLRNRLATTE	1457.72	8.3614	0.005934	120	3.46732	0.018362
apo	181	192	WVVLRNRLATTE	1457.72	8.36283	0.007196	600	4.43751	0.013682
DNA	182	188	VVLRNRL	869.467	7.21113	0.004127	0	0	0
DNA	182	188	VVLRNRL	869.467	7.26429	0.005372	15	0.173602	0.026304
DNA	182	188	VVLRNRL	869.467	7.26163	0.005268	30	0.192123	0.025945
DNA	182	188	VVLRNRL	869.467	7.26261	0.006334	60	0.250364	0.031392
DNA	182	188	VVLRNRL	869.467	7.26133	0.004456	120	0.349142	0.028782
DNA	182	188	VVLRNRL	869.467	7.25833	0.003529	600	0.735942	0.030739
apo	182	188	VVLRNRL	869.467	7.20605	0.006087	0	0	0
apo	182	188	VVLRNRL	869.467	7.26102	0.004053	15	0.441325	0.020628
apo	182	188	VVLRNRL	869.467	7.25019	0.002875	30	0.516025	0.018966
apo	182	188	VVLRNRL	869.467	7.25809	0.002005	60	0.68043	0.025183
apo	182	188	VVLRNRL	869.467	7.2601	0.002331	120	0.955407	0.028619
apo	182	188	VVLRNRL	869.467	7.26586	0.004865	600	1.93338	0.075129
DNA	182	203	VVLRNRLATTEARNRKRLEDRL	2679.46	7.27663	0.006128	0	0	0
DNA	182	203	VVLRNRLATTEARNRKRLEDRL	2679.46	7.33115	0.00529	15	6.83085	0.11594
DNA	182	203	VVLRNRLATTEARNRKRLEDRL	2679.46	7.35802	0.037007	30	6.89093	0.027878
DNA	182	203	VVLRNRLATTEARNRKRLEDRL	2679.46	7.38847	0.015891	60	6.883	0.04997
DNA	182	203	VVLRNRLATTEARNRKRLEDRL	2679.46	7.37451	0.003025	120	6.61266	0.10236
DNA	182	203	VVLRNRLATTEARNRKRLEDRL	2679.46	7.37398	0.006197	600	6.28538	0.176489
apo	182	203	VVLRNRLATTEARNRKRLEDRL	2679.46	7.26069	0.008868	0	0	0
apo	182	203	VVLRNRLATTEARNRKRLEDRL	2679.46	7.27868	0.001579	15	8.54087	0.069631
apo	182	203	VVLRNRLATTEARNRKRLEDRL	2679.46	7.27198	0.003957	30	8.60237	0.068758
apo	182	203	VVLRNRLATTEARNRKRLEDRL	2679.46	7.28035	0.004172	60	8.88512	0.088008
apo	182	203	VVLRNRLATTEARNRKRLEDRL	2679.46	7.2853	0.001846	120	8.90675	0.068874
apo	182	203	VVLRNRLATTEARNRKRLEDRL	2679.46	7.29448	0.005503	600	9.83156	0.048054
DNA	182	205	VVLRNRLATTEARNRKRLEDRLNA	2864.54	7.28365	0.005366	0	0	0
DNA	182	205	VVLRNRLATTEARNRKRLEDRLNA	2864.54	7.33056	0.004324	15	6.07982	0.094346
DNA	182	205	VVLRNRLATTEARNRKRLEDRLNA	2864.54	7.35364	0.031327	30	6.52022	0.040565
DNA	182	205	VVLRNRLATTEARNRKRLEDRLNA	2864.54	7.39478	0.034061	60	6.66597	0.064423
DNA	182	205	VVLRNRLATTEARNRKRLEDRLNA	2864.54	7.3623	0.006909	120	6.43383	0.16061
DNA	182	205	VVLRNRLATTEARNRKRLEDRLNA	2864.54	7.36272	0.00485	600	6.43509	0.206138
apo	182	205	VVLRNRLATTEARNRKRLEDRLNA	2864.54	7.26571	0.00498	0	0	0
apo	182	205	VVLRNRLATTEARNRKRLEDRLNA	2864.54	7.28617	0.001771	15	8.00035	0.176157
apo	182	205	VVLRNRLATTEARNRKRLEDRLNA	2864.54	7.27759	0.003246	30	8.28968	0.138357
apo	182	205	VVLRNRLATTEARNRKRLEDRLNA	2864.54	7.28564	0.004173	60	8.83239	0.099913
apo	182	205	VVLRNRLATTEARNRKRLEDRLNA	2864.54	7.2903	0.002251	120	9.06433	0.08553
apo	182	205	VVLRNRLATTEARNRKRLEDRLNA	2864.54	7.30061	0.005163	600	10.4449	0.095191
DNA	183	188	VLRNRL	770.399	7.21615	0.00292	0	0	0
DNA	183	188	VLRNRL	770.399	7.26643	0.006529	15	0.195913	0.02155
DNA	183	188	VLRNRL	770.399	7.26679	0.005175	30	0.289888	0.02437
DNA	183	188	VLRNRL	770.399	7.26421	0.004944	60	0.349723	0.016303
DNA	183	188	VLRNRL	770.399	7.26733	0.003944	120	0.411748	0.019263
DNA	183	188	VLRNRL	770.399	7.26387	0.003432	600	0.841451	0.035902
apo	183	188	VLRNRL	770.399	7.20964	0.005781	0	0	0
apo	183	188	VLRNRL	770.399	7.26203	0.004489	15	0.536441	0.020084
apo	183	188	VLRNRL	770.399	7.25516	0.002798	30	0.607997	0.037193
apo	183	188	VLRNRL	770.399	7.26173	0.003742	60	0.774412	0.022446
apo	183	188	VLRNRL	770.399	7.26335	0.002641	120	1.02517	0.025589
apo	183	188	VLRNRL	770.399	7.27005	0.003961	600	2.10801	0.03468
DNA	185	188	RNRL	558.246	5.4869	0.018587	0	0	0
DNA	185	188	RNRL	558.246	5.56514	0.013774	15	0.062636	0.015334
DNA	185	188	RNRL	558.246	5.55445	0.021643	30	0.050289	0.01696
DNA	185	188	RNRL	558.246	5.56661	0.011568	60	0.060134	0.016531
DNA	185	188	RNRL	558.246	5.58304	0.007027	120	0.070182	0.017488
DNA	185	188	RNRL	558.246	5.58	0.006293	600	0.111251	0.021198
apo	185	188	RNRL	558.246	5.49199	0.013864	0	0	0
apo	185	188	RNRL	558.246	5.56173	0.005387	15	0.15106	0.015643
apo	185	188	RNRL	558.246	5.54195	0.018319	30	0.169568	0.007971
apo	185	188	RNRL	558.246	5.56281	0.003208	60	0.218209	0.028146
apo	185	188	RNRL	558.246	5.55917	0.003845	120	0.301466	0.009011
apo	185	188	RNRL	558.246	5.56102	0.007392	600	0.843686	0.019983
DNA	185	192	RNRLATTE	960.421	5.76907	0.007079	0	0	0
DNA	185	192	RNRLATTE	960.421	5.81821	0.007398	15	2.72832	0.017475
DNA	185	192	RNRLATTE	960.421	5.81565	0.014041	30	2.79581	0.019841
DNA	185	192	RNRLATTE	960.421	5.82249	0.01157	60	2.8327	0.015473
DNA	185	192	RNRLATTE	960.421	5.83011	0.005236	120	2.75096	0.015641
DNA	185	192	RNRLATTE	960.421	5.8313	0.006287	600	2.8166	0.022558
apo	185	192	RNRLATTE	960.421	5.77041	0.00941	0	0	0
apo	185	192	RNRLATTE	960.421	5.81699	0.00396	15	3.01424	0.021265
apo	185	192	RNRLATTE	960.421	5.80314	0.013841	30	3.02319	0.034205
apo	185	192	RNRLATTE	960.421	5.81867	0.000785	60	3.08724	0.034016
apo	185	192	RNRLATTE	960.421	5.81423	0.002452	120	3.06333	0.022487
apo	185	192	RNRLATTE	960.421	5.81986	0.008144	600	3.55857	0.036363
DNA	188	202	LATTEARNRKRLEDR	1828.91	6.57741	0.007273	0	0	0
DNA	188	202	LATTEARNRKRLEDR	1828.91	6.61287	0.00512	15	4.66817	0.191656
DNA	188	202	LATTEARNRKRLEDR	1828.91	6.61571	0.007125	30	5.27656	0.052025
DNA	188	202	LATTEARNRKRLEDR	1828.91	6.61236	0.00512	60	5.66343	0.03712
DNA	188	202	LATTEARNRKRLEDR	1828.91	6.62318	0.003099	120	5.76778	0.043014
DNA	188	202	LATTEARNRKRLEDR	1828.91	6.62751	0.003891	600	5.87169	0.093522
apo	188	202	LATTEARNRKRLEDR	1828.91	6.58953	0.05709	0	0	0
apo	188	202	LATTEARNRKRLEDR	1828.91	6.59692	0.005731	15	6.16673	0.1652
apo	188	202	LATTEARNRKRLEDR	1828.91	6.58691	0.005154	30	6.41744	0.093453
apo	188	202	LATTEARNRKRLEDR	1828.91	6.59726	0.003769	60	6.57408	0.102704
apo	188	202	LATTEARNRKRLEDR	1828.91	6.59766	0.002975	120	6.4902	0.091598
apo	188	202	LATTEARNRKRLEDR	1828.91	6.60659	0.003438	600	6.72907	0.0913
DNA	189	194	ATTEAR	648.23	6.87774	0.006041	0	0	0
DNA	189	194	ATTEAR	648.23	6.92241	0.007041	15	0.524135	0.015016
DNA	189	194	ATTEAR	648.23	6.92094	0.005	30	0.608569	0.025739
DNA	189	194	ATTEAR	648.23	6.91279	0.004019	60	0.741837	0.010177
DNA	189	194	ATTEAR	648.23	6.91536	0.0021	120	0.799651	0.04458
DNA	189	194	ATTEAR	648.23	6.9135	0.008987	600	1.01885	0.012805
apo	189	194	ATTEAR	648.23	6.87872	0.005754	0	0	0
apo	189	194	ATTEAR	648.23	6.92227	0.006774	15	0.558549	0.021669
apo	189	194	ATTEAR	648.23	6.90884	0.004771	30	0.617957	0.013229
apo	189	194	ATTEAR	648.23	6.91768	0.003542	60	0.737778	0.015047
apo	189	194	ATTEAR	648.23	6.91531	0.002332	120	0.83468	0.0176
apo	189	194	ATTEAR	648.23	6.92408	0.008182	600	1.0495	0.029613
DNA	189	205	ATTEARNRKRLEDRLNA	2013.99	6.55626	0.010386	0	0	0
DNA	189	205	ATTEARNRKRLEDRLNA	2013.99	6.58379	0.004856	15	5.11137	0.153791
DNA	189	205	ATTEARNRKRLEDRLNA	2013.99	6.58996	0.008432	30	5.7317	0.053524
DNA	189	205	ATTEARNRKRLEDRLNA	2013.99	6.58806	0.007656	60	6.29052	0.022854
DNA	189	205	ATTEARNRKRLEDRLNA	2013.99	6.61181	0.008301	120	6.71479	0.039457
DNA	189	205	ATTEARNRKRLEDRLNA	2013.99	6.62454	0.006328	600	7.68486	0.054128
apo	189	205	ATTEARNRKRLEDRLNA	2013.99	6.5465	0.009538	0	0	0
apo	189	205	ATTEARNRKRLEDRLNA	2013.99	6.56579	0.006205	15	6.7367	0.169186
apo	189	205	ATTEARNRKRLEDRLNA	2013.99	6.55178	0.004319	30	7.11692	0.058367
apo	189	205	ATTEARNRKRLEDRLNA	2013.99	6.56431	0.006783	60	7.37191	0.036027
apo	189	205	ATTEARNRKRLEDRLNA	2013.99	6.56257	0.00441	120	7.60805	0.05038
apo	189	205	ATTEARNRKRLEDRLNA	2013.99	6.57561	0.003593	600	8.30187	0.046619
DNA	204	220	NALAKRVGFRIGPGLRD	1839.97	7.85719	0.003057	0	0	0
DNA	204	220	NALAKRVGFRIGPGLRD	1839.97	7.90832	0.003277	15	1.16262	0.032126
DNA	204	220	NALAKRVGFRIGPGLRD	1839.97	7.90805	0.006516	30	1.76327	0.020961
DNA	204	220	NALAKRVGFRIGPGLRD	1839.97	7.90543	0.006931	60	2.47269	0.033731
DNA	204	220	NALAKRVGFRIGPGLRD	1839.97	7.90623	0.002975	120	3.1436	0.031861
DNA	204	220	NALAKRVGFRIGPGLRD	1839.97	7.90874	0.003846	600	3.90474	0.02586
apo	204	220	NALAKRVGFRIGPGLRD	1839.97	7.85387	0.005182	0	0	0
apo	204	220	NALAKRVGFRIGPGLRD	1839.97	7.90015	0.005643	15	1.32007	0.021447
apo	204	220	NALAKRVGFRIGPGLRD	1839.97	7.89249	0.002035	30	1.79715	0.032781
apo	204	220	NALAKRVGFRIGPGLRD	1839.97	7.89871	0.003509	60	2.43549	0.037797
apo	204	220	NALAKRVGFRIGPGLRD	1839.97	7.90201	0.003475	120	3.09571	0.020268
apo	204	220	NALAKRVGFRIGPGLRD	1839.97	7.90656	0.002187	600	4.12754	0.011882
DNA	206	212	LAKRVGF	790.393	7.14683	0.005328	0	0	0
DNA	206	212	LAKRVGF	790.393	7.20881	0.004337	15	0.538672	0.028195
DNA	206	212	LAKRVGF	790.393	7.20499	0.008776	30	0.856835	0.013032
DNA	206	212	LAKRVGF	790.393	7.20607	0.007315	60	1.2042	0.01878
DNA	206	212	LAKRVGF	790.393	7.2041	0.00286	120	1.61231	0.033641
DNA	206	212	LAKRVGF	790.393	7.19857	0.006531	600	2.0903	0.037218
apo	206	212	LAKRVGF	790.393	7.14095	0.007993	0	0	0
apo	206	212	LAKRVGF	790.393	7.20446	0.006892	15	0.511632	0.012774
apo	206	212	LAKRVGF	790.393	7.18933	0.002128	30	0.739606	0.016911
apo	206	212	LAKRVGF	790.393	7.2006	0.003451	60	1.09722	0.023526
apo	206	212	LAKRVGF	790.393	7.20739	0.002732	120	1.44174	0.039397
apo	206	212	LAKRVGF	790.393	7.20654	0.003495	600	2.03422	0.049406
DNA	206	218	LAKRVGFRIGPGL	1383.76	8.27465	0.006667	0	0	0
DNA	206	218	LAKRVGFRIGPGL	1383.76	8.33242	0.00534	15	0.901969	0.039701
DNA	206	218	LAKRVGFRIGPGL	1383.76	8.32732	0.005045	30	1.30377	0.011105
DNA	206	218	LAKRVGFRIGPGL	1383.76	8.32765	0.008659	60	2.1858	0.019871
DNA	206	218	LAKRVGFRIGPGL	1383.76	8.32793	0.005592	120	2.89644	0.012164
DNA	206	218	LAKRVGFRIGPGL	1383.76	8.32583	0.00672	600	3.629	0.021621
apo	206	218	LAKRVGFRIGPGL	1383.76	8.26948	0.005833	0	0	0
apo	206	218	LAKRVGFRIGPGL	1383.76	8.32311	0.004833	15	1.03885	0.018619
apo	206	218	LAKRVGFRIGPGL	1383.76	8.31401	0.003892	30	1.46493	0.028328
apo	206	218	LAKRVGFRIGPGL	1383.76	8.32217	0.006213	60	2.05231	0.047647
apo	206	218	LAKRVGFRIGPGL	1383.76	8.32909	0.005829	120	2.68285	0.024587
apo	206	218	LAKRVGFRIGPGL	1383.76	8.33203	0.005638	600	3.50933	0.017194
DNA	206	220	LAKRVGFRIGPGLRD	1654.89	7.59632	0.002206	0	0	0
DNA	206	220	LAKRVGFRIGPGLRD	1654.89	7.65131	0.004922	15	0.99497	0.025419
DNA	206	220	LAKRVGFRIGPGLRD	1654.89	7.64853	0.005112	30	1.50974	0.025767
DNA	206	220	LAKRVGFRIGPGLRD	1654.89	7.65258	0.006767	60	2.15592	0.015543
DNA	206	220	LAKRVGFRIGPGLRD	1654.89	7.65638	0.002641	120	2.81032	0.017851
DNA	206	220	LAKRVGFRIGPGLRD	1654.89	7.65163	0.007627	600	3.5565	0.022847
apo	206	220	LAKRVGFRIGPGLRD	1654.89	7.59713	0.004678	0	0	0
apo	206	220	LAKRVGFRIGPGLRD	1654.89	7.64317	0.005942	15	1.11652	0.011861
apo	206	220	LAKRVGFRIGPGLRD	1654.89	7.63114	0.002508	30	1.52222	0.03124
apo	206	220	LAKRVGFRIGPGLRD	1654.89	7.6443	0.00065	60	2.12728	0.043383
apo	206	220	LAKRVGFRIGPGLRD	1654.89	7.64507	0.006466	120	2.7373	0.02409
apo	206	220	LAKRVGFRIGPGLRD	1654.89	7.65251	0.006074	600	3.67649	0.019504
DNA	206	224	LAKRVGFRIGPGLRDRVIY	2186.2	8.08052	0.003879	0	0	0
DNA	206	224	LAKRVGFRIGPGLRDRVIY	2186.2	8.13199	0.005665	15	2.10946	0.035023
DNA	206	224	LAKRVGFRIGPGLRDRVIY	2186.2	8.13168	0.006525	30	2.79006	0.015396
DNA	206	224	LAKRVGFRIGPGLRDRVIY	2186.2	8.13897	0.009781	60	3.48664	0.025367
DNA	206	224	LAKRVGFRIGPGLRDRVIY	2186.2	8.1431	0.004134	120	4.13315	0.01474
DNA	206	224	LAKRVGFRIGPGLRDRVIY	2186.2	8.14723	0.005515	600	4.80277	0.030625
apo	206	224	LAKRVGFRIGPGLRDRVIY	2186.2	8.0794	0.00531	0	0	0
apo	206	224	LAKRVGFRIGPGLRDRVIY	2186.2	8.1211	0.006969	15	2.60731	0.046568
apo	206	224	LAKRVGFRIGPGLRDRVIY	2186.2	8.11543	0.001193	30	3.00985	0.117541
apo	206	224	LAKRVGFRIGPGLRDRVIY	2186.2	8.12262	0.000501	60	3.61364	0.048713
apo	206	224	LAKRVGFRIGPGLRDRVIY	2186.2	8.12469	0.005843	120	4.16409	0.021606
apo	206	224	LAKRVGFRIGPGLRDRVIY	2186.2	8.12762	0.005675	600	5.0213	0.023707
DNA	213	220	RIGPGLRD	883.41	6.77523	0.003343	0	0	0
DNA	213	220	RIGPGLRD	883.41	6.81958	0.006731	15	0.356397	0.020222
DNA	213	220	RIGPGLRD	883.41	6.81879	0.007334	30	0.488338	0.020732
DNA	213	220	RIGPGLRD	883.41	6.81069	0.003653	60	0.619371	0.022163
DNA	213	220	RIGPGLRD	883.41	6.81039	0.002033	120	0.731621	0.019788
DNA	213	220	RIGPGLRD	883.41	6.81531	0.004497	600	0.830533	0.028527
apo	213	220	RIGPGLRD	883.41	6.77128	0.004526	0	0	0
apo	213	220	RIGPGLRD	883.41	6.81946	0.007427	15	0.523516	0.027074
apo	213	220	RIGPGLRD	883.41	6.8066	0.002696	30	0.661204	0.03079
apo	213	220	RIGPGLRD	883.41	6.81412	0.004438	60	0.819397	0.026192
apo	213	220	RIGPGLRD	883.41	6.81416	0.003811	120	0.886486	0.040753
apo	213	220	RIGPGLRD	883.41	6.8225	0.005081	600	1.15888	0.046296
DNA	221	232	RVIYRELFPFGL	1509.76	10.5141	0.036081	0	0	0
DNA	221	232	RVIYRELFPFGL	1509.76	10.5767	0.011359	15	0.610754	0.012658
DNA	221	232	RVIYRELFPFGL	1509.76	10.5771	0.011202	30	0.779207	0.017175
DNA	221	232	RVIYRELFPFGL	1509.76	10.6501	0.042117	60	0.882941	0.014981
DNA	221	232	RVIYRELFPFGL	1509.76	10.6634	0.017936	120	0.904018	0.012653
DNA	221	232	RVIYRELFPFGL	1509.76	10.6796	0.002839	600	0.915039	0.023944
apo	221	232	RVIYRELFPFGL	1509.76	10.5117	0.037939	0	0	0
apo	221	232	RVIYRELFPFGL	1509.76	10.5426	0.00693	15	0.99941	0.034492
apo	221	232	RVIYRELFPFGL	1509.76	10.547	0.007075	30	1.01345	0.02213
apo	221	232	RVIYRELFPFGL	1509.76	10.5723	0.013167	60	1.06917	0.022709
apo	221	232	RVIYRELFPFGL	1509.76	10.5737	0.007615	120	1.09852	0.021219
apo	221	232	RVIYRELFPFGL	1509.76	10.5716	0.010759	600	1.25961	0.045151
DNA	221	233	RVIYRELFPFGLT	1610.8	10.2206	0.120117	0	0	0
DNA	221	233	RVIYRELFPFGLT	1610.8	10.2724	0.026212	15	0.527463	0.07688
DNA	221	233	RVIYRELFPFGLT	1610.8	10.2585	0.029243	30	0.694014	0.103991
DNA	221	233	RVIYRELFPFGLT	1610.8	10.251	0.012812	60	0.831589	0.074011
DNA	221	233	RVIYRELFPFGLT	1610.8	10.2397	0.017721	120	0.847705	0.076828
DNA	221	233	RVIYRELFPFGLT	1610.8	10.2448	0.008534	600	0.880343	0.074155
apo	221	233	RVIYRELFPFGLT	1610.8	10.1798	0.027852	0	0	0
apo	221	233	RVIYRELFPFGLT	1610.8	10.2251	0.008318	15	0.94775	0.028411
apo	221	233	RVIYRELFPFGLT	1610.8	10.2486	0.038546	30	0.940376	0.051269
apo	221	233	RVIYRELFPFGLT	1610.8	10.2386	0.017338	60	1.00361	0.030785
apo	221	233	RVIYRELFPFGLT	1610.8	10.2464	0.009236	120	1.02286	0.028477
apo	221	233	RVIYRELFPFGLT	1610.8	10.2368	0.005615	600	1.2129	0.027136
DNA	223	233	IYRELFPFGLT	1355.64	10.5084	0.040752	0	0	0
DNA	223	233	IYRELFPFGLT	1355.64	10.5702	0.010342	15	0.163922	0.026145
DNA	223	233	IYRELFPFGLT	1355.64	10.5668	0.012243	30	0.208334	0.021032
DNA	223	233	IYRELFPFGLT	1355.64	10.6243	0.02874	60	0.210768	0.027187
DNA	223	233	IYRELFPFGLT	1355.64	10.6239	0.022268	120	0.227632	0.042805
DNA	223	233	IYRELFPFGLT	1355.64	10.6356	0.003696	600	0.227044	0.026786
apo	223	233	IYRELFPFGLT	1355.64	10.5049	0.034938	0	0	0
apo	223	233	IYRELFPFGLT	1355.64	10.5394	0.003297	15	0.260312	0.063763
apo	223	233	IYRELFPFGLT	1355.64	10.5426	0.009397	30	0.274154	0.061127
apo	223	233	IYRELFPFGLT	1355.64	10.5673	0.018442	60	0.293315	0.062193
apo	223	233	IYRELFPFGLT	1355.64	10.5691	0.009435	120	0.31672	0.072329
apo	223	233	IYRELFPFGLT	1355.64	10.5617	0.011368	600	0.470979	0.068582
DNA	225	231	RELFPFG	865.356	9.88324	0.031457	0	0	0
DNA	225	231	RELFPFG	865.356	9.93805	0.006099	15	0.059957	0.011227
DNA	225	231	RELFPFG	865.356	9.94262	0.002783	30	0.046826	0.010678
DNA	225	231	RELFPFG	865.356	9.93062	0.008196	60	0.045439	0.01142
DNA	225	231	RELFPFG	865.356	9.9215	0.015426	120	0.057041	0.01235
DNA	225	231	RELFPFG	865.356	9.92693	0.006485	600	0.061716	0.014664
apo	225	231	RELFPFG	865.356	9.90327	0.023255	0	0	0
apo	225	231	RELFPFG	865.356	9.95056	0.008688	15	0.057087	0.027871
apo	225	231	RELFPFG	865.356	9.92421	0.002748	30	0.047309	0.019486
apo	225	231	RELFPFG	865.356	9.94195	0.008638	60	0.057122	0.016078
apo	225	231	RELFPFG	865.356	9.941	0.012003	120	0.062764	0.017018
apo	225	231	RELFPFG	865.356	9.9411	0.001005	600	0.144615	0.017615
DNA	225	232	RELFPFGL	978.44	10.6157	0.037419	0	0	0
DNA	225	232	RELFPFGL	978.44	10.6804	0.009973	15	0.047565	0.014339
DNA	225	232	RELFPFGL	978.44	10.6843	0.003465	30	0.029476	0.013666
DNA	225	232	RELFPFGL	978.44	10.7228	0.019117	60	0.030029	0.014204
DNA	225	232	RELFPFGL	978.44	10.7255	0.017508	120	0.045037	0.018465
DNA	225	232	RELFPFGL	978.44	10.7434	0.006394	600	0.045444	0.018411
apo	225	232	RELFPFGL	978.44	10.6211	0.027938	0	0	0
apo	225	232	RELFPFGL	978.44	10.6492	0.01046	15	0.074947	0.019087
apo	225	232	RELFPFGL	978.44	10.6524	0.004172	30	0.044083	0.017782
apo	225	232	RELFPFGL	978.44	10.678	0.015392	60	0.070371	0.018016
apo	225	232	RELFPFGL	978.44	10.6853	0.004445	120	0.087378	0.01852
apo	225	232	RELFPFGL	978.44	10.6833	0.010562	600	0.16081	0.018798
DNA	225	233	RELFPFGLT	1079.49	10.5164	0.039112	0	0	0
DNA	225	233	RELFPFGLT	1079.49	10.5839	0.010367	15	0.063391	0.008883
DNA	225	233	RELFPFGLT	1079.49	10.587	0.015279	30	0.055373	0.012944
DNA	225	233	RELFPFGLT	1079.49	10.6552	0.036631	60	0.059285	0.014269
DNA	225	233	RELFPFGLT	1079.49	10.638	0.079315	120	0.047803	0.013275
DNA	225	233	RELFPFGLT	1079.49	10.2411	0.054167	600	0.139123	0.046378
apo	225	233	RELFPFGLT	1079.49	10.5278	0.031351	0	0	0
apo	225	233	RELFPFGLT	1079.49	10.2288	0.007591	15	0.17112	0.01596
apo	225	233	RELFPFGLT	1079.49	10.2196	0.011329	30	0.148559	0.00871
apo	225	233	RELFPFGLT	1079.49	10.303	0.126946	60	0.134116	0.036824
apo	225	233	RELFPFGLT	1079.49	10.2982	0.138145	120	0.137712	0.030411
apo	225	233	RELFPFGLT	1079.49	10.3579	0.162928	600	0.227827	0.056901
DNA	225	234	RELFPFGLTI	1192.57	10.758	0.037303	0	0	0
DNA	225	234	RELFPFGLTI	1192.57	10.8868	0.014889	15	0.094287	0.011592
DNA	225	234	RELFPFGLTI	1192.57	10.9022	0.031836	30	0.135784	0.041434
DNA	225	234	RELFPFGLTI	1192.57	10.8711	0.030997	60	0.12101	0.017647
DNA	225	234	RELFPFGLTI	1192.57	10.8918	0.007237	120	0.139849	0.016049
DNA	225	234	RELFPFGLTI	1192.57	10.9102	0.00928	600	0.278513	0.011745
apo	225	234	RELFPFGLTI	1192.57	10.7939	0.022948	0	0	0
apo	225	234	RELFPFGLTI	1192.57	10.815	0.009833	15	0.12741	0.007578
apo	225	234	RELFPFGLTI	1192.57	10.8015	0.003041	30	0.158765	0.008987
apo	225	234	RELFPFGLTI	1192.57	10.8302	0.007275	60	0.192801	0.007991
apo	225	234	RELFPFGLTI	1192.57	10.8379	0.014363	120	0.299138	0.051261
apo	225	234	RELFPFGLTI	1192.57	10.8639	0.041408	600	0.693176	0.012354
DNA	225	235	RELFPFGLTIA	1263.61	10.5389	0.044008	0	0	0
DNA	225	235	RELFPFGLTIA	1263.61	10.5941	0.008525	15	0.226294	0.009423
DNA	225	235	RELFPFGLTIA	1263.61	10.5945	0.014402	30	0.336698	0.016443
DNA	225	235	RELFPFGLTIA	1263.61	10.6627	0.036769	60	0.48063	0.008842
DNA	225	235	RELFPFGLTIA	1263.61	10.6697	0.017678	120	0.613576	0.010164
DNA	225	235	RELFPFGLTIA	1263.61	10.6855	0.003682	600	0.897715	0.010075
apo	225	235	RELFPFGLTIA	1263.61	10.5462	0.035668	0	0	0
apo	225	235	RELFPFGLTIA	1263.61	10.6197	0.032873	15	0.284484	0.028765
apo	225	235	RELFPFGLTIA	1263.61	10.5671	0.006724	30	0.417378	0.020675
apo	225	235	RELFPFGLTIA	1263.61	10.5918	0.014803	60	0.564671	0.012028
apo	225	235	RELFPFGLTIA	1263.61	10.5967	0.007063	120	0.762039	0.017661
apo	225	235	RELFPFGLTIA	1263.61	10.5933	0.005697	600	1.35187	0.009324
DNA	225	237	RELFPFGLTIADL	1491.72	11.1389	0.052152	0	0	0
DNA	225	237	RELFPFGLTIADL	1491.72	11.1701	0.015342	15	0.213877	0.092439
DNA	225	237	RELFPFGLTIADL	1491.72	11.1094	0.039104	30	0.478849	0.059348
DNA	225	237	RELFPFGLTIADL	1491.72	11.1122	0.010313	60	0.643414	0.02712
DNA	225	237	RELFPFGLTIADL	1491.72	11.0998	0.059543	120	0.804614	0.015737
DNA	225	237	RELFPFGLTIADL	1491.72	11.1363	0.01425	600	1.12612	0.013521
apo	225	237	RELFPFGLTIADL	1491.72	11.1368	0.039399	0	0	0
apo	225	237	RELFPFGLTIADL	1491.72	11.1732	0.020475	15	0.252639	0.11777
apo	225	237	RELFPFGLTIADL	1491.72	11.1231	0.015806	30	0.497022	0.016434
apo	225	237	RELFPFGLTIADL	1491.72	11.1451	0.032929	60	0.702386	0.018442
apo	225	237	RELFPFGLTIADL	1491.72	11.1381	0.050703	120	0.977828	0.016532
apo	225	237	RELFPFGLTIADL	1491.72	11.1675	0.023612	600	1.77466	0.086562
DNA	228	233	FPFGLT	681.26	10.258	0.036107	0	0	0
DNA	228	233	FPFGLT	681.26	10.3147	0.007015	15	0.048015	0.011627
DNA	228	233	FPFGLT	681.26	10.3181	0.011228	30	0.046592	0.015342
DNA	228	233	FPFGLT	681.26	10.3216	0.010241	60	0.049589	0.008674
DNA	228	233	FPFGLT	681.26	10.3082	0.017596	120	0.050283	0.008567
DNA	228	233	FPFGLT	681.26	10.3161	0.00672	600	0.055452	0.010837
apo	228	233	FPFGLT	681.26	10.3364	0.10367	0	0	0
apo	228	233	FPFGLT	681.26	10.5905	0.001677	15	0.051085	0.01734
apo	228	233	FPFGLT	681.26	10.5919	0.007133	30	0.027584	0.036481
apo	228	233	FPFGLT	681.26	10.389	0.114791	60	0.066655	0.015246
apo	228	233	FPFGLT	681.26	10.3832	0.115228	120	0.052257	0.022724
apo	228	233	FPFGLT	681.26	10.6065	0.011917	600	0.088484	0.028576
DNA	232	235	LTIA	417.17	7.94607	0.002412	0	0	0
DNA	232	235	LTIA	417.17	7.9792	0.005692	15	0.167208	0.008432
DNA	232	235	LTIA	417.17	7.973	0.009201	30	0.313214	0.015943
DNA	232	235	LTIA	417.17	7.98223	0.007417	60	0.461638	0.016685
DNA	232	235	LTIA	417.17	7.98169	0.005637	120	0.666823	0.009299
DNA	232	235	LTIA	417.17	7.98034	0.008376	600	0.919706	0.010376
apo	232	235	LTIA	417.17	7.94893	0.003076	0	0	0
apo	232	235	LTIA	417.17	7.98493	0.00663	15	0.16209	0.011266
apo	232	235	LTIA	417.17	7.96582	0.00391	30	0.296653	0.011098
apo	232	235	LTIA	417.17	7.97828	0.001876	60	0.481489	0.022714
apo	232	235	LTIA	417.17	7.97842	0.005546	120	0.727698	0.009762
apo	232	235	LTIA	417.17	7.98892	0.004207	600	1.23239	0.0134
DNA	232	236	LTIAD	532.197	7.75493	0.000994	0	0	0
DNA	232	236	LTIAD	532.197	7.78085	0.004293	15	0.259609	0.022099
DNA	232	236	LTIAD	532.197	7.7798	0.006098	30	0.443583	0.020521
DNA	232	236	LTIAD	532.197	7.7833	0.006943	60	0.608775	0.021319
DNA	232	236	LTIAD	532.197	7.78109	0.003521	120	0.814163	0.029875
DNA	232	236	LTIAD	532.197	7.78352	0.004394	600	1.05586	0.028546
apo	232	236	LTIAD	532.197	7.75391	0.004369	0	0	0
apo	232	236	LTIAD	532.197	7.7888	0.004956	15	0.288875	0.022252
apo	232	236	LTIAD	532.197	7.77253	0.002975	30	0.408324	0.019996
apo	232	236	LTIAD	532.197	7.77904	0.003135	60	0.603467	0.01939
apo	232	236	LTIAD	532.197	7.77992	0.002687	120	0.851011	0.020371
apo	232	236	LTIAD	532.197	7.78812	0.004614	600	1.35446	0.027827
DNA	232	237	LTIADL	645.281	9.87925	0.032052	0	0	0
DNA	232	237	LTIADL	645.281	9.92	0.00076	15	0.25193	0.010036
DNA	232	237	LTIADL	645.281	9.92264	0.003578	30	0.380784	0.009112
DNA	232	237	LTIADL	645.281	9.9084	0.005851	60	0.590258	0.011415
DNA	232	237	LTIADL	645.281	9.89723	0.014709	120	0.798148	0.017622
DNA	232	237	LTIADL	645.281	9.90219	0.004893	600	1.09213	0.008847
apo	232	237	LTIADL	645.281	9.91154	0.022818	0	0	0
apo	232	237	LTIADL	645.281	9.93069	0.011746	15	0.281448	0.016499
apo	232	237	LTIADL	645.281	9.91543	0.004354	30	0.429564	0.025316
apo	232	237	LTIADL	645.281	9.92647	0.00326	60	0.64423	0.032793
apo	232	237	LTIADL	645.281	9.92488	0.009855	120	0.913215	0.019745
apo	232	237	LTIADL	645.281	9.92663	0.000334	600	1.59815	0.027074
DNA	232	248	LTIADLSPQVRPVPVSL	1804.95	9.65075	0.036165	0	0	0
DNA	232	248	LTIADLSPQVRPVPVSL	1804.95	9.69067	0.008275	15	5.30794	0.03185
DNA	232	248	LTIADLSPQVRPVPVSL	1804.95	9.69659	0.008411	30	6.08623	0.016297
DNA	232	248	LTIADLSPQVRPVPVSL	1804.95	9.68798	0.006261	60	6.72291	0.013912
DNA	232	248	LTIADLSPQVRPVPVSL	1804.95	9.67563	0.012585	120	7.04408	0.014529
DNA	232	248	LTIADLSPQVRPVPVSL	1804.95	9.68008	0.007543	600	7.46408	0.023541
apo	232	248	LTIADLSPQVRPVPVSL	1804.95	9.66697	0.017793	0	0	0
apo	232	248	LTIADLSPQVRPVPVSL	1804.95	9.69958	0.008702	15	6.50353	0.039123
apo	232	248	LTIADLSPQVRPVPVSL	1804.95	9.67515	0.00426	30	6.74084	0.054147
apo	232	248	LTIADLSPQVRPVPVSL	1804.95	9.69202	0.012638	60	7.03683	0.020721
apo	232	248	LTIADLSPQVRPVPVSL	1804.95	9.6917	0.010623	120	7.16606	0.036893
apo	232	248	LTIADLSPQVRPVPVSL	1804.95	9.68983	0.007633	600	7.83747	0.034907
DNA	232	253	LTIADLSPQVRPVPVSLQHLAA	2325.23	9.27869	0.02441	0	0	0
DNA	232	253	LTIADLSPQVRPVPVSLQHLAA	2325.23	9.31324	0.005734	15	7.58315	0.028538
DNA	232	253	LTIADLSPQVRPVPVSLQHLAA	2325.23	9.31415	0.00702	30	8.49827	0.046572
DNA	232	253	LTIADLSPQVRPVPVSLQHLAA	2325.23	9.3036	0.013385	60	9.26342	0.036085
DNA	232	253	LTIADLSPQVRPVPVSLQHLAA	2325.23	9.29558	0.016327	120	9.60321	0.056884
DNA	232	253	LTIADLSPQVRPVPVSLQHLAA	2325.23	9.29712	0.009743	600	10.1793	0.074731
apo	232	253	LTIADLSPQVRPVPVSLQHLAA	2325.23	9.29378	0.020131	0	0	0
apo	232	253	LTIADLSPQVRPVPVSLQHLAA	2325.23	9.31826	0.009143	15	8.99268	0.047387
apo	232	253	LTIADLSPQVRPVPVSLQHLAA	2325.23	9.30257	0.001918	30	9.25698	0.093869
apo	232	253	LTIADLSPQVRPVPVSLQHLAA	2325.23	9.31677	0.007399	60	9.66693	0.110843
apo	232	253	LTIADLSPQVRPVPVSLQHLAA	2325.23	9.31499	0.007147	120	9.66848	0.082518
apo	232	253	LTIADLSPQVRPVPVSLQHLAA	2325.23	9.31954	0.004763	600	10.4745	0.0247
DNA	233	248	TIADLSPQVRPVPVSL	1691.87	9.10146	0.016803	0	0	0
DNA	233	248	TIADLSPQVRPVPVSL	1691.87	9.14136	0.008671	15	5.22665	0.034402
DNA	233	248	TIADLSPQVRPVPVSL	1691.87	9.14087	0.007283	30	6.01791	0.046522
DNA	233	248	TIADLSPQVRPVPVSL	1691.87	9.13473	0.011678	60	6.62699	0.047248
DNA	233	248	TIADLSPQVRPVPVSL	1691.87	9.13181	0.011767	120	6.93187	0.042508
DNA	233	248	TIADLSPQVRPVPVSL	1691.87	9.13438	0.004145	600	7.22237	0.031137
apo	233	248	TIADLSPQVRPVPVSL	1691.87	9.12206	0.019237	0	0	0
apo	233	248	TIADLSPQVRPVPVSL	1691.87	9.1549	0.009577	15	6.3548	0.04271
apo	233	248	TIADLSPQVRPVPVSL	1691.87	9.13389	0.004933	30	6.5312	0.049269
apo	233	248	TIADLSPQVRPVPVSL	1691.87	9.14705	0.008176	60	6.7798	0.016051
apo	233	248	TIADLSPQVRPVPVSL	1691.87	9.14749	0.007377	120	6.82493	0.029877
apo	233	248	TIADLSPQVRPVPVSL	1691.87	9.15634	0.006364	600	7.21453	0.026927
DNA	234	237	IADL	431.149	8.27202	0.006373	0	0	0
DNA	234	237	IADL	431.149	8.31065	0.004577	15	0.083735	0.007095
DNA	234	237	IADL	431.149	8.30997	0.005776	30	0.107016	0.009634
DNA	234	237	IADL	431.149	8.31173	0.006685	60	0.141811	0.007359
DNA	234	237	IADL	431.149	8.30956	0.007183	120	0.194671	0.020408
DNA	234	237	IADL	431.149	8.31509	0.006316	600	0.264263	0.008591
apo	234	237	IADL	431.149	8.2735	0.007128	0	0	0
apo	234	237	IADL	431.149	8.3133	0.005745	15	0.06279	0.010041
apo	234	237	IADL	431.149	8.30189	0.002814	30	0.071774	0.010533
apo	234	237	IADL	431.149	8.30994	0.003657	60	0.107964	0.013556
apo	234	237	IADL	431.149	8.31231	0.004228	120	0.186883	0.015252
apo	234	237	IADL	431.149	8.32179	0.005777	600	0.357589	0.012838
DNA	234	248	IADLSPQVRPVPVSL	1590.82	8.9628	0.019293	0	0	0
DNA	234	248	IADLSPQVRPVPVSL	1590.82	9.00414	0.004669	15	3.84815	0.032368
DNA	234	248	IADLSPQVRPVPVSL	1590.82	9.00427	0.007163	30	4.41937	0.026425
DNA	234	248	IADLSPQVRPVPVSL	1590.82	8.99866	0.0072	60	4.90369	0.025901
DNA	234	248	IADLSPQVRPVPVSL	1590.82	8.99258	0.011083	120	5.03008	0.022289
DNA	234	248	IADLSPQVRPVPVSL	1590.82	8.9977	0.007765	600	5.19912	0.035592
apo	234	248	IADLSPQVRPVPVSL	1590.82	8.97453	0.015109	0	0	0
apo	234	248	IADLSPQVRPVPVSL	1590.82	9.00983	0.008672	15	4.89651	0.014867
apo	234	248	IADLSPQVRPVPVSL	1590.82	8.99255	0.001851	30	4.99835	0.038668
apo	234	248	IADLSPQVRPVPVSL	1590.82	9.00683	0.004266	60	5.09451	0.036333
apo	234	248	IADLSPQVRPVPVSL	1590.82	9.00644	0.006986	120	5.02059	0.030428
apo	234	248	IADLSPQVRPVPVSL	1590.82	9.0162	0.002167	600	5.23551	0.020004
DNA	234	249	IADLSPQVRPVPVSLQ	1718.88	8.49988	0.011033	0	0	0
DNA	234	249	IADLSPQVRPVPVSLQ	1718.88	8.54078	0.005034	15	5.73933	0.016524
DNA	234	249	IADLSPQVRPVPVSLQ	1718.88	8.53015	0.005932	30	6.43186	0.014524
DNA	234	249	IADLSPQVRPVPVSLQ	1718.88	8.53842	0.006664	60	6.91739	0.009575
DNA	234	249	IADLSPQVRPVPVSLQ	1718.88	8.54007	0.006609	120	7.02744	0.045081
DNA	234	249	IADLSPQVRPVPVSLQ	1718.88	8.53964	0.006836	600	7.201	0.010301
apo	234	249	IADLSPQVRPVPVSLQ	1718.88	8.51018	0.009117	0	0	0
apo	234	249	IADLSPQVRPVPVSLQ	1718.88	8.54479	0.009491	15	6.89963	0.014752
apo	234	249	IADLSPQVRPVPVSLQ	1718.88	8.53334	0.005217	30	7.01806	0.032672
apo	234	249	IADLSPQVRPVPVSLQ	1718.88	8.53632	0.00229	60	7.11515	0.019635
apo	234	249	IADLSPQVRPVPVSLQ	1718.88	8.54194	0.008314	120	6.9806	0.020535
apo	234	249	IADLSPQVRPVPVSLQ	1718.88	8.54632	0.009442	600	7.17748	0.010762
DNA	234	251	IADLSPQVRPVPVSLQHL	1969.02	8.81858	0.01735	0	0	0
DNA	234	251	IADLSPQVRPVPVSLQHL	1969.02	8.85614	0.004038	15	6.68983	0.02711
DNA	234	251	IADLSPQVRPVPVSLQHL	1969.02	8.85682	0.00649	30	7.34064	0.033876
DNA	234	251	IADLSPQVRPVPVSLQHL	1969.02	8.85177	0.007541	60	7.82315	0.02272
DNA	234	251	IADLSPQVRPVPVSLQHL	1969.02	8.84662	0.009166	120	7.95471	0.018575
DNA	234	251	IADLSPQVRPVPVSLQHL	1969.02	8.84782	0.00619	600	8.04921	0.052511
apo	234	251	IADLSPQVRPVPVSLQHL	1969.02	8.83743	0.012048	0	0	0
apo	234	251	IADLSPQVRPVPVSLQHL	1969.02	8.86386	0.008827	15	7.80908	0.034893
apo	234	251	IADLSPQVRPVPVSLQHL	1969.02	8.84722	0.00218	30	7.88457	0.041232
apo	234	251	IADLSPQVRPVPVSLQHL	1969.02	8.8637	0.003319	60	8.00119	0.062856
apo	234	251	IADLSPQVRPVPVSLQHL	1969.02	8.85847	0.008942	120	7.8691	0.030571
apo	234	251	IADLSPQVRPVPVSLQHL	1969.02	8.86662	0.001647	600	8.03365	0.022169
DNA	234	253	IADLSPQVRPVPVSLQHLAA	2111.1	8.66374	0.014973	0	0	0
DNA	234	253	IADLSPQVRPVPVSLQHLAA	2111.1	8.70357	0.004395	15	7.15603	0.049216
DNA	234	253	IADLSPQVRPVPVSLQHLAA	2111.1	8.70153	0.007173	30	7.89263	0.044894
DNA	234	253	IADLSPQVRPVPVSLQHLAA	2111.1	8.70033	0.00736	60	8.48214	0.024459
DNA	234	253	IADLSPQVRPVPVSLQHLAA	2111.1	8.69772	0.006735	120	8.67604	0.013514
DNA	234	253	IADLSPQVRPVPVSLQHLAA	2111.1	8.69867	0.005508	600	9.04079	0.017428
apo	234	253	IADLSPQVRPVPVSLQHLAA	2111.1	8.67597	0.009672	0	0	0
apo	234	253	IADLSPQVRPVPVSLQHLAA	2111.1	8.70722	0.006142	15	8.3993	0.039367
apo	234	253	IADLSPQVRPVPVSLQHLAA	2111.1	8.69571	0.002935	30	8.55132	0.034093
apo	234	253	IADLSPQVRPVPVSLQHLAA	2111.1	8.70645	0.002307	60	8.76892	0.064519
apo	234	253	IADLSPQVRPVPVSLQHLAA	2111.1	8.70673	0.006985	120	8.64058	0.015652
apo	234	253	IADLSPQVRPVPVSLQHLAA	2111.1	8.71155	0.002083	600	8.93929	0.033216
DNA	234	257	IADLSPQVRPVPVSLQHLAARQEL	2637.38	8.64519	0.015434	0	0	0
DNA	234	257	IADLSPQVRPVPVSLQHLAARQEL	2637.38	8.68367	0.006823	15	7.02978	0.03779
DNA	234	257	IADLSPQVRPVPVSLQHLAARQEL	2637.38	8.68385	0.006919	30	7.94541	0.035343
DNA	234	257	IADLSPQVRPVPVSLQHLAARQEL	2637.38	8.67713	0.01293	60	8.6982	0.079066
DNA	234	257	IADLSPQVRPVPVSLQHLAARQEL	2637.38	8.67332	0.01252	120	9.33973	0.023375
DNA	234	257	IADLSPQVRPVPVSLQHLAARQEL	2637.38	8.67544	0.01237	600	10.2828	0.048191
apo	234	257	IADLSPQVRPVPVSLQHLAARQEL	2637.38	8.65848	0.009267	0	0	0
apo	234	257	IADLSPQVRPVPVSLQHLAARQEL	2637.38	8.69045	0.007101	15	8.59623	0.028355
apo	234	257	IADLSPQVRPVPVSLQHLAARQEL	2637.38	8.67366	0.004955	30	8.99175	0.027384
apo	234	257	IADLSPQVRPVPVSLQHLAARQEL	2637.38	8.68967	0.002692	60	9.34923	0.072741
apo	234	257	IADLSPQVRPVPVSLQHLAARQEL	2637.38	8.68516	0.008837	120	9.47074	0.04484
apo	234	257	IADLSPQVRPVPVSLQHLAARQEL	2637.38	8.68997	0.001916	600	10.4445	0.032995
DNA	235	248	ADLSPQVRPVPVSL	1477.74	8.74313	0.017615	0	0	0
DNA	235	248	ADLSPQVRPVPVSL	1477.74	8.78041	0.005277	15	4.93691	0.018864
DNA	235	248	ADLSPQVRPVPVSL	1477.74	8.78119	0.00611	30	5.5601	0.019888
DNA	235	248	ADLSPQVRPVPVSL	1477.74	8.78307	0.008153	60	6.01176	0.019255
DNA	235	248	ADLSPQVRPVPVSL	1477.74	8.78371	0.00849	120	6.13226	0.032159
DNA	235	248	ADLSPQVRPVPVSL	1477.74	8.7804	0.006558	600	6.26038	0.030659
apo	235	248	ADLSPQVRPVPVSL	1477.74	8.75646	0.014153	0	0	0
apo	235	248	ADLSPQVRPVPVSL	1477.74	8.78947	0.007155	15	6.07307	0.019026
apo	235	248	ADLSPQVRPVPVSL	1477.74	8.77302	0.004035	30	6.1667	0.03201
apo	235	248	ADLSPQVRPVPVSL	1477.74	8.78175	0.005026	60	6.26732	0.034289
apo	235	248	ADLSPQVRPVPVSL	1477.74	8.78405	0.004851	120	6.11206	0.043747
apo	235	248	ADLSPQVRPVPVSL	1477.74	8.79624	0.004536	600	6.28704	0.022005
DNA	235	253	ADLSPQVRPVPVSLQHLAA	1998.01	8.48395	0.009655	0	0	0
DNA	235	253	ADLSPQVRPVPVSLQHLAA	1998.01	8.52175	0.005645	15	7.29032	0.017722
DNA	235	253	ADLSPQVRPVPVSLQHLAA	1998.01	8.51582	0.006232	30	8.0396	0.008106
DNA	235	253	ADLSPQVRPVPVSLQHLAA	1998.01	8.52082	0.00675	60	8.60235	0.010297
DNA	235	253	ADLSPQVRPVPVSLQHLAA	1998.01	8.51843	0.005947	120	8.82038	0.013304
DNA	235	253	ADLSPQVRPVPVSLQHLAA	1998.01	8.51863	0.005555	600	9.12252	0.034253
apo	235	253	ADLSPQVRPVPVSLQHLAA	1998.01	8.48828	0.007893	0	0	0
apo	235	253	ADLSPQVRPVPVSLQHLAA	1998.01	8.52395	0.007272	15	8.57294	0.048855
apo	235	253	ADLSPQVRPVPVSLQHLAA	1998.01	8.51003	0.001776	30	8.74469	0.036021
apo	235	253	ADLSPQVRPVPVSLQHLAA	1998.01	8.51722	0.003833	60	8.97104	0.051439
apo	235	253	ADLSPQVRPVPVSLQHLAA	1998.01	8.52124	0.003637	120	8.81514	0.026419
apo	235	253	ADLSPQVRPVPVSLQHLAA	1998.01	8.52935	0.004757	600	9.03944	0.020397
DNA	236	248	DLSPQVRPVPVSL	1406.7	8.83045	0.016869	0	0	0
DNA	236	248	DLSPQVRPVPVSL	1406.7	8.86641	0.003579	15	4.65004	0.026668
DNA	236	248	DLSPQVRPVPVSL	1406.7	8.86552	0.006912	30	5.24349	0.015739
DNA	236	248	DLSPQVRPVPVSL	1406.7	8.86342	0.007102	60	5.68633	0.015788
DNA	236	248	DLSPQVRPVPVSL	1406.7	8.85773	0.008874	120	5.79737	0.018234
DNA	236	248	DLSPQVRPVPVSL	1406.7	8.86112	0.006672	600	5.92814	0.026184
apo	236	248	DLSPQVRPVPVSL	1406.7	8.84181	0.010824	0	0	0
apo	236	248	DLSPQVRPVPVSL	1406.7	8.87146	0.007464	15	5.74017	0.020058
apo	236	248	DLSPQVRPVPVSL	1406.7	8.85688	0.002699	30	5.82599	0.039817
apo	236	248	DLSPQVRPVPVSL	1406.7	8.86948	0.004468	60	5.91461	0.040839
apo	236	248	DLSPQVRPVPVSL	1406.7	8.86772	0.007054	120	5.73576	0.009643
apo	236	248	DLSPQVRPVPVSL	1406.7	8.87533	0.001395	600	5.80402	0.008687
DNA	236	249	DLSPQVRPVPVSLQ	1534.76	8.30205	0.00895	0	0	0
DNA	236	249	DLSPQVRPVPVSLQ	1534.76	8.33215	0.003756	15	5.77577	0.01625
DNA	236	249	DLSPQVRPVPVSLQ	1534.76	8.32487	0.004911	30	6.44941	0.011762
DNA	236	249	DLSPQVRPVPVSLQ	1534.76	8.32881	0.005874	60	6.86845	0.022349
DNA	236	249	DLSPQVRPVPVSLQ	1534.76	8.32809	0.006496	120	6.92491	0.018512
DNA	236	249	DLSPQVRPVPVSLQ	1534.76	8.32983	0.007257	600	7.04408	0.024141
apo	236	249	DLSPQVRPVPVSLQ	1534.76	8.29783	0.006965	0	0	0
apo	236	249	DLSPQVRPVPVSLQ	1534.76	8.32874	0.004838	15	6.91511	0.029244
apo	236	249	DLSPQVRPVPVSLQ	1534.76	8.32173	0.004896	30	6.98538	0.043772
apo	236	249	DLSPQVRPVPVSLQ	1534.76	8.32397	0.004812	60	7.07261	0.038696
apo	236	249	DLSPQVRPVPVSLQ	1534.76	8.3284	0.006323	120	6.90159	0.018902
apo	236	249	DLSPQVRPVPVSLQ	1534.76	8.3352	0.006798	600	6.92389	0.023643
DNA	236	253	DLSPQVRPVPVSLQHLAA	1926.98	8.56391	0.016678	0	0	0
DNA	236	253	DLSPQVRPVPVSLQHLAA	1926.98	8.58765	0.002305	15	7.32411	0.038428
DNA	236	253	DLSPQVRPVPVSLQHLAA	1926.98	8.57985	0.005029	30	8.0754	0.021939
DNA	236	253	DLSPQVRPVPVSLQHLAA	1926.98	8.58677	0.004183	60	8.59361	0.027824
DNA	236	253	DLSPQVRPVPVSLQHLAA	1926.98	8.58649	0.006567	120	8.78825	0.020996
DNA	236	253	DLSPQVRPVPVSLQHLAA	1926.98	8.58459	0.004138	600	9.07202	0.029109
apo	236	253	DLSPQVRPVPVSLQHLAA	1926.98	8.57518	0.009651	0	0	0
apo	236	253	DLSPQVRPVPVSLQHLAA	1926.98	8.59053	0.006926	15	8.56449	0.028743
apo	236	253	DLSPQVRPVPVSLQHLAA	1926.98	8.57863	0.00341	30	8.73232	0.054382
apo	236	253	DLSPQVRPVPVSLQHLAA	1926.98	8.58418	0.003731	60	8.93701	0.053526
apo	236	253	DLSPQVRPVPVSLQHLAA	1926.98	8.5878	0.004312	120	8.76307	0.038966
apo	236	253	DLSPQVRPVPVSLQHLAA	1926.98	8.59408	0.005543	600	8.83799	0.029629
DNA	237	248	LSPQVRPVPVSL	1291.67	8.58475	0.013473	0	0	0
DNA	237	248	LSPQVRPVPVSL	1291.67	8.61299	0.002542	15	4.65679	0.012658
DNA	237	248	LSPQVRPVPVSL	1291.67	8.61127	0.005796	30	5.18406	0.013009
DNA	237	248	LSPQVRPVPVSL	1291.67	8.61401	0.005442	60	5.48608	0.010238
DNA	237	248	LSPQVRPVPVSL	1291.67	8.61318	0.006268	120	5.47133	0.028107
DNA	237	248	LSPQVRPVPVSL	1291.67	8.61423	0.005746	600	5.53862	0.018439
apo	237	248	LSPQVRPVPVSL	1291.67	8.59087	0.011536	0	0	0
apo	237	248	LSPQVRPVPVSL	1291.67	8.61572	0.005569	15	5.53108	0.031398
apo	237	248	LSPQVRPVPVSL	1291.67	8.60341	0.001207	30	5.5207	0.029892
apo	237	248	LSPQVRPVPVSL	1291.67	8.61106	0.004348	60	5.54239	0.022247
apo	237	248	LSPQVRPVPVSL	1291.67	8.61315	0.001782	120	5.38232	0.035181
apo	237	248	LSPQVRPVPVSL	1291.67	8.61995	0.003921	600	5.41334	0.017631
DNA	237	249	LSPQVRPVPVSLQ	1419.73	8.07064	0.003241	0	0	0
DNA	237	249	LSPQVRPVPVSLQ	1419.73	8.09752	0.001449	15	5.84882	0.040078
DNA	237	249	LSPQVRPVPVSLQ	1419.73	8.09454	0.007281	30	6.40296	0.034897
DNA	237	249	LSPQVRPVPVSLQ	1419.73	8.09502	0.006068	60	6.64765	0.026552
DNA	237	249	LSPQVRPVPVSLQ	1419.73	8.09316	0.004979	120	6.5898	0.012889
DNA	237	249	LSPQVRPVPVSLQ	1419.73	8.09593	0.005347	600	6.63403	0.028083
apo	237	249	LSPQVRPVPVSLQ	1419.73	8.07461	0.005717	0	0	0
apo	237	249	LSPQVRPVPVSLQ	1419.73	8.09965	0.005589	15	6.62158	0.050387
apo	237	249	LSPQVRPVPVSLQ	1419.73	8.08934	0.000223	30	6.56119	0.063368
apo	237	249	LSPQVRPVPVSLQ	1419.73	8.09445	0.002597	60	6.62822	0.033089
apo	237	249	LSPQVRPVPVSLQ	1419.73	8.09696	0.004443	120	6.39845	0.024404
apo	237	249	LSPQVRPVPVSLQ	1419.73	8.10139	0.003751	600	6.5145	0.043114
DNA	237	253	LSPQVRPVPVSLQHLAA	1811.95	8.35304	0.012286	0	0	0
DNA	237	253	LSPQVRPVPVSLQHLAA	1811.95	8.39004	0.004874	15	7.16531	0.02645
DNA	237	253	LSPQVRPVPVSLQHLAA	1811.95	8.38044	0.008192	30	7.80815	0.028775
DNA	237	253	LSPQVRPVPVSLQHLAA	1811.95	8.38607	0.006608	60	8.20297	0.018563
DNA	237	253	LSPQVRPVPVSLQHLAA	1811.95	8.38633	0.004515	120	8.27612	0.032949
DNA	237	253	LSPQVRPVPVSLQHLAA	1811.95	8.38423	0.004193	600	8.48272	0.029041
apo	237	253	LSPQVRPVPVSLQHLAA	1811.95	8.35476	0.00493	0	0	0
apo	237	253	LSPQVRPVPVSLQHLAA	1811.95	8.38581	0.008798	15	8.16024	0.015141
apo	237	253	LSPQVRPVPVSLQHLAA	1811.95	8.37498	0.004989	30	8.22964	0.05189
apo	237	253	LSPQVRPVPVSLQHLAA	1811.95	8.38193	0.003683	60	8.383	0.045119
apo	237	253	LSPQVRPVPVSLQHLAA	1811.95	8.38767	0.003333	120	8.19036	0.02937
apo	237	253	LSPQVRPVPVSLQHLAA	1811.95	8.38918	0.006669	600	8.2727	0.024103
DNA	238	253	SPQVRPVPVSLQHLAA	1698.86	8.20046	0.005549	0	0	0
DNA	238	253	SPQVRPVPVSLQHLAA	1698.86	8.23413	0.004668	15	6.95476	0.01256
DNA	238	253	SPQVRPVPVSLQHLAA	1698.86	8.22987	0.005931	30	7.5493	0.021136
DNA	238	253	SPQVRPVPVSLQHLAA	1698.86	8.22803	0.006582	60	7.96883	0.012818
DNA	238	253	SPQVRPVPVSLQHLAA	1698.86	8.22358	0.004706	120	8.05684	0.01552
DNA	238	253	SPQVRPVPVSLQHLAA	1698.86	8.22411	0.003538	600	8.22878	0.01929
apo	238	253	SPQVRPVPVSLQHLAA	1698.86	8.19604	0.005079	0	0	0
apo	238	253	SPQVRPVPVSLQHLAA	1698.86	8.22999	0.00567	15	7.94061	0.040527
apo	238	253	SPQVRPVPVSLQHLAA	1698.86	8.21752	0.003912	30	7.99705	0.04893
apo	238	253	SPQVRPVPVSLQHLAA	1698.86	8.22582	0.005816	60	8.15607	0.044573
apo	238	253	SPQVRPVPVSLQHLAA	1698.86	8.22773	0.001327	120	7.98651	0.039575
apo	238	253	SPQVRPVPVSLQHLAA	1698.86	8.23418	0.003206	600	8.05143	0.023846
DNA	250	257	HLAARQEL	937.421	6.70179	0.003901	0	0	0
DNA	250	257	HLAARQEL	937.421	6.77315	0.00496	15	0.924665	0.042641
DNA	250	257	HLAARQEL	937.421	6.76402	0.002843	30	1.19548	0.011714
DNA	250	257	HLAARQEL	937.421	6.75603	0.00301	60	1.54308	0.028556
DNA	250	257	HLAARQEL	937.421	6.75981	0.001337	120	1.94705	0.031976
DNA	250	257	HLAARQEL	937.421	6.76177	0.003218	600	2.78674	0.008602
apo	250	257	HLAARQEL	937.421	6.7024	0.006613	0	0	0
apo	250	257	HLAARQEL	937.421	6.76163	0.005385	15	1.41177	0.02038
apo	250	257	HLAARQEL	937.421	6.74909	0.00612	30	1.6631	0.045954
apo	250	257	HLAARQEL	937.421	6.76099	0.007083	60	1.90697	0.030706
apo	250	257	HLAARQEL	937.421	6.76362	0.002311	120	2.13325	0.042712
apo	250	257	HLAARQEL	937.421	6.76778	0.004974	600	2.88563	0.014397
DNA	252	259	AARQELRA	914.416	6.11028	0.008051	0	0	0
DNA	252	259	AARQELRA	914.416	6.16844	0.00531	15	0.380026	0.018398
DNA	252	259	AARQELRA	914.416	6.16692	0.007716	30	0.519259	0.005964
DNA	252	259	AARQELRA	914.416	6.16525	0.004859	60	0.730188	0.0199
DNA	252	259	AARQELRA	914.416	6.17135	0.00151	120	0.981629	0.011128
DNA	252	259	AARQELRA	914.416	6.17343	0.007658	600	1.6654	0.021562
apo	252	259	AARQELRA	914.416	6.11255	0.007082	0	0	0
apo	252	259	AARQELRA	914.416	6.16247	0.00242	15	0.645817	0.021258
apo	252	259	AARQELRA	914.416	6.15284	0.007627	30	0.775973	0.038295
apo	252	259	AARQELRA	914.416	6.1646	0.002043	60	0.919509	0.021042
apo	252	259	AARQELRA	914.416	6.16453	0.004195	120	1.09854	0.022763
apo	252	259	AARQELRA	914.416	6.17006	0.004915	600	1.8647	0.030719
DNA	258	266	RALMHSLGL	997.46	8.55554	0.015921	0	0	0
DNA	258	266	RALMHSLGL	997.46	8.60212	0.002777	15	0.629407	0.012875
DNA	258	266	RALMHSLGL	997.46	8.60165	0.004653	30	0.787794	0.012121
DNA	258	266	RALMHSLGL	997.46	8.6035	0.007446	60	0.926368	0.018054
DNA	258	266	RALMHSLGL	997.46	8.60426	0.007244	120	1.04088	0.030161
DNA	258	266	RALMHSLGL	997.46	8.60406	0.008547	600	1.55401	0.051575
apo	258	266	RALMHSLGL	997.46	8.55693	0.014268	0	0	0
apo	258	266	RALMHSLGL	997.46	8.59958	0.005632	15	0.735869	0.011474
apo	258	266	RALMHSLGL	997.46	8.58828	0.000736	30	0.846838	0.010736
apo	258	266	RALMHSLGL	997.46	8.59847	0.004494	60	0.980066	0.013368
apo	258	266	RALMHSLGL	997.46	8.60113	0.004659	120	1.13019	0.015385
apo	258	266	RALMHSLGL	997.46	8.60477	0.00442	600	1.58676	0.033694
DNA	258	268	RALMHSLGLSA	1155.53	8.23241	0.005864	0	0	0
DNA	258	268	RALMHSLGLSA	1155.53	8.27585	0.00316	15	1.86147	0.029478
DNA	258	268	RALMHSLGLSA	1155.53	8.27684	0.005205	30	2.0512	0.01646
DNA	258	268	RALMHSLGLSA	1155.53	8.27482	0.009767	60	2.18097	0.027938
DNA	258	268	RALMHSLGLSA	1155.53	8.27497	0.007101	120	2.31819	0.009968
DNA	258	268	RALMHSLGLSA	1155.53	8.27677	0.007355	600	2.90583	0.0197
apo	258	268	RALMHSLGLSA	1155.53	8.23126	0.007455	0	0	0
apo	258	268	RALMHSLGLSA	1155.53	8.27367	0.005573	15	1.986	0.020486
apo	258	268	RALMHSLGLSA	1155.53	8.26336	0.000718	30	2.12457	0.017134
apo	258	268	RALMHSLGLSA	1155.53	8.2736	0.002528	60	2.26005	0.016872
apo	258	268	RALMHSLGLSA	1155.53	8.27491	0.004456	120	2.38955	0.015511
apo	258	268	RALMHSLGLSA	1155.53	8.28128	0.004139	600	2.76037	0.117295
DNA	258	275	RALMHSLGLSAYSGETML	1936.86	9.35302	0.025867	0	0	0
DNA	258	275	RALMHSLGLSAYSGETML	1936.86	9.40572	0.004795	15	5.99729	0.04628
DNA	258	275	RALMHSLGLSAYSGETML	1936.86	9.41211	0.006521	30	6.17627	0.043781
DNA	258	275	RALMHSLGLSAYSGETML	1936.86	9.40204	0.008987	60	6.27407	0.020107
DNA	258	275	RALMHSLGLSAYSGETML	1936.86	9.39615	0.011179	120	6.24475	0.017566
DNA	258	275	RALMHSLGLSAYSGETML	1936.86	9.3997	0.005154	600	6.80257	0.030535
apo	258	275	RALMHSLGLSAYSGETML	1936.86	9.36463	0.014619	0	0	0
apo	258	275	RALMHSLGLSAYSGETML	1936.86	9.40276	0.00359	15	6.11562	0.045229
apo	258	275	RALMHSLGLSAYSGETML	1936.86	9.39471	0.002988	30	6.19973	0.03043
apo	258	275	RALMHSLGLSAYSGETML	1936.86	9.41161	0.004963	60	6.32068	0.044282
apo	258	275	RALMHSLGLSAYSGETML	1936.86	9.40811	0.005907	120	6.29961	0.071751
apo	258	275	RALMHSLGLSAYSGETML	1936.86	9.41338	0.003044	600	6.68543	0.06446
DNA	260	266	LMHSLGL	770.322	8.84624	0.018086	0	0	0
DNA	260	266	LMHSLGL	770.322	8.89735	0.005031	15	0.566259	0.010686
DNA	260	266	LMHSLGL	770.322	8.89684	0.007059	30	0.710405	0.016109
DNA	260	266	LMHSLGL	770.322	8.89688	0.008057	60	0.784605	0.022168
DNA	260	266	LMHSLGL	770.322	8.89527	0.00892	120	0.902637	0.012978
DNA	260	266	LMHSLGL	770.322	8.89444	0.006865	600	1.33818	0.023625
apo	260	266	LMHSLGL	770.322	8.85841	0.013726	0	0	0
apo	260	266	LMHSLGL	770.322	8.90122	0.007263	15	0.631823	0.016685
apo	260	266	LMHSLGL	770.322	8.88548	0.001933	30	0.750143	0.026784
apo	260	266	LMHSLGL	770.322	8.90072	0.004723	60	0.915127	0.017192
apo	260	266	LMHSLGL	770.322	8.90104	0.00576	120	0.993493	0.040607
apo	260	266	LMHSLGL	770.322	8.90742	0.004278	600	1.33472	0.071257
DNA	260	268	LMHSLGLSA	928.391	8.37534	0.009897	0	0	0
DNA	260	268	LMHSLGLSA	928.391	8.41776	0.002701	15	1.6923	0.010866
DNA	260	268	LMHSLGLSA	928.391	8.41617	0.006732	30	1.85909	0.012326
DNA	260	268	LMHSLGLSA	928.391	8.41754	0.007866	60	1.95018	0.010758
DNA	260	268	LMHSLGLSA	928.391	8.4184	0.006543	120	2.06275	0.023289
DNA	260	268	LMHSLGLSA	928.391	8.41831	0.00556	600	2.60353	0.011049
apo	260	268	LMHSLGLSA	928.391	8.37419	0.007954	0	0	0
apo	260	268	LMHSLGLSA	928.391	8.41551	0.00488	15	1.76111	0.019232
apo	260	268	LMHSLGLSA	928.391	8.40387	0.003522	30	1.8704	0.021144
apo	260	268	LMHSLGLSA	928.391	8.41521	0.001958	60	1.98198	0.018665
apo	260	268	LMHSLGLSA	928.391	8.41967	0.003404	120	2.09034	0.01785
apo	260	268	LMHSLGLSA	928.391	8.4244	0.003318	600	2.5312	0.025692
DNA	262	268	HSLGLSA	684.267	7.47145	0.004034	0	0	0
DNA	262	268	HSLGLSA	684.267	7.51013	0.004494	15	1.82521	0.015436
DNA	262	268	HSLGLSA	684.267	7.50611	0.0052	30	1.95276	0.016932
DNA	262	268	HSLGLSA	684.267	7.50965	0.005466	60	2.01048	0.008834
DNA	262	268	HSLGLSA	684.267	7.50902	0.001758	120	2.07413	0.006687
DNA	262	268	HSLGLSA	684.267	7.50833	0.005031	600	2.47532	0.007152
apo	262	268	HSLGLSA	684.267	7.46933	0.004686	0	0	0
apo	262	268	HSLGLSA	684.267	7.50946	0.005373	15	1.88284	0.015206
apo	262	268	HSLGLSA	684.267	7.49578	0.003155	30	1.96776	0.020684
apo	262	268	HSLGLSA	684.267	7.50556	0.001462	60	2.08557	0.017633
apo	262	268	HSLGLSA	684.267	7.50578	0.002868	120	2.14176	0.016435
apo	262	268	HSLGLSA	684.267	7.51423	0.005593	600	2.50554	0.023647
DNA	262	275	HSLGLSAYSGETML	1465.6	9.34808	0.025386	0	0	0
DNA	262	275	HSLGLSAYSGETML	1465.6	9.39598	0.004952	15	6.2712	0.10279
DNA	262	275	HSLGLSAYSGETML	1465.6	9.39837	0.007598	30	6.50036	0.025328
DNA	262	275	HSLGLSAYSGETML	1465.6	9.39165	0.010029	60	6.53635	0.035236
DNA	262	275	HSLGLSAYSGETML	1465.6	9.38854	0.010093	120	6.4313	0.043388
DNA	262	275	HSLGLSAYSGETML	1465.6	9.39299	0.00619	600	6.9403	0.054302
apo	262	275	HSLGLSAYSGETML	1465.6	9.36327	0.020762	0	0	0
apo	262	275	HSLGLSAYSGETML	1465.6	9.40005	0.006073	15	6.46106	0.051656
apo	262	275	HSLGLSAYSGETML	1465.6	9.38768	0.001568	30	6.45517	0.017942
apo	262	275	HSLGLSAYSGETML	1465.6	9.40116	0.006452	60	6.55793	0.064719
apo	262	275	HSLGLSAYSGETML	1465.6	9.39784	0.005685	120	6.46662	0.046177
apo	262	275	HSLGLSAYSGETML	1465.6	9.40324	0.004997	600	6.8502	0.056446
DNA	267	272	SAYSGE	613.146	6.24072	0.004881	0	0	0
DNA	267	272	SAYSGE	613.146	6.26586	0.006688	15	2.60974	0.022882
DNA	267	272	SAYSGE	613.146	6.26087	0.007065	30	2.6369	0.014443
DNA	267	272	SAYSGE	613.146	6.26605	0.004986	60	2.63411	0.008377
DNA	267	272	SAYSGE	613.146	6.26892	0.000568	120	2.57042	0.017172
DNA	267	272	SAYSGE	613.146	6.27628	0.006852	600	2.58544	0.007343
apo	267	272	SAYSGE	613.146	6.25391	0.006626	0	0	0
apo	267	272	SAYSGE	613.146	6.27939	0.005432	15	2.689	0.016535
apo	267	272	SAYSGE	613.146	6.25759	0.005781	30	2.64708	0.020815
apo	267	272	SAYSGE	613.146	6.26795	0.005103	60	2.6566	0.020702
apo	267	272	SAYSGE	613.146	6.26637	0.001632	120	2.56751	0.023148
apo	267	272	SAYSGE	613.146	6.27717	0.005957	600	2.56376	0.022706
DNA	267	274	SAYSGETM	845.234	7.63167	0.003525	0	0	0
DNA	267	274	SAYSGETM	845.234	7.66014	0.005103	15	4.04436	0.01671
DNA	267	274	SAYSGETM	845.234	7.65385	0.005945	30	4.04865	0.040991
DNA	267	274	SAYSGETM	845.234	7.66326	0.006425	60	4.03608	0.075721
DNA	267	274	SAYSGETM	845.234	7.66244	0.003934	120	3.85042	0.024149
DNA	267	274	SAYSGETM	845.234	7.65893	0.00698	600	3.90568	0.057086
apo	267	274	SAYSGETM	845.234	7.63422	0.005286	0	0	0
apo	267	274	SAYSGETM	845.234	7.66335	0.005127	15	4.07177	0.020366
apo	267	274	SAYSGETM	845.234	7.64777	0.003345	30	4.11462	0.027448
apo	267	274	SAYSGETM	845.234	7.65925	0.002216	60	4.16675	0.034595
apo	267	274	SAYSGETM	845.234	7.66104	0.00308	120	3.94057	0.070266
apo	267	274	SAYSGETM	845.234	7.66706	0.006602	600	3.94698	0.081185
DNA	267	275	SAYSGETML	958.318	9.02058	0.024145	0	0	0
DNA	267	275	SAYSGETML	958.318	9.05909	0.004314	15	4.5827	0.02136
DNA	267	275	SAYSGETML	958.318	9.06051	0.009206	30	4.61652	0.047071
DNA	267	275	SAYSGETML	958.318	9.0618	0.00731	60	4.66641	0.035774
DNA	267	275	SAYSGETML	958.318	9.06343	0.00867	120	4.53933	0.01624
DNA	267	275	SAYSGETML	958.318	9.06208	0.007763	600	4.5628	0.013168
apo	267	275	SAYSGETML	958.318	9.0374	0.018722	0	0	0
apo	267	275	SAYSGETML	958.318	9.07077	0.006876	15	4.62035	0.013661
apo	267	275	SAYSGETML	958.318	9.05176	0.0035	30	4.55686	0.031953
apo	267	275	SAYSGETML	958.318	9.06551	0.008663	60	4.51768	0.012411
apo	267	275	SAYSGETML	958.318	9.06991	0.004186	120	4.41367	0.047411
apo	267	275	SAYSGETML	958.318	9.07668	0.003237	600	4.42245	0.053514
DNA	269	274	YSGETM	687.165	7.32973	0.0047	0	0	0
DNA	269	274	YSGETM	687.165	7.36809	0.002938	15	2.65303	0.023387
DNA	269	274	YSGETM	687.165	7.36469	0.005618	30	2.64277	0.024539
DNA	269	274	YSGETM	687.165	7.36722	0.004335	60	2.61074	0.016207
DNA	269	274	YSGETM	687.165	7.36645	0.001779	120	2.56714	0.01272
DNA	269	274	YSGETM	687.165	7.3656	0.003967	600	2.53825	0.009857
apo	269	274	YSGETM	687.165	7.32679	0.005442	0	0	0
[truncated: 17 more rows]

## Sheet: Dataset 2, ParA_WT
Protein state	Start	End	Peptide sequence	Peptide mass [Da]	Retention time [min]	Retention time SD [min]	HDX time [s]	Uptake [Da]	Uptake SD [Da]
DNA	2	8	SANPLRV	755.428	7.88813	0.007713	0	0	0
DNA	2	8	SANPLRV	755.428	7.9259	0.001977	15	1.11323	0.028111
DNA	2	8	SANPLRV	755.428	7.89627	0.00552	30	1.1642	0.033499
DNA	2	8	SANPLRV	755.428	7.90744	0.0035	60	1.14675	0.027347
DNA	2	8	SANPLRV	755.428	7.91981	0.004081	120	1.14157	0.029417
DNA	2	8	SANPLRV	755.428	7.9424	0.004866	600	1.17953	0.047174
apo	2	8	SANPLRV	755.428	7.91462	0.003348	0	0	0
apo	2	8	SANPLRV	755.428	7.93703	0.009422	15	1.13538	0.026444
apo	2	8	SANPLRV	755.428	7.90536	0.003274	30	1.18311	0.026179
apo	2	8	SANPLRV	755.428	7.89399	0.004673	60	1.17768	0.05101
apo	2	8	SANPLRV	755.428	7.90156	0.00445	120	1.18407	0.038262
apo	2	8	SANPLRV	755.428	7.97996	0.005956	600	1.24419	0.038321
DNA	2	24	SANPLRVLAIANQKGGVGKTTTA	2266.28	8.32608	0.006801	0	0	0
DNA	2	24	SANPLRVLAIANQKGGVGKTTTA	2266.28	8.3544	0.001125	15	3.1043	0.084431
DNA	2	24	SANPLRVLAIANQKGGVGKTTTA	2266.28	8.33614	0.005396	30	3.48815	0.055379
DNA	2	24	SANPLRVLAIANQKGGVGKTTTA	2266.28	8.34739	0.001946	60	3.85016	0.089797
DNA	2	24	SANPLRVLAIANQKGGVGKTTTA	2266.28	8.35582	0.002058	120	4.06896	0.107448
DNA	2	24	SANPLRVLAIANQKGGVGKTTTA	2266.28	8.38047	0.005207	600	4.67915	0.104086
apo	2	24	SANPLRVLAIANQKGGVGKTTTA	2266.28	8.3488	0.002051	0	0	0
apo	2	24	SANPLRVLAIANQKGGVGKTTTA	2266.28	8.36703	0.00314	15	3.42166	0.053022
apo	2	24	SANPLRVLAIANQKGGVGKTTTA	2266.28	8.3459	0.003551	30	3.97746	0.038282
apo	2	24	SANPLRVLAIANQKGGVGKTTTA	2266.28	8.34092	0.005109	60	4.51642	0.100263
apo	2	24	SANPLRVLAIANQKGGVGKTTTA	2266.28	8.3413	0.005364	120	4.72183	0.093271
apo	2	24	SANPLRVLAIANQKGGVGKTTTA	2266.28	8.40309	0.002737	600	5.34133	0.072729
DNA	5	10	PLRVLA	667.438	8.65651	0.006555	0	0	0
DNA	5	10	PLRVLA	667.438	8.70128	0.000418	15	0.619105	0.012979
DNA	5	10	PLRVLA	667.438	8.69042	0.004934	30	0.657247	0.020467
DNA	5	10	PLRVLA	667.438	8.70049	0.001475	60	0.670114	0.012047
DNA	5	10	PLRVLA	667.438	8.7064	0.000782	120	0.672546	0.013639
DNA	5	10	PLRVLA	667.438	8.72411	0.00387	600	0.665143	0.020766
apo	5	10	PLRVLA	667.438	8.67887	0.002016	0	0	0
apo	5	10	PLRVLA	667.438	8.709	0.002086	15	0.64552	0.027963
apo	5	10	PLRVLA	667.438	8.69699	0.005055	30	0.668181	0.02385
apo	5	10	PLRVLA	667.438	8.69438	0.003906	60	0.671205	0.025888
apo	5	10	PLRVLA	667.438	8.69486	0.005231	120	0.676546	0.0213
apo	5	10	PLRVLA	667.438	8.73936	0.003025	600	0.703747	0.027443
DNA	9	23	LAIANQKGGVGKTTT	1457.82	6.69911	0.010232	0	0	0
DNA	9	23	LAIANQKGGVGKTTT	1457.82	6.71769	0.004162	15	2.81645	0.045933
DNA	9	23	LAIANQKGGVGKTTT	1457.82	6.65252	0.012303	30	3.32095	0.037185
DNA	9	23	LAIANQKGGVGKTTT	1457.82	6.66576	0.001738	60	3.73682	0.049448
DNA	9	23	LAIANQKGGVGKTTT	1457.82	6.67807	0.006578	120	4.07825	0.031479
DNA	9	23	LAIANQKGGVGKTTT	1457.82	6.70037	0.007118	600	4.50658	0.052796
apo	9	23	LAIANQKGGVGKTTT	1457.82	6.71728	0.008717	0	0	0
apo	9	23	LAIANQKGGVGKTTT	1457.82	6.73006	0.012296	15	3.46037	0.010131
apo	9	23	LAIANQKGGVGKTTT	1457.82	6.67164	0.006758	30	4.10199	0.043009
apo	9	23	LAIANQKGGVGKTTT	1457.82	6.64152	0.01339	60	4.74735	0.062885
apo	9	23	LAIANQKGGVGKTTT	1457.82	6.65454	0.010557	120	5.08744	0.042704
apo	9	23	LAIANQKGGVGKTTT	1457.82	6.73774	0.001017	600	5.6092	0.026257
DNA	11	23	IANQKGGVGKTTT	1273.7	5.15183	0.005468	0	0	0
DNA	11	23	IANQKGGVGKTTT	1273.7	5.12691	0.021392	15	3.00718	0.052313
DNA	11	23	IANQKGGVGKTTT	1273.7	5.04552	0.015661	30	3.49613	0.049448
DNA	11	23	IANQKGGVGKTTT	1273.7	5.04137	0.009907	60	3.79823	0.048811
DNA	11	23	IANQKGGVGKTTT	1273.7	5.00549	0.025147	120	4.09549	0.059905
DNA	11	23	IANQKGGVGKTTT	1273.7	4.9851	0.020241	600	4.48221	0.051661
apo	11	23	IANQKGGVGKTTT	1273.7	5.14448	0.012457	0	0	0
apo	11	23	IANQKGGVGKTTT	1273.7	5.13976	0.030955	15	3.56284	0.071246
apo	11	23	IANQKGGVGKTTT	1273.7	5.05696	0.012596	30	4.0061	0.067986
apo	11	23	IANQKGGVGKTTT	1273.7	5.01681	0.00819	60	4.49752	0.06916
apo	11	23	IANQKGGVGKTTT	1273.7	5.007	0.019152	120	4.80024	0.065236
apo	11	23	IANQKGGVGKTTT	1273.7	5.00443	0.006503	600	5.44763	0.083636
DNA	11	31	IANQKGGVGKTTTAINLGTAL	2027.14	8.45619	0.004612	0	0	0
DNA	11	31	IANQKGGVGKTTTAINLGTAL	2027.14	8.49238	0.002907	15	2.79708	0.095116
DNA	11	31	IANQKGGVGKTTTAINLGTAL	2027.14	8.47358	0.005788	30	3.56865	0.1136
DNA	11	31	IANQKGGVGKTTTAINLGTAL	2027.14	8.4856	0.000986	60	4.17718	0.12325
DNA	11	31	IANQKGGVGKTTTAINLGTAL	2027.14	8.49391	0.002112	120	4.69162	0.10791
DNA	11	31	IANQKGGVGKTTTAINLGTAL	2027.14	8.51985	0.003956	600	5.46786	0.106741
apo	11	31	IANQKGGVGKTTTAINLGTAL	2027.14	8.47718	0.001806	0	0	0
apo	11	31	IANQKGGVGKTTTAINLGTAL	2027.14	8.50268	0.002508	15	3.42302	0.03875
apo	11	31	IANQKGGVGKTTTAINLGTAL	2027.14	8.48306	0.002963	30	4.31442	0.026431
apo	11	31	IANQKGGVGKTTTAINLGTAL	2027.14	8.4793	0.004032	60	5.12371	0.038792
apo	11	31	IANQKGGVGKTTTAINLGTAL	2027.14	8.48122	0.004983	120	5.53202	0.153882
apo	11	31	IANQKGGVGKTTTAINLGTAL	2027.14	8.54187	0.002722	600	6.49946	0.13684
DNA	24	31	AINLGTAL	771.448	9.24947	0.006243	0	0	0
DNA	24	31	AINLGTAL	771.448	9.26472	0.001009	15	0.358727	0.014569
DNA	24	31	AINLGTAL	771.448	9.26679	0.003285	30	0.44421	0.007863
DNA	24	31	AINLGTAL	771.448	9.28075	0.001688	60	0.504962	0.015565
DNA	24	31	AINLGTAL	771.448	9.28224	0.002987	120	0.600179	0.017612
DNA	24	31	AINLGTAL	771.448	9.30718	0.004776	600	0.813803	0.014479
apo	24	31	AINLGTAL	771.448	9.27026	0.005843	0	0	0
apo	24	31	AINLGTAL	771.448	9.26756	0.004004	15	0.336406	0.021574
apo	24	31	AINLGTAL	771.448	9.26841	0.003504	30	0.442754	0.01917
apo	24	31	AINLGTAL	771.448	9.28095	0.001946	60	0.571454	0.031865
apo	24	31	AINLGTAL	771.448	9.28223	0.006301	120	0.646583	0.016039
apo	24	31	AINLGTAL	771.448	9.31113	0.006308	600	0.905384	0.016487
DNA	36	40	ERVLL	628.39	8.39658	0.008322	0	0	0
DNA	36	40	ERVLL	628.39	8.43653	0.001502	15	0.028053	0.007517
DNA	36	40	ERVLL	628.39	8.40968	0.005402	30	0.062936	0.007004
DNA	36	40	ERVLL	628.39	8.42382	0.003717	60	0.05415	0.016838
DNA	36	40	ERVLL	628.39	8.43806	0.003738	120	0.060139	0.010048
DNA	36	40	ERVLL	628.39	8.46571	0.004814	600	0.075846	0.012297
apo	36	40	ERVLL	628.39	8.42104	0.003669	0	0	0
apo	36	40	ERVLL	628.39	8.44844	0.003428	15	0.038022	0.007513
apo	36	40	ERVLL	628.39	8.41816	0.00401	30	0.057628	0.005138
apo	36	40	ERVLL	628.39	8.41026	0.005989	60	0.073659	0.015945
apo	36	40	ERVLL	628.39	8.41917	0.005359	120	0.090606	0.009959
apo	36	40	ERVLL	628.39	8.49489	0.00397	600	0.08901	0.004473
DNA	40	64	LIDADPQGNCSTGLGIGRTQRRTTL	2642.36	7.99682	0.006792	0	0	0
DNA	40	64	LIDADPQGNCSTGLGIGRTQRRTTL	2642.36	8.04224	0.001653	15	6.89684	0.108133
DNA	40	64	LIDADPQGNCSTGLGIGRTQRRTTL	2642.36	8.01526	0.008603	30	7.64058	0.080719
DNA	40	64	LIDADPQGNCSTGLGIGRTQRRTTL	2642.36	8.02812	0.002145	60	8.14138	0.105172
DNA	40	64	LIDADPQGNCSTGLGIGRTQRRTTL	2642.36	8.03624	0.001863	120	8.65497	0.072811
DNA	40	64	LIDADPQGNCSTGLGIGRTQRRTTL	2642.36	8.05598	0.00361	600	9.5169	0.147351
apo	40	64	LIDADPQGNCSTGLGIGRTQRRTTL	2642.36	8.02486	0.001366	0	0	0
apo	40	64	LIDADPQGNCSTGLGIGRTQRRTTL	2642.36	8.05185	0.005779	15	7.46977	0.067776
apo	40	64	LIDADPQGNCSTGLGIGRTQRRTTL	2642.36	8.02635	0.004169	30	8.26214	0.007561
apo	40	64	LIDADPQGNCSTGLGIGRTQRRTTL	2642.36	8.01565	0.008573	60	8.94661	0.051818
apo	40	64	LIDADPQGNCSTGLGIGRTQRRTTL	2642.36	8.02162	0.004442	120	9.33708	0.106572
apo	40	64	LIDADPQGNCSTGLGIGRTQRRTTL	2642.36	8.07711	0.00254	600	10.2006	0.122859
DNA	50	64	STGLGIGRTQRRTTL	1615.91	7.25141	0.010259	0	0	0
DNA	50	64	STGLGIGRTQRRTTL	1615.91	7.27482	0.001614	15	4.93121	0.051159
DNA	50	64	STGLGIGRTQRRTTL	1615.91	7.23155	0.007533	30	5.30449	0.101119
DNA	50	64	STGLGIGRTQRRTTL	1615.91	7.24366	0.004293	60	5.62514	0.079699
DNA	50	64	STGLGIGRTQRRTTL	1615.91	7.26035	0.004962	120	5.88781	0.056016
DNA	50	64	STGLGIGRTQRRTTL	1615.91	7.2863	0.004438	600	6.58021	0.075595
apo	50	64	STGLGIGRTQRRTTL	1615.91	7.27519	0.008808	0	0	0
apo	50	64	STGLGIGRTQRRTTL	1615.91	7.29277	0.014627	15	5.23555	0.04123
apo	50	64	STGLGIGRTQRRTTL	1615.91	7.24448	0.004094	30	5.60994	0.033258
apo	50	64	STGLGIGRTQRRTTL	1615.91	7.2263	0.007651	60	5.99911	0.115559
apo	50	64	STGLGIGRTQRRTTL	1615.91	7.23375	0.00458	120	6.26962	0.065582
apo	50	64	STGLGIGRTQRRTTL	1615.91	7.34142	0.004193	600	7.02043	0.085821
DNA	69	76	MGEAPVVD	816.368	7.68858	0.009724	0	0	0
DNA	69	76	MGEAPVVD	816.368	7.69044	0.002141	15	1.10874	0.034118
DNA	69	76	MGEAPVVD	816.368	7.64866	0.007905	30	1.33966	0.025271
DNA	69	76	MGEAPVVD	816.368	7.65408	0.003404	60	1.53404	0.030595
DNA	69	76	MGEAPVVD	816.368	7.65248	0.003976	120	1.78011	0.065584
DNA	69	76	MGEAPVVD	816.368	7.65918	0.002163	600	2.52381	0.070142
apo	69	76	MGEAPVVD	816.368	7.69924	0.001546	0	0	0
apo	69	76	MGEAPVVD	816.368	7.70002	0.012282	15	1.19614	0.036713
apo	69	76	MGEAPVVD	816.368	7.65877	0.004535	30	1.39693	0.036506
apo	69	76	MGEAPVVD	816.368	7.64344	0.00587	60	1.60934	0.055058
apo	69	76	MGEAPVVD	816.368	7.64579	0.005008	120	1.89506	0.046773
apo	69	76	MGEAPVVD	816.368	7.68458	0.000733	600	2.61922	0.058233
DNA	69	78	MGEAPVVDAA	958.442	7.88876	0.00876	0	0	0
DNA	69	78	MGEAPVVDAA	958.442	7.90287	0.002158	15	2.37008	0.016172
DNA	69	78	MGEAPVVDAA	958.442	7.86875	0.007484	30	2.68872	0.025915
DNA	69	78	MGEAPVVDAA	958.442	7.8757	0.002826	60	3.06726	0.024752
DNA	69	78	MGEAPVVDAA	958.442	7.87178	0.003279	120	3.38413	0.012003
DNA	69	78	MGEAPVVDAA	958.442	7.87982	0.002933	600	3.98956	0.031529
apo	69	78	MGEAPVVDAA	958.442	7.90485	0.00333	0	0	0
apo	69	78	MGEAPVVDAA	958.442	7.91111	0.008147	15	2.25151	0.023766
apo	69	78	MGEAPVVDAA	958.442	7.87857	0.003607	30	2.62632	0.016401
apo	69	78	MGEAPVVDAA	958.442	7.86586	0.005984	60	3.01015	0.02592
apo	69	78	MGEAPVVDAA	958.442	7.86583	0.003502	120	3.29455	0.024339
apo	69	78	MGEAPVVDAA	958.442	7.89571	0.002343	600	4.03973	0.016514
DNA	77	83	AAVKTEL	730.422	7.35487	0.011119	0	0	0
DNA	77	83	AAVKTEL	730.422	7.38996	0.003665	15	1.05281	0.034699
DNA	77	83	AAVKTEL	730.422	7.33899	0.015531	30	1.26541	0.025025
DNA	77	83	AAVKTEL	730.422	7.35197	0.004835	60	1.51301	0.03237
DNA	77	83	AAVKTEL	730.422	7.37125	0.006295	120	1.82173	0.026876
DNA	77	83	AAVKTEL	730.422	7.3864	0.003489	600	2.47522	0.050964
apo	77	83	AAVKTEL	730.422	7.38122	0.006141	0	0	0
apo	77	83	AAVKTEL	730.422	7.40555	0.011957	15	1.12118	0.016626
apo	77	83	AAVKTEL	730.422	7.35838	0.009829	30	1.31725	0.022665
apo	77	83	AAVKTEL	730.422	7.32761	0.005053	60	1.61789	0.014777
apo	77	83	AAVKTEL	730.422	7.33609	0.004714	120	1.91566	0.026027
apo	77	83	AAVKTEL	730.422	7.42492	0.001577	600	2.57921	0.029651
DNA	77	86	AAVKTELPGL	997.58	8.64638	0.007855	0	0	0
DNA	77	86	AAVKTELPGL	997.58	8.6926	0.000956	15	1.52064	0.03437
DNA	77	86	AAVKTELPGL	997.58	8.67654	0.008683	30	1.73248	0.02966
DNA	77	86	AAVKTELPGL	997.58	8.69003	0.003247	60	1.97743	0.036079
DNA	77	86	AAVKTELPGL	997.58	8.69804	0.002296	120	2.3246	0.040988
DNA	77	86	AAVKTELPGL	997.58	8.71646	0.005179	600	3.16677	0.049741
apo	77	86	AAVKTELPGL	997.58	8.67156	0.001736	0	0	0
apo	77	86	AAVKTELPGL	997.58	8.7019	0.000985	15	1.55501	0.02887
apo	77	86	AAVKTELPGL	997.58	8.68935	0.003466	30	1.74572	0.027311
apo	77	86	AAVKTELPGL	997.58	8.68696	0.003107	60	2.06907	0.032225
apo	77	86	AAVKTELPGL	997.58	8.68617	0.00509	120	2.37357	0.026832
apo	77	86	AAVKTELPGL	997.58	8.72957	0.003226	600	3.25006	0.040895
DNA	78	83	AVKTEL	659.385	7.2527	0.011884	0	0	0
DNA	78	83	AVKTEL	659.385	7.27208	0.004312	15	0.931601	0.034337
DNA	78	83	AVKTEL	659.385	7.2249	0.009272	30	1.13085	0.025803
DNA	78	83	AVKTEL	659.385	7.23688	0.003698	60	1.34496	0.03244
DNA	78	83	AVKTEL	659.385	7.25636	0.006649	120	1.59887	0.02594
DNA	78	83	AVKTEL	659.385	7.27425	0.004071	600	2.12575	0.036616
apo	78	83	AVKTEL	659.385	7.27792	0.007915	0	0	0
apo	78	83	AVKTEL	659.385	7.29387	0.016769	15	1.02378	0.015342
apo	78	83	AVKTEL	659.385	7.24009	0.004981	30	1.18574	0.013985
apo	78	83	AVKTEL	659.385	7.21774	0.006666	60	1.46041	0.032635
apo	78	83	AVKTEL	659.385	7.22986	0.004103	120	1.69112	0.021099
apo	78	83	AVKTEL	659.385	7.32865	0.001826	600	2.20829	0.022864
DNA	78	86	AVKTELPGL	926.543	8.63203	0.006475	0	0	0
DNA	78	86	AVKTELPGL	926.543	8.66108	0.000899	15	1.43377	0.04123
DNA	78	86	AVKTELPGL	926.543	8.64667	0.005828	30	1.55221	0.014334
DNA	78	86	AVKTELPGL	926.543	8.65829	0.003367	60	1.73916	0.043526
DNA	78	86	AVKTELPGL	926.543	8.67154	0.004154	120	2.02377	0.020803
DNA	78	86	AVKTELPGL	926.543	8.69713	0.004666	600	2.69928	0.042472
apo	78	86	AVKTELPGL	926.543	8.6524	0.000989	0	0	0
apo	78	86	AVKTELPGL	926.543	8.68059	0.001181	15	1.41724	0.032198
apo	78	86	AVKTELPGL	926.543	8.65599	0.0055	30	1.57084	0.036431
apo	78	86	AVKTELPGL	926.543	8.65303	0.003832	60	1.85533	0.061052
apo	78	86	AVKTELPGL	926.543	8.65385	0.005606	120	2.07971	0.03792
apo	78	86	AVKTELPGL	926.543	8.71212	0.002695	600	2.76843	0.051232
DNA	78	95	AVKTELPGLDVIPADADL	1835.99	9.57635	0.005982	0	0	0
DNA	78	95	AVKTELPGLDVIPADADL	1835.99	9.59135	0.00182	15	3.36978	0.086885
DNA	78	95	AVKTELPGLDVIPADADL	1835.99	9.61956	0.001905	30	3.78493	0.100239
DNA	78	95	AVKTELPGLDVIPADADL	1835.99	9.63411	0.001654	60	4.2283	0.064583
DNA	78	95	AVKTELPGLDVIPADADL	1835.99	9.64448	0.004485	120	4.66034	0.097974
DNA	78	95	AVKTELPGLDVIPADADL	1835.99	9.67168	0.005096	600	5.71247	0.071671
apo	78	95	AVKTELPGLDVIPADADL	1835.99	9.59513	0.006379	0	0	0
apo	78	95	AVKTELPGLDVIPADADL	1835.99	9.59578	0.011153	15	3.57307	0.059011
apo	78	95	AVKTELPGLDVIPADADL	1835.99	9.61657	0.008229	30	3.91215	0.049388
apo	78	95	AVKTELPGLDVIPADADL	1835.99	9.64177	0.003582	60	4.45984	0.115497
apo	78	95	AVKTELPGLDVIPADADL	1835.99	9.64639	0.004439	120	4.7668	0.089751
apo	78	95	AVKTELPGLDVIPADADL	1835.99	9.66745	0.009473	600	5.85417	0.050065
DNA	79	83	VKTEL	588.348	7.29869	0.010609	0	0	0
DNA	79	83	VKTEL	588.348	7.32708	0.002895	15	0.903431	0.045811
DNA	79	83	VKTEL	588.348	7.27025	0.014505	30	1.05752	0.05964
DNA	79	83	VKTEL	588.348	7.28405	0.003556	60	1.26476	0.086018
DNA	79	83	VKTEL	588.348	7.3027	0.010699	120	1.54718	0.052036
DNA	79	83	VKTEL	588.348	7.32951	0.005384	600	1.95534	0.085639
apo	79	83	VKTEL	588.348	7.32298	0.004506	0	0	0
apo	79	83	VKTEL	588.348	7.35824	0.005432	15	0.958509	0.02756
apo	79	83	VKTEL	588.348	7.29432	0.010774	30	1.06331	0.023401
apo	79	83	VKTEL	588.348	7.26556	0.005978	60	1.34518	0.021073
apo	79	83	VKTEL	588.348	7.26849	0.001938	120	1.55471	0.030144
apo	79	83	VKTEL	588.348	7.37906	0.003202	600	2.03378	0.030866
DNA	79	86	VKTELPGL	855.506	8.61061	0.007162	0	0	0
DNA	79	86	VKTELPGL	855.506	8.64824	0.001365	15	1.66468	0.04337
DNA	79	86	VKTELPGL	855.506	8.6252	0.008547	30	1.7963	0.027375
DNA	79	86	VKTELPGL	855.506	8.64157	0.005375	60	1.9487	0.043401
DNA	79	86	VKTELPGL	855.506	8.65064	0.002083	120	2.13027	0.010829
DNA	79	86	VKTELPGL	855.506	8.68148	0.00711	600	2.54757	0.018539
apo	79	86	VKTELPGL	855.506	8.63142	0.003443	0	0	0
apo	79	86	VKTELPGL	855.506	8.65741	0.001659	15	1.6302	0.016827
apo	79	86	VKTELPGL	855.506	8.63555	0.008789	30	1.72742	0.017104
apo	79	86	VKTELPGL	855.506	8.63281	0.00809	60	1.90617	0.051335
apo	79	86	VKTELPGL	855.506	8.63253	0.009534	120	2.0639	0.034118
apo	79	86	VKTELPGL	855.506	8.69935	0.003541	600	2.54591	0.023647
DNA	80	86	KTELPGL	756.438	8.61704	0.007315	0	0	0
DNA	80	86	KTELPGL	756.438	8.65464	0.000973	15	1.31317	0.039223
DNA	80	86	KTELPGL	756.438	8.63622	0.009653	30	1.47171	0.027576
DNA	80	86	KTELPGL	756.438	8.65268	0.000497	60	1.63617	0.03964
DNA	80	86	KTELPGL	756.438	8.65773	0.001746	120	1.85781	0.04427
DNA	80	86	KTELPGL	756.438	8.69099	0.004223	600	2.48547	0.067801
apo	80	86	KTELPGL	756.438	8.63808	0.002522	0	0	0
apo	80	86	KTELPGL	756.438	8.67027	0.003006	15	1.33518	0.023119
apo	80	86	KTELPGL	756.438	8.64828	0.004205	30	1.45607	0.028066
apo	80	86	KTELPGL	756.438	8.64664	0.00493	60	1.70095	0.035098
apo	80	86	KTELPGL	756.438	8.64555	0.006966	120	1.91904	0.042354
apo	80	86	KTELPGL	756.438	8.7055	0.003536	600	2.50464	0.03135
DNA	87	95	DVIPADADL	927.454	8.96382	0.005925	0	0	0
DNA	87	95	DVIPADADL	927.454	8.98265	0.000415	15	1.02522	0.033778
DNA	87	95	DVIPADADL	927.454	8.97492	0.004432	30	1.10611	0.037788
DNA	87	95	DVIPADADL	927.454	8.98474	0.001823	60	1.18988	0.031728
DNA	87	95	DVIPADADL	927.454	8.98611	0.002231	120	1.27895	0.042312
DNA	87	95	DVIPADADL	927.454	8.99776	0.003401	600	1.41342	0.033288
apo	87	95	DVIPADADL	927.454	8.97834	0.00476	0	0	0
apo	87	95	DVIPADADL	927.454	8.98525	0.003946	15	1.09325	0.030067
apo	87	95	DVIPADADL	927.454	8.97948	0.002084	30	1.19029	0.026552
apo	87	95	DVIPADADL	927.454	8.98506	0.002335	60	1.2637	0.073492
apo	87	95	DVIPADADL	927.454	8.98652	0.003558	120	1.36964	0.021051
apo	87	95	DVIPADADL	927.454	9.00177	0.006736	600	1.5632	0.021551
DNA	87	99	DVIPADADLSGVE	1299.62	8.87381	0.006279	0	0	0
DNA	87	99	DVIPADADLSGVE	1299.62	8.88323	0.001714	15	3.32172	0.056999
DNA	87	99	DVIPADADLSGVE	1299.62	8.87503	0.004325	30	3.65795	0.046086
DNA	87	99	DVIPADADLSGVE	1299.62	8.8858	0.002161	60	3.81943	0.04305
DNA	87	99	DVIPADADLSGVE	1299.62	8.88335	0.003348	120	3.84133	0.057981
DNA	87	99	DVIPADADLSGVE	1299.62	8.89281	0.001035	600	3.94476	0.094999
apo	87	99	DVIPADADLSGVE	1299.62	8.88679	0.004712	0	0	0
apo	87	99	DVIPADADLSGVE	1299.62	8.8838	0.00127	15	3.52268	0.033314
apo	87	99	DVIPADADLSGVE	1299.62	8.87653	0.002574	30	3.77426	0.044501
apo	87	99	DVIPADADLSGVE	1299.62	8.88626	0.002823	60	3.8583	0.030137
apo	87	99	DVIPADADLSGVE	1299.62	8.88503	0.004692	120	3.89667	0.033736
apo	87	99	DVIPADADLSGVE	1299.62	8.89555	0.004016	600	4.12978	0.051665
DNA	89	95	IPADADL	713.359	8.96003	0.005114	0	0	0
DNA	89	95	IPADADL	713.359	8.97878	0.000972	15	0.980309	0.023329
DNA	89	95	IPADADL	713.359	8.9722	0.003728	30	1.06862	0.058561
DNA	89	95	IPADADL	713.359	8.98031	0.001366	60	1.149	0.037215
DNA	89	95	IPADADL	713.359	8.97947	0.005191	120	1.30995	0.022394
DNA	89	95	IPADADL	713.359	8.99487	0.004449	600	1.45993	0.045863
apo	89	95	IPADADL	713.359	8.97709	0.001781	0	0	0
apo	89	95	IPADADL	713.359	8.97968	0.002973	15	1.04847	0.007732
apo	89	95	IPADADL	713.359	8.97774	0.002817	30	1.08159	0.04475
apo	89	95	IPADADL	713.359	8.9797	0.004474	60	1.18646	0.054124
apo	89	95	IPADADL	713.359	8.97971	0.005987	120	1.21128	0.005148
apo	89	95	IPADADL	713.359	8.99775	0.005076	600	1.48763	0.014746
DNA	95	99	LSGVE	503.259	6.98645	0.00667	0	0	0
DNA	95	99	LSGVE	503.259	6.99738	0.010024	15	1.62697	0.012407
DNA	95	99	LSGVE	503.259	6.94599	0.006822	30	1.75278	0.013415
DNA	95	99	LSGVE	503.259	6.95028	0.005938	60	1.78865	0.019322
DNA	95	99	LSGVE	503.259	6.9528	0.010227	120	1.78072	0.018197
DNA	95	99	LSGVE	503.259	6.95776	0.001924	600	1.76165	0.022174
apo	95	99	LSGVE	503.259	6.99914	0.004217	0	0	0
apo	95	99	LSGVE	503.259	7.014	0.017223	15	1.73217	0.009662
apo	95	99	LSGVE	503.259	6.9581	0.007256	30	1.78079	0.030028
apo	95	99	LSGVE	503.259	6.93338	0.003795	60	1.8365	0.040367
apo	95	99	LSGVE	503.259	6.94022	0.008666	120	1.79841	0.020948
apo	95	99	LSGVE	503.259	6.99294	0.0043	600	1.78883	0.01239
DNA	100	112	IELGQTARRSYRL	1561.87	7.7514	0.006049	0	0	0
DNA	100	112	IELGQTARRSYRL	1561.87	7.78233	0.002535	15	4.77274	0.081632
DNA	100	112	IELGQTARRSYRL	1561.87	7.75705	0.009686	30	4.96856	0.068391
DNA	100	112	IELGQTARRSYRL	1561.87	7.76624	0.002182	60	5.10046	0.099065
DNA	100	112	IELGQTARRSYRL	1561.87	7.78453	0.004208	120	5.24519	0.073506
DNA	100	112	IELGQTARRSYRL	1561.87	7.81321	0.004738	600	5.54799	0.081405
apo	100	112	IELGQTARRSYRL	1561.87	7.77236	0.004465	0	0	0
apo	100	112	IELGQTARRSYRL	1561.87	7.79969	0.009099	15	4.88388	0.073558
apo	100	112	IELGQTARRSYRL	1561.87	7.76907	0.004025	30	5.03869	0.067784
apo	100	112	IELGQTARRSYRL	1561.87	7.75685	0.005583	60	5.19767	0.09704
apo	100	112	IELGQTARRSYRL	1561.87	7.76079	0.003066	120	5.34643	0.078323
apo	100	112	IELGQTARRSYRL	1561.87	7.84612	0.00282	600	5.76073	0.073117
DNA	100	114	IELGQTARRSYRLRD	1833	7.27152	0.009294	0	0	0
DNA	100	114	IELGQTARRSYRLRD	1833	7.2871	0.004452	15	5.01237	0.129935
DNA	100	114	IELGQTARRSYRLRD	1833	7.24335	0.010173	30	5.32832	0.114243
DNA	100	114	IELGQTARRSYRLRD	1833	7.25445	0.004518	60	5.52134	0.129733
DNA	100	114	IELGQTARRSYRLRD	1833	7.26638	0.005472	120	5.70102	0.120445
DNA	100	114	IELGQTARRSYRLRD	1833	7.28645	0.004066	600	6.29844	0.125087
apo	100	114	IELGQTARRSYRLRD	1833	7.29031	0.003958	0	0	0
apo	100	114	IELGQTARRSYRLRD	1833	7.30087	0.012519	15	5.00554	0.040142
apo	100	114	IELGQTARRSYRLRD	1833	7.25543	0.006757	30	5.24394	0.040665
apo	100	114	IELGQTARRSYRLRD	1833	7.23663	0.005823	60	5.47733	0.103351
apo	100	114	IELGQTARRSYRLRD	1833	7.24654	0.001796	120	5.68581	0.077848
apo	100	114	IELGQTARRSYRLRD	1833	7.33459	0.002672	600	6.35194	0.104332
DNA	102	108	LGQTARR	800.461	5.15039	0.003615	0	0	0
DNA	102	108	LGQTARR	800.461	5.12836	0.025172	15	1.64018	0.072769
DNA	102	108	LGQTARR	800.461	5.04604	0.011314	30	1.78404	0.064067
DNA	102	108	LGQTARR	800.461	5.04215	0.007356	60	1.82365	0.026752
DNA	102	108	LGQTARR	800.461	4.99919	0.020577	120	1.95343	0.024888
DNA	102	108	LGQTARR	800.461	4.97996	0.015865	600	2.18904	0.041178
apo	102	108	LGQTARR	800.461	5.14001	0.014443	0	0	0
apo	102	108	LGQTARR	800.461	5.14118	0.032417	15	1.72346	0.051032
apo	102	108	LGQTARR	800.461	5.0611	0.014312	30	1.84709	0.053731
apo	102	108	LGQTARR	800.461	5.02236	0.008977	60	1.98618	0.078536
apo	102	108	LGQTARR	800.461	5.00491	0.012668	120	2.08618	0.055349
apo	102	108	LGQTARR	800.461	4.99969	0.006526	600	2.42081	0.050345
DNA	102	116	LGQTARRSYRLRDAL	1774.99	7.47212	0.008556	0	0	0
DNA	102	116	LGQTARRSYRLRDAL	1774.99	7.51203	0.003315	15	3.52765	0.076703
DNA	102	116	LGQTARRSYRLRDAL	1774.99	7.47695	0.008314	30	3.77271	0.083148
DNA	102	116	LGQTARRSYRLRDAL	1774.99	7.49443	0.002987	60	4.02779	0.064208
DNA	102	116	LGQTARRSYRLRDAL	1774.99	7.52679	0.00753	120	4.33266	0.085548
DNA	102	116	LGQTARRSYRLRDAL	1774.99	7.53705	0.040381	600	5.29247	0.229051
apo	102	116	LGQTARRSYRLRDAL	1774.99	7.57255	0.17143	0	0	0
apo	102	116	LGQTARRSYRLRDAL	1774.99	7.52909	0.012178	15	3.58426	0.065305
apo	102	116	LGQTARRSYRLRDAL	1774.99	7.48822	0.005405	30	3.73692	0.035251
apo	102	116	LGQTARRSYRLRDAL	1774.99	7.47493	0.00682	60	4.01546	0.044067
apo	102	116	LGQTARRSYRLRDAL	1774.99	7.50032	0.019141	120	4.36549	0.039419
apo	102	116	LGQTARRSYRLRDAL	1774.99	7.60276	0.003348	600	5.24876	0.123034
DNA	117	126	EAIRANGPYT	1090.54	7.33397	0.006499	0	0	0
DNA	117	126	EAIRANGPYT	1090.54	7.36183	0.001906	15	1.74035	0.047472
DNA	117	126	EAIRANGPYT	1090.54	7.2964	0.010386	30	1.89322	0.041713
DNA	117	126	EAIRANGPYT	1090.54	7.30756	0.005693	60	2.06595	0.052769
DNA	117	126	EAIRANGPYT	1090.54	7.31245	0.004777	120	2.23633	0.037482
DNA	117	126	EAIRANGPYT	1090.54	7.33174	0.001611	600	2.78948	0.047283
apo	117	126	EAIRANGPYT	1090.54	7.34898	0.007463	0	0	0
apo	117	126	EAIRANGPYT	1090.54	7.37284	0.014023	15	1.91629	0.045354
apo	117	126	EAIRANGPYT	1090.54	7.31274	0.008096	30	2.04157	0.048254
apo	117	126	EAIRANGPYT	1090.54	7.28813	0.005386	60	2.24952	0.061654
apo	117	126	EAIRANGPYT	1090.54	7.29414	0.008001	120	2.40867	0.05368
apo	117	126	EAIRANGPYT	1090.54	7.37083	0.00445	600	2.98076	0.049337
DNA	118	126	AIRANGPYT	961.498	7.16312	0.009281	0	0	0
DNA	118	126	AIRANGPYT	961.498	7.18452	0.003904	15	1.90781	0.035806
DNA	118	126	AIRANGPYT	961.498	7.13644	0.008889	30	1.99305	0.032394
DNA	118	126	AIRANGPYT	961.498	7.14749	0.003216	60	2.0481	0.032019
DNA	118	126	AIRANGPYT	961.498	7.15137	0.005552	120	2.11802	0.029761
DNA	118	126	AIRANGPYT	961.498	7.16981	0.004785	600	2.45053	0.033319
apo	118	126	AIRANGPYT	961.498	7.18176	0.009446	0	0	0
apo	118	126	AIRANGPYT	961.498	7.19682	0.014126	15	1.97052	0.026181
apo	118	126	AIRANGPYT	961.498	7.14866	0.006356	30	2.03604	0.028796
apo	118	126	AIRANGPYT	961.498	7.12828	0.009567	60	2.11565	0.045814
apo	118	126	AIRANGPYT	961.498	7.13276	0.006732	120	2.16728	0.028158
apo	118	126	AIRANGPYT	961.498	7.20466	0.003583	600	2.52051	0.040032
DNA	119	126	IRANGPYT	890.46	7.03023	0.011259	0	0	0
DNA	119	126	IRANGPYT	890.46	7.05234	0.003279	15	1.75232	0.04144
DNA	119	126	IRANGPYT	890.46	7.00227	0.008587	30	1.81127	0.023812
DNA	119	126	IRANGPYT	890.46	7.01338	0.004249	60	1.8136	0.027072
DNA	119	126	IRANGPYT	890.46	7.02151	0.005993	120	1.77706	0.028092
DNA	119	126	IRANGPYT	890.46	7.04048	0.006186	600	1.78093	0.018282
apo	119	126	IRANGPYT	890.46	7.05443	0.012664	0	0	0
apo	119	126	IRANGPYT	890.46	7.06243	0.015556	15	1.78689	0.034095
apo	119	126	IRANGPYT	890.46	7.01322	0.008427	30	1.82875	0.033794
apo	119	126	IRANGPYT	890.46	6.99041	0.011217	60	1.86331	0.038224
apo	119	126	IRANGPYT	890.46	7.00154	0.005827	120	1.82027	0.042595
apo	119	126	IRANGPYT	890.46	7.07621	0.002814	600	1.82481	0.036451
DNA	128	136	VLIDCPPSL	955.504	9.45332	0.005689	0	0	0
DNA	128	136	VLIDCPPSL	955.504	9.47103	0.001395	15	1.3165	0.018736
DNA	128	136	VLIDCPPSL	955.504	9.48341	0.001712	30	1.41388	0.024828
DNA	128	136	VLIDCPPSL	955.504	9.49473	0.001242	60	1.50762	0.027921
DNA	128	136	VLIDCPPSL	955.504	9.50311	0.002762	120	1.58963	0.026668
DNA	128	136	VLIDCPPSL	955.504	9.52226	0.003989	600	1.66495	0.017628
apo	128	136	VLIDCPPSL	955.504	9.47232	0.003579	0	0	0
apo	128	136	VLIDCPPSL	955.504	9.47332	0.008577	15	1.3801	0.031858
apo	128	136	VLIDCPPSL	955.504	9.48367	0.005888	30	1.46907	0.019401
apo	128	136	VLIDCPPSL	955.504	9.50043	0.003469	60	1.56701	0.031551
apo	128	136	VLIDCPPSL	955.504	9.50322	0.003743	120	1.58158	0.012012
apo	128	136	VLIDCPPSL	955.504	9.52318	0.008597	600	1.66969	0.020556
DNA	130	138	IDCPPSLNV	956.463	8.89444	0.006264	0	0	0
DNA	130	138	IDCPPSLNV	956.463	8.91204	0.000274	15	2.51029	0.04829
DNA	130	138	IDCPPSLNV	956.463	8.90403	0.004101	30	2.55328	0.031606
DNA	130	138	IDCPPSLNV	956.463	8.91545	0.001451	60	2.5835	0.039906
DNA	130	138	IDCPPSLNV	956.463	8.91469	0.004395	120	2.56857	0.020931
DNA	130	138	IDCPPSLNV	956.463	8.92886	0.002717	600	2.61058	0.035243
apo	130	138	IDCPPSLNV	956.463	8.90942	0.003423	0	0	0
apo	130	138	IDCPPSLNV	956.463	8.9136	0.000647	15	2.60175	0.020479
apo	130	138	IDCPPSLNV	956.463	8.90715	0.003029	30	2.65389	0.014386
apo	130	138	IDCPPSLNV	956.463	8.91222	0.004618	60	2.70362	0.057172
apo	130	138	IDCPPSLNV	956.463	8.91316	0.004377	120	2.66531	0.030298
apo	130	138	IDCPPSLNV	956.463	8.93485	0.004889	600	2.74283	0.024129
DNA	137	143	NVLTVNA	729.402	8.24336	0.007604	0	0	0
DNA	137	143	NVLTVNA	729.402	8.25684	0.001356	15	0.631507	0.031963
DNA	137	143	NVLTVNA	729.402	8.22868	0.007268	30	0.859527	0.026234
DNA	137	143	NVLTVNA	729.402	8.23633	0.000975	60	1.04297	0.027999
DNA	137	143	NVLTVNA	729.402	8.23419	0.003214	120	1.26813	0.026412
DNA	137	143	NVLTVNA	729.402	8.24663	0.003153	600	1.9963	0.034425
apo	137	143	NVLTVNA	729.402	8.26079	0.001862	0	0	0
apo	137	143	NVLTVNA	729.402	8.26529	0.005314	15	0.667207	0.021985
apo	137	143	NVLTVNA	729.402	8.2391	0.002702	30	0.853758	0.025125
apo	137	143	NVLTVNA	729.402	8.23136	0.005047	60	1.10766	0.029725
apo	137	143	NVLTVNA	729.402	8.22941	0.004297	120	1.35225	0.021567
apo	137	143	NVLTVNA	729.402	8.26057	0.001671	600	2.14385	0.034806
DNA	139	143	LTVNA	516.29	7.40749	0.010497	0	0	0
DNA	139	143	LTVNA	516.29	7.42419	0.00504	15	0.146066	0.024054
DNA	139	143	LTVNA	516.29	7.38155	0.008838	30	0.190121	0.021616
DNA	139	143	LTVNA	516.29	7.38425	0.002944	60	0.248869	0.02712
DNA	139	143	LTVNA	516.29	7.37901	0.005823	120	0.330465	0.023341
DNA	139	143	LTVNA	516.29	7.3818	0.000795	600	0.736177	0.023283
apo	139	143	LTVNA	516.29	7.42132	0.003877	0	0	0
apo	139	143	LTVNA	516.29	7.43391	0.012902	15	0.167902	0.023929
apo	139	143	LTVNA	516.29	7.39245	0.004946	30	0.235402	0.02101
apo	139	143	LTVNA	516.29	7.37417	0.005429	60	0.342363	0.020942
apo	139	143	LTVNA	516.29	7.37357	0.004442	120	0.438059	0.029213
apo	139	143	LTVNA	516.29	7.40431	0.000585	600	0.891558	0.031989
DNA	140	145	TVNAMT	635.294	6.94902	0.008207	0	0	0
DNA	140	145	TVNAMT	635.294	6.9593	0.011049	15	0.196758	0.020907
DNA	140	145	TVNAMT	635.294	6.91066	0.006138	30	0.22534	0.021647
DNA	140	145	TVNAMT	635.294	6.91467	0.005259	60	0.275846	0.023358
DNA	140	145	TVNAMT	635.294	6.91465	0.009107	120	0.387222	0.016248
DNA	140	145	TVNAMT	635.294	6.91819	0.00427	600	0.695731	0.032312
apo	140	145	TVNAMT	635.294	6.96309	0.005454	0	0	0
apo	140	145	TVNAMT	635.294	6.97625	0.017793	15	0.217735	0.023231
apo	140	145	TVNAMT	635.294	6.92119	0.009243	30	0.242482	0.021448
apo	140	145	TVNAMT	635.294	6.89593	0.004172	60	0.32651	0.024418
apo	140	145	TVNAMT	635.294	6.90507	0.009081	120	0.435495	0.023824
apo	140	145	TVNAMT	635.294	6.95376	0.001471	600	0.805676	0.036344
DNA	140	147	TVNAMTAA	777.369	7.4883	0.006461	0	0	0
DNA	140	147	TVNAMTAA	777.369	7.50584	0.006738	15	0.218081	0.037733
DNA	140	147	TVNAMTAA	777.369	7.45507	0.010747	30	0.281632	0.035435
DNA	140	147	TVNAMTAA	777.369	7.45918	0.004243	60	0.339094	0.032242
DNA	140	147	TVNAMTAA	777.369	7.45699	0.00488	120	0.391469	0.032667
DNA	140	147	TVNAMTAA	777.369	7.46563	0.002319	600	0.801549	0.03221
apo	140	147	TVNAMTAA	777.369	7.49953	0.004712	0	0	0
apo	140	147	TVNAMTAA	777.369	7.51584	0.013252	15	0.23127	0.023889
apo	140	147	TVNAMTAA	777.369	7.46961	0.004558	30	0.306861	0.022197
apo	140	147	TVNAMTAA	777.369	7.44751	0.005288	60	0.43689	0.03121
apo	140	147	TVNAMTAA	777.369	7.44949	0.004864	120	0.497969	0.021109
apo	140	147	TVNAMTAA	777.369	7.49314	9.25924e-05	600	0.97209	0.027227
DNA	140	148	TVNAMTAAD	892.395	7.39329	0.010968	0	0	0
DNA	140	148	TVNAMTAAD	892.395	7.4109	0.004961	15	0.302235	0.032252
DNA	140	148	TVNAMTAAD	892.395	7.36935	0.011823	30	0.318444	0.025107
DNA	140	148	TVNAMTAAD	892.395	7.37254	0.00166	60	0.386246	0.032429
DNA	140	148	TVNAMTAAD	892.395	7.36584	0.005382	120	0.484094	0.040741
DNA	140	148	TVNAMTAAD	892.395	7.36919	0.001837	600	0.918728	0.037608
apo	140	148	TVNAMTAAD	892.395	7.41029	0.004865	0	0	0
apo	140	148	TVNAMTAAD	892.395	7.42139	0.010637	15	0.328534	0.021121
apo	140	148	TVNAMTAAD	892.395	7.38248	0.005622	30	0.362636	0.004708
apo	140	148	TVNAMTAAD	892.395	7.36215	0.003626	60	0.499481	0.014827
apo	140	148	TVNAMTAAD	892.395	7.35742	0.00882	120	0.554606	0.048726
apo	140	148	TVNAMTAAD	892.395	7.3898	0.001395	600	1.11079	0.009557
DNA	144	151	MTAADAVF	824.373	9.31152	0.007026	0	0	0
DNA	144	151	MTAADAVF	824.373	9.34733	0.000699	15	0.180285	0.017661
DNA	144	151	MTAADAVF	824.373	9.34879	0.00244	30	0.200473	0.018558
DNA	144	151	MTAADAVF	824.373	9.36444	0.001006	60	0.195345	0.009772
DNA	144	151	MTAADAVF	824.373	9.365	0.003417	120	0.24444	0.009493
DNA	144	151	MTAADAVF	824.373	9.37969	0.002734	600	0.356347	0.007287
apo	144	151	MTAADAVF	824.373	9.32927	0.005246	0	0	0
apo	144	151	MTAADAVF	824.373	9.34861	0.003421	15	0.170785	0.011382
apo	144	151	MTAADAVF	824.373	9.3494	0.003598	30	0.163456	0.009519
apo	144	151	MTAADAVF	824.373	9.36213	0.002875	60	0.21453	0.01849
apo	144	151	MTAADAVF	824.373	9.36452	0.004434	120	0.240527	0.016506
apo	144	151	MTAADAVF	824.373	9.38259	0.005836	600	0.452104	0.008689
DNA	146	151	AADAVF	592.285	8.88465	0.005742	0	0	0
DNA	146	151	AADAVF	592.285	8.91359	0.000619	15	0.153624	0.010966
DNA	146	151	AADAVF	592.285	8.89891	0.005361	30	0.155506	0.023905
DNA	146	151	AADAVF	592.285	8.91346	0.001498	60	0.173748	0.009601
DNA	146	151	AADAVF	592.285	8.91727	0.002318	120	0.178816	0.006377
DNA	146	151	AADAVF	592.285	8.93521	0.003714	600	0.231136	0.015007
apo	146	151	AADAVF	592.285	8.9071	0.001151	0	0	0
apo	146	151	AADAVF	592.285	8.92141	0.00138	15	0.151125	0.046327
apo	146	151	AADAVF	592.285	8.90743	0.002693	30	0.161404	0.042605
apo	146	151	AADAVF	592.285	8.90648	0.003336	60	0.170518	0.041008
apo	146	151	AADAVF	592.285	8.91004	0.004084	120	0.194175	0.043549
apo	146	151	AADAVF	592.285	8.94679	0.004102	600	0.289472	0.041656
DNA	148	151	DAVF	450.211	8.87002	0.005074	0	0	0
DNA	148	151	DAVF	450.211	8.89578	0.001239	15	0.015108	0.012965
DNA	148	151	DAVF	450.211	8.87844	0.00619	30	0.027023	0.016349
DNA	148	151	DAVF	450.211	8.89071	0.001818	60	0.04704	0.012724
DNA	148	151	DAVF	450.211	8.88915	0.004292	120	0.064566	0.014407
DNA	148	151	DAVF	450.211	8.90685	0.004012	600	0.089834	0.015664
apo	148	151	DAVF	450.211	8.8889	0.004187	0	0	0
apo	148	151	DAVF	450.211	8.90155	0.001836	15	0.019616	0.011571
apo	148	151	DAVF	450.211	8.886	0.005473	30	0.026667	0.014465
apo	148	151	DAVF	450.211	8.88556	0.00292	60	0.043317	0.014495
apo	148	151	DAVF	450.211	8.88741	0.004072	120	0.068649	0.011254
apo	148	151	DAVF	450.211	8.91903	0.00379	600	0.103818	0.016915
DNA	152	156	VPLQC	558.283	7.92479	0.008075	0	0	0
DNA	152	156	VPLQC	558.283	7.94013	0.002761	15	0.70537	0.031417
DNA	152	156	VPLQC	558.283	7.90606	0.007837	30	0.862597	0.028069
DNA	152	156	VPLQC	558.283	7.91324	0.002979	60	0.999828	0.031491
DNA	152	156	VPLQC	558.283	7.91636	0.003536	120	1.10091	0.030221
DNA	152	156	VPLQC	558.283	7.92922	0.002526	600	1.27513	0.036723
apo	152	156	VPLQC	558.283	7.94129	0.002372	0	0	0
apo	152	156	VPLQC	558.283	7.95244	0.012594	15	0.898313	0.03432
apo	152	156	VPLQC	558.283	7.91673	0.005598	30	1.08082	0.029926
apo	152	156	VPLQC	558.283	7.90285	0.005981	60	1.26047	0.012462
apo	152	156	VPLQC	558.283	7.90486	0.005177	120	1.33946	0.014901
apo	152	156	VPLQC	558.283	7.94719	0.001084	600	1.4604	0.01949
DNA	152	157	VPLQCE	687.326	8.12417	0.014583	0	0	0
DNA	152	157	VPLQCE	687.326	7.77621	0.002358	15	1.0246	0.025651
DNA	152	157	VPLQCE	687.326	7.74014	0.008353	30	1.1092	0.027389
DNA	152	157	VPLQCE	687.326	7.74731	0.003294	60	1.27117	0.025246
DNA	152	157	VPLQCE	687.326	7.74461	0.005797	120	1.43515	0.060563
DNA	152	157	VPLQCE	687.326	7.75795	0.003365	600	1.5449	0.03112
apo	152	157	VPLQCE	687.326	7.77742	0.003194	0	0	0
apo	152	157	VPLQCE	687.326	7.79061	0.01096	15	1.10012	0.012812
apo	152	157	VPLQCE	687.326	7.75106	0.005006	30	1.32877	0.022049
apo	152	157	VPLQCE	687.326	7.73213	0.003059	60	1.59574	0.05068
apo	152	157	VPLQCE	687.326	7.73195	0.006148	120	1.73054	0.031011
apo	152	157	VPLQCE	687.326	7.78193	0.001275	600	1.82572	0.015652
DNA	159	162	FALE	478.242	8.7503	0.006768	0	0	0
DNA	159	162	FALE	478.242	8.77644	0.001142	15	0.710399	0.039704
DNA	159	162	FALE	478.242	8.76083	0.006852	30	0.85812	0.022756
DNA	159	162	FALE	478.242	8.77239	0.001301	60	0.978321	0.029067
DNA	159	162	FALE	478.242	8.77297	0.004035	120	1.04982	0.02389
DNA	159	162	FALE	478.242	8.78876	0.004046	600	1.11661	0.030854
apo	159	162	FALE	478.242	8.77105	0.001626	0	0	0
apo	159	162	FALE	478.242	8.78373	0.000555	15	0.917622	0.03492
apo	159	162	FALE	478.242	8.76815	0.001006	30	1.06531	0.027728
apo	159	162	FALE	478.242	8.76529	0.004916	60	1.23656	0.027645
apo	159	162	FALE	478.242	8.76419	0.004814	120	1.28159	0.052269
apo	159	162	FALE	478.242	8.80047	0.004834	600	1.27201	0.037599
DNA	159	163	FALEG	535.264	8.68118	0.007466	0	0	0
DNA	159	163	FALEG	535.264	8.71369	0.000154	15	0.856931	0.01917
DNA	159	163	FALEG	535.264	8.69745	0.005262	30	0.99657	0.019088
DNA	159	163	FALEG	535.264	8.70952	0.000176	60	1.11795	0.021869
DNA	159	163	FALEG	535.264	8.70799	0.00232	120	1.18286	0.018
DNA	159	163	FALEG	535.264	8.71931	0.002483	600	1.33919	0.020758
apo	159	163	FALEG	535.264	8.69876	0.00202	0	0	0
apo	159	163	FALEG	535.264	8.71759	0.0019	15	1.16016	0.024914
apo	159	163	FALEG	535.264	8.7037	0.002456	30	1.33614	0.02693
apo	159	163	FALEG	535.264	8.70287	0.003752	60	1.49753	0.02548
apo	159	163	FALEG	535.264	8.70341	0.003704	120	1.51604	0.016909
apo	159	163	FALEG	535.264	8.72992	0.003786	600	1.61679	0.021249
DNA	159	164	FALEGL	648.348	9.85057	0.00652	0	0	0
DNA	159	164	FALEGL	648.348	9.8654	0.002012	15	1.08946	0.031713
DNA	159	164	FALEGL	648.348	9.89202	0.002048	30	1.31979	0.026419
DNA	159	164	FALEGL	648.348	9.91055	0.001588	60	1.45192	0.025835
DNA	159	164	FALEGL	648.348	9.91742	0.002993	120	1.51703	0.025851
DNA	159	164	FALEGL	648.348	9.94053	0.004815	600	1.67387	0.029141
apo	159	164	FALEGL	648.348	9.86743	0.008626	0	0	0
apo	159	164	FALEGL	648.348	9.86502	0.011046	15	1.43763	0.060654
apo	159	164	FALEGL	648.348	9.88931	0.006608	30	1.68374	0.063893
apo	159	164	FALEGL	648.348	9.91332	0.000994	60	1.8718	0.06363
apo	159	164	FALEGL	648.348	9.91961	0.005394	120	1.90991	0.062403
apo	159	164	FALEGL	648.348	9.9368	0.006767	600	2.03577	0.06114
DNA	159	167	FALEGLTQL	990.538	10.1182	0.007256	0	0	0
DNA	159	167	FALEGLTQL	990.538	10.1306	0.001062	15	1.45512	0.017516
DNA	159	167	FALEGLTQL	990.538	10.1756	0.005496	30	1.72923	0.019664
DNA	159	167	FALEGLTQL	990.538	10.1965	0.001141	60	1.85085	0.031087
DNA	159	167	FALEGLTQL	990.538	10.2083	0.003619	120	1.95023	0.014841
DNA	159	167	FALEGLTQL	990.538	10.2361	0.00605	600	2.15741	0.028624
apo	159	167	FALEGLTQL	990.538	10.1396	0.010579	0	0	0
apo	159	167	FALEGLTQL	990.538	10.1295	0.015323	15	1.74723	0.051997
apo	159	167	FALEGLTQL	990.538	10.1704	0.006985	30	2.01615	0.059128
apo	159	167	FALEGLTQL	990.538	10.2026	0.002277	60	2.27116	0.068185
apo	159	167	FALEGLTQL	990.538	10.2107	0.005854	120	2.26978	0.052062
apo	159	167	FALEGLTQL	990.538	10.2256	0.006792	600	2.45438	0.053534
DNA	160	167	ALEGLTQL	843.47	9.39491	0.007807	0	0	0
DNA	160	167	ALEGLTQL	843.47	9.41087	0.000624	15	2.79736	0.041223
DNA	160	167	ALEGLTQL	843.47	9.41715	0.00194	30	3.21787	0.022235
DNA	160	167	ALEGLTQL	843.47	9.43267	0.00198	60	3.44907	0.013027
DNA	160	167	ALEGLTQL	843.47	9.43574	0.003417	120	3.56417	0.02257
DNA	160	167	ALEGLTQL	843.47	9.45424	0.004749	600	3.74432	0.046139
apo	160	167	ALEGLTQL	843.47	9.41293	0.005405	0	0	0
apo	160	167	ALEGLTQL	843.47	9.41144	0.007003	15	3.17359	0.027758
apo	160	167	ALEGLTQL	843.47	9.41664	0.005082	30	3.52599	0.028308
apo	160	167	ALEGLTQL	843.47	9.43437	0.001169	60	3.81411	0.04825
apo	160	167	ALEGLTQL	843.47	9.43573	0.004898	120	3.85096	0.034454
apo	160	167	ALEGLTQL	843.47	9.45568	0.007543	600	3.94288	0.033042
DNA	162	167	EGLTQL	659.348	8.78748	0.006724	0	0	0
DNA	162	167	EGLTQL	659.348	8.80797	0.000996	15	1.80971	0.026275
DNA	162	167	EGLTQL	659.348	8.79298	0.005846	30	1.99363	0.018987
DNA	162	167	EGLTQL	659.348	8.80544	0.001395	60	2.11232	0.021342
DNA	162	167	EGLTQL	659.348	8.8045	0.003887	120	2.15898	0.016624
DNA	162	167	EGLTQL	659.348	8.8202	0.003105	600	2.2586	0.02337
apo	162	167	EGLTQL	659.348	8.80485	0.003027	0	0	0
apo	162	167	EGLTQL	659.348	8.81256	0.000864	15	2.01419	0.03365
apo	162	167	EGLTQL	659.348	8.79915	0.003905	30	2.19533	0.028785
apo	162	167	EGLTQL	659.348	8.79985	0.003114	60	2.36355	0.03908
apo	162	167	EGLTQL	659.348	8.80046	0.004489	120	2.38282	0.032667
apo	162	167	EGLTQL	659.348	8.83089	0.00379	600	2.47172	0.03236
DNA	168	179	MRTIERVRGSLN	1430.78	7.00122	0.013666	0	0	0
DNA	168	179	MRTIERVRGSLN	1430.78	7.02851	0.003723	15	1.90514	0.029331
DNA	168	179	MRTIERVRGSLN	1430.78	6.97966	0.011757	30	2.20226	0.01855
DNA	168	179	MRTIERVRGSLN	1430.78	6.98969	0.002386	60	2.41368	0.028799
DNA	168	179	MRTIERVRGSLN	1430.78	7.00445	0.004588	120	2.68699	0.032815
DNA	168	179	MRTIERVRGSLN	1430.78	7.02283	0.005584	600	3.49313	0.068254
apo	168	179	MRTIERVRGSLN	1430.78	7.02685	0.007699	0	0	0
apo	168	179	MRTIERVRGSLN	1430.78	7.04114	0.011609	15	1.99998	0.030644
apo	168	179	MRTIERVRGSLN	1430.78	6.99329	0.005845	30	2.34559	0.03068
apo	168	179	MRTIERVRGSLN	1430.78	6.97281	0.007725	60	2.69559	0.053872
apo	168	179	MRTIERVRGSLN	1430.78	6.97966	0.002647	120	3.01878	0.068934
apo	168	179	MRTIERVRGSLN	1430.78	7.06487	0.002141	600	3.86901	0.019572
DNA	171	182	IERVRGSLNPRL	1408.83	7.41334	0.008944	0	0	0
DNA	171	182	IERVRGSLNPRL	1408.83	7.44529	0.002791	15	2.1281	0.018048
DNA	171	182	IERVRGSLNPRL	1408.83	7.40779	0.005877	30	2.25688	0.033265
DNA	171	182	IERVRGSLNPRL	1408.83	7.41855	0.002987	60	2.39619	0.044787
DNA	171	182	IERVRGSLNPRL	1408.83	7.43427	0.005392	120	2.5781	0.03432
DNA	171	182	IERVRGSLNPRL	1408.83	7.46591	0.004784	600	3.052	0.039715
apo	171	182	IERVRGSLNPRL	1408.83	7.43525	0.00756	0	0	0
apo	171	182	IERVRGSLNPRL	1408.83	7.46139	0.012952	15	2.22747	0.041964
apo	171	182	IERVRGSLNPRL	1408.83	7.41682	0.004709	30	2.42865	0.034316
apo	171	182	IERVRGSLNPRL	1408.83	7.4036	0.005966	60	2.66234	0.061784
apo	171	182	IERVRGSLNPRL	1408.83	7.4107	0.004496	120	2.86781	0.06294
apo	171	182	IERVRGSLNPRL	1408.83	7.50883	0.002463	600	3.44647	0.039972
DNA	183	188	EIQGVV	643.354	8.11541	0.007081	0	0	0
DNA	183	188	EIQGVV	643.354	8.13918	0.002391	15	0.240686	0.025939
DNA	183	188	EIQGVV	643.354	8.10528	0.008148	30	0.336275	0.016842
DNA	183	188	EIQGVV	643.354	8.11388	0.000668	60	0.418199	0.022616
DNA	183	188	EIQGVV	643.354	8.11353	0.003475	120	0.49883	0.01816
DNA	183	188	EIQGVV	643.354	8.12891	0.003469	600	0.866824	0.030053
apo	183	188	EIQGVV	643.354	8.13291	0.002378	0	0	0
apo	183	188	EIQGVV	643.354	8.14968	0.007788	15	0.314101	0.017863
apo	183	188	EIQGVV	643.354	8.11709	0.003492	30	0.434329	0.021273
apo	183	188	EIQGVV	643.354	8.10498	0.005707	60	0.579139	0.02181
apo	183	188	EIQGVV	643.354	8.10451	0.004993	120	0.696878	0.022322
apo	183	188	EIQGVV	643.354	8.14956	0.001538	600	1.12017	0.019077
DNA	183	191	EIQGVVLTM	988.526	9.52347	0.00943	0	0	0
DNA	183	191	EIQGVVLTM	988.526	9.54536	0.000503	15	0.572161	0.07959
DNA	183	191	EIQGVVLTM	988.526	9.55987	0.002244	30	0.677387	0.137371
DNA	183	191	EIQGVVLTM	988.526	9.57467	0.002687	60	0.802559	0.064177
DNA	183	191	EIQGVVLTM	988.526	9.58088	0.002193	120	1.30641	0.013119
DNA	183	191	EIQGVVLTM	988.526	9.59956	0.005406	600	1.95143	0.139803
apo	183	191	EIQGVVLTM	988.526	9.54627	0.010249	0	0	0
apo	183	191	EIQGVVLTM	988.526	9.54836	0.008972	15	0.629364	0.095326
apo	183	191	EIQGVVLTM	988.526	9.55834	0.00676	30	0.77794	0.12401
apo	183	191	EIQGVVLTM	988.526	9.57921	0.002737	60	1.29461	0.121313
apo	183	191	EIQGVVLTM	988.526	9.58065	0.003984	120	1.63932	0.077185
apo	183	191	EIQGVVLTM	988.526	9.59795	0.007207	600	2.60078	0.038369
DNA	192	201	YDRRNSLSEQ	1266.59	6.42375	0.011478	0	0	0
DNA	192	201	YDRRNSLSEQ	1266.59	6.45263	0.00208	15	2.79903	0.050901
DNA	192	201	YDRRNSLSEQ	1266.59	6.39494	0.008243	30	3.1469	0.061978
DNA	192	201	YDRRNSLSEQ	1266.59	6.40247	0.006227	60	3.31679	0.053975
DNA	192	201	YDRRNSLSEQ	1266.59	6.41297	0.010731	120	3.43986	0.045663
DNA	192	201	YDRRNSLSEQ	1266.59	6.42505	0.002507	600	3.55963	0.057751
apo	192	201	YDRRNSLSEQ	1266.59	6.44527	0.011752	0	0	0
apo	192	201	YDRRNSLSEQ	1266.59	6.45796	0.015076	15	3.15735	0.026152
apo	192	201	YDRRNSLSEQ	1266.59	6.40536	0.007564	30	3.38691	0.026315
apo	192	201	YDRRNSLSEQ	1266.59	6.3818	0.008554	60	3.55831	0.08048
apo	192	201	YDRRNSLSEQ	1266.59	6.40229	0.01303	120	3.5623	0.067992
apo	192	201	YDRRNSLSEQ	1266.59	6.47299	0.002394	600	3.69948	0.047718
DNA	197	210	SLSEQVAKDVRAHF	1585.82	7.18365	0.009465	0	0	0
DNA	197	210	SLSEQVAKDVRAHF	1585.82	7.21123	0.002306	15	1.97563	0.060333
DNA	197	210	SLSEQVAKDVRAHF	1585.82	7.16465	0.0104	30	2.41557	0.078092
DNA	197	210	SLSEQVAKDVRAHF	1585.82	7.17593	0.003772	60	2.88152	0.053844
DNA	197	210	SLSEQVAKDVRAHF	1585.82	7.18339	0.005507	120	3.37945	0.019251
DNA	197	210	SLSEQVAKDVRAHF	1585.82	7.20621	0.005319	600	3.99531	0.026378
apo	197	210	SLSEQVAKDVRAHF	1585.82	7.20686	0.009122	0	0	0
apo	197	210	SLSEQVAKDVRAHF	1585.82	7.22618	0.011414	15	2.17975	0.074356
apo	197	210	SLSEQVAKDVRAHF	1585.82	7.1788	0.006299	30	2.70411	0.024161
apo	197	210	SLSEQVAKDVRAHF	1585.82	7.15669	0.008472	60	3.2216	0.076411
apo	197	210	SLSEQVAKDVRAHF	1585.82	7.16336	0.006097	120	3.64587	0.03171
apo	197	210	SLSEQVAKDVRAHF	1585.82	7.24153	0.003938	600	4.29401	0.066731
DNA	199	216	SEQVAKDVRAHFGDKVYD	2063.01	7.74496	0.008675	0	0	0
DNA	199	216	SEQVAKDVRAHFGDKVYD	2063.01	7.76616	0.002037	15	3.31162	0.069235
DNA	199	216	SEQVAKDVRAHFGDKVYD	2063.01	7.73949	0.008426	30	3.98	0.048264
DNA	199	216	SEQVAKDVRAHFGDKVYD	2063.01	7.74963	0.001195	60	4.4923	0.053493
DNA	199	216	SEQVAKDVRAHFGDKVYD	2063.01	7.75878	0.003498	120	5.05739	0.064623
DNA	199	216	SEQVAKDVRAHFGDKVYD	2063.01	7.78006	0.003674	600	5.9987	0.070919
apo	199	216	SEQVAKDVRAHFGDKVYD	2063.01	7.76327	0.001962	0	0	0
apo	199	216	SEQVAKDVRAHFGDKVYD	2063.01	7.77872	0.007637	15	3.70438	0.020104
apo	199	216	SEQVAKDVRAHFGDKVYD	2063.01	7.7502	0.003641	30	4.34154	0.040456
apo	199	216	SEQVAKDVRAHFGDKVYD	2063.01	7.73714	0.005408	60	5.07218	0.061546
apo	199	216	SEQVAKDVRAHFGDKVYD	2063.01	7.73941	0.00381	120	5.60362	0.081791
apo	199	216	SEQVAKDVRAHFGDKVYD	2063.01	7.80571	0.002362	600	6.67787	0.068293
DNA	203	216	AKDVRAHFGDKVYD	1619.81	7.1819	0.010455	0	0	0
DNA	203	216	AKDVRAHFGDKVYD	1619.81	7.20362	0.003637	15	2.33651	0.062094
DNA	203	216	AKDVRAHFGDKVYD	1619.81	7.15323	0.013627	30	2.93415	0.026055
DNA	203	216	AKDVRAHFGDKVYD	1619.81	7.16858	0.006525	60	3.41175	0.053138
DNA	203	216	AKDVRAHFGDKVYD	1619.81	7.17708	0.005142	120	3.85976	0.023584
DNA	203	216	AKDVRAHFGDKVYD	1619.81	7.19951	0.004785	600	4.56458	0.064172
apo	203	216	AKDVRAHFGDKVYD	1619.81	7.20136	0.007599	0	0	0
apo	203	216	AKDVRAHFGDKVYD	1619.81	7.21941	0.011377	15	2.62634	0.028547
apo	203	216	AKDVRAHFGDKVYD	1619.81	7.16798	0.004635	30	3.09351	0.023096
apo	203	216	AKDVRAHFGDKVYD	1619.81	7.14689	0.006479	60	3.71255	0.037073
apo	203	216	AKDVRAHFGDKVYD	1619.81	7.15388	0.005214	120	4.15084	0.037975
apo	203	216	AKDVRAHFGDKVYD	1619.81	7.23508	0.002792	600	4.86638	0.062967
DNA	217	222	AVIPRN	668.396	6.38659	0.009755	0	0	0
DNA	217	222	AVIPRN	668.396	6.40875	0.00241	15	0.865432	0.005918
DNA	217	222	AVIPRN	668.396	6.35075	0.011448	30	1.08586	0.014626
DNA	217	222	AVIPRN	668.396	6.35571	0.005139	60	1.22184	0.02144
DNA	217	222	AVIPRN	668.396	6.37582	0.01461	120	1.37141	0.003503
DNA	217	222	AVIPRN	668.396	6.36997	0.003145	600	1.59863	0.021146
apo	217	222	AVIPRN	668.396	6.40864	0.008811	0	0	0
apo	217	222	AVIPRN	668.396	6.42152	0.016385	15	1.06119	0.028533
apo	217	222	AVIPRN	668.396	6.36161	0.0056	30	1.3177	0.024378
apo	217	222	AVIPRN	668.396	6.33828	0.008179	60	1.57093	0.046646
apo	217	222	AVIPRN	668.396	6.35226	0.011501	120	1.65829	0.018952
apo	217	222	AVIPRN	668.396	6.42741	0.003806	600	1.9202	0.019777
DNA	217	228	AVIPRNVRVSEA	1309.75	7.29014	0.008687	0	0	0
DNA	217	228	AVIPRNVRVSEA	1309.75	7.29971	0.004748	15	2.99034	0.079639
DNA	217	228	AVIPRNVRVSEA	1309.75	7.25391	0.007856	30	3.38469	0.066512
DNA	217	228	AVIPRNVRVSEA	1309.75	7.26199	0.002895	60	3.62631	0.074078
DNA	217	228	AVIPRNVRVSEA	1309.75	7.26713	0.002538	120	3.85848	0.075536
DNA	217	228	AVIPRNVRVSEA	1309.75	7.28562	0.003325	600	4.26689	0.089636
apo	217	228	AVIPRNVRVSEA	1309.75	7.30926	0.00784	0	0	0
apo	217	228	AVIPRNVRVSEA	1309.75	7.3168	0.021683	15	3.41492	0.039406
apo	217	228	AVIPRNVRVSEA	1309.75	7.26584	0.003608	30	3.85061	0.064582
apo	217	228	AVIPRNVRVSEA	1309.75	7.24831	0.006638	60	4.26959	0.078048
apo	217	228	AVIPRNVRVSEA	1309.75	7.25162	0.004791	120	4.46243	0.047256
apo	217	228	AVIPRNVRVSEA	1309.75	7.32995	0.00263	600	4.99513	0.049047
DNA	217	236	AVIPRNVRVSEAPSFGKPVL	2135.22	8.3241	0.006123	0	0	0
DNA	217	236	AVIPRNVRVSEAPSFGKPVL	2135.22	8.35984	0.001282	15	4.00633	0.059231
DNA	217	236	AVIPRNVRVSEAPSFGKPVL	2135.22	8.33814	0.004099	30	5.02204	0.027357
DNA	217	236	AVIPRNVRVSEAPSFGKPVL	2135.22	8.34901	0.005678	60	5.80491	0.054103
DNA	217	236	AVIPRNVRVSEAPSFGKPVL	2135.22	8.36361	0.001708	120	6.41035	0.055861
DNA	217	236	AVIPRNVRVSEAPSFGKPVL	2135.22	8.38589	0.006603	600	7.29149	0.08824
apo	217	236	AVIPRNVRVSEAPSFGKPVL	2135.22	8.34429	0.001353	0	0	0
apo	217	236	AVIPRNVRVSEAPSFGKPVL	2135.22	8.36864	0.001516	15	5.29434	0.079099
apo	217	236	AVIPRNVRVSEAPSFGKPVL	2135.22	8.34518	0.004979	30	6.46458	0.043356
apo	217	236	AVIPRNVRVSEAPSFGKPVL	2135.22	8.34091	0.004614	60	7.5646	0.08761
apo	217	236	AVIPRNVRVSEAPSFGKPVL	2135.22	8.34674	0.004786	120	8.03386	0.076657
apo	217	236	AVIPRNVRVSEAPSFGKPVL	2135.22	8.40379	0.003137	600	8.8695	0.05276
DNA	223	241	VRVSEAPSFGKPVLLYDLK	2117.19	8.32538	0.007728	0	0	0
DNA	223	241	VRVSEAPSFGKPVLLYDLK	2117.19	8.36149	0.001507	15	3.65493	0.031388
DNA	223	241	VRVSEAPSFGKPVLLYDLK	2117.19	8.34274	0.005395	30	4.15965	0.056818
DNA	223	241	VRVSEAPSFGKPVLLYDLK	2117.19	8.35353	0.001286	60	4.49874	0.051408
DNA	223	241	VRVSEAPSFGKPVLLYDLK	2117.19	8.36405	0.000776	120	4.79157	0.024079
DNA	223	241	VRVSEAPSFGKPVLLYDLK	2117.19	8.38873	0.005311	600	5.74517	0.082228
apo	223	241	VRVSEAPSFGKPVLLYDLK	2117.19	8.36408	0.066099	0	0	0
apo	223	241	VRVSEAPSFGKPVLLYDLK	2117.19	8.37137	0.003602	15	4.17799	0.080718
apo	223	241	VRVSEAPSFGKPVLLYDLK	2117.19	8.34902	0.003208	30	4.72599	0.084803
apo	223	241	VRVSEAPSFGKPVLLYDLK	2117.19	8.34667	0.006218	60	5.38271	0.163441
apo	223	241	VRVSEAPSFGKPVLLYDLK	2117.19	8.34843	0.005616	120	5.64897	0.093315
apo	223	241	VRVSEAPSFGKPVLLYDLK	2117.19	8.41028	0.002138	600	6.69902	0.082853
DNA	229	236	PSFGKPVL	843.485	8.53237	0.005794	0	0	0
DNA	229	236	PSFGKPVL	843.485	8.56819	0.001442	15	1.37152	0.040964
DNA	229	236	PSFGKPVL	843.485	8.5499	0.005757	30	1.56381	0.036506
DNA	229	236	PSFGKPVL	843.485	8.56362	0.003294	60	1.76012	0.052523
DNA	229	236	PSFGKPVL	843.485	8.57284	0.002169	120	1.92662	0.036504
DNA	229	236	PSFGKPVL	843.485	8.59718	0.003983	600	2.11509	0.042999
apo	229	236	PSFGKPVL	843.485	8.55906	0.002451	0	0	0
apo	229	236	PSFGKPVL	843.485	8.57743	0.00307	15	1.67468	0.060374
apo	229	236	PSFGKPVL	843.485	8.5602	0.004772	30	1.92218	0.017507
apo	229	236	PSFGKPVL	843.485	8.55841	0.005063	60	2.25918	0.029167
apo	229	236	PSFGKPVL	843.485	8.56185	0.003399	120	2.40186	0.024823
apo	229	236	PSFGKPVL	843.485	8.61855	0.002764	600	2.61719	0.018468
DNA	229	237	PSFGKPVLL	956.569	9.13166	0.006077	0	0	0
DNA	229	237	PSFGKPVLL	956.569	9.17702	0.00201	15	2.00581	0.036852
DNA	229	237	PSFGKPVLL	956.569	9.17762	0.002946	30	2.31274	0.038256
DNA	229	237	PSFGKPVLL	956.569	9.19895	0.000678	60	2.56407	0.040724
DNA	229	237	PSFGKPVLL	956.569	9.20622	0.002482	120	2.71206	0.036483
DNA	229	237	PSFGKPVLL	956.569	9.2302	0.003323	600	2.9038	0.037483
apo	229	237	PSFGKPVLL	956.569	9.15902	0.00516	0	0	0
apo	229	237	PSFGKPVLL	956.569	9.1787	0.004547	15	2.38003	0.042017
apo	229	237	PSFGKPVLL	956.569	9.17885	0.00494	30	2.76764	0.041534
apo	229	237	PSFGKPVLL	956.569	9.19217	0.003006	60	3.15363	0.036846
apo	229	237	PSFGKPVLL	956.569	9.19905	0.007545	120	3.28598	0.018228
apo	229	237	PSFGKPVLL	956.569	9.24159	0.00437	600	3.51679	0.016743
DNA	231	236	FGKPVL	659.4	8.32595	0.005734	0	0	0
DNA	231	236	FGKPVL	659.4	8.35905	0.00118	15	0.69716	0.112593
DNA	231	236	FGKPVL	659.4	8.34185	0.007056	30	0.979209	0.03427
DNA	231	236	FGKPVL	659.4	8.35377	0.001489	60	1.17005	0.056907
DNA	231	236	FGKPVL	659.4	8.36263	0.003454	120	1.38186	0.060673
DNA	231	236	FGKPVL	659.4	8.39005	0.004533	600	1.53769	0.101588
apo	231	236	FGKPVL	659.4	8.34831	0.002214	0	0	0
apo	231	236	FGKPVL	659.4	8.37118	0.003341	15	1.00112	0.076846
apo	231	236	FGKPVL	659.4	8.3516	0.006777	30	1.39856	0.048211
apo	231	236	FGKPVL	659.4	8.34494	0.004655	60	1.73704	0.050996
apo	231	236	FGKPVL	659.4	8.34676	0.005567	120	1.81495	0.113169
apo	231	236	FGKPVL	659.4	8.41301	0.003275	600	1.99878	0.043891
DNA	232	236	GKPVL	512.332	8.33059	0.006703	0	0	0
DNA	232	236	GKPVL	512.332	8.36822	0.00333	15	0.631285	0.005284
DNA	232	236	GKPVL	512.332	8.3478	0.007247	30	0.876111	0.012628
DNA	232	236	GKPVL	512.332	8.36205	0.003247	60	1.06503	0.03741
DNA	232	236	GKPVL	512.332	8.37245	0.003302	120	1.14784	0.031606
DNA	232	236	GKPVL	512.332	8.39922	0.005939	600	1.3987	0.028548
apo	232	236	GKPVL	512.332	8.3534	0.000387	0	0	0
apo	232	236	GKPVL	512.332	8.37957	0.003597	15	0.89586	0.02443
apo	232	236	GKPVL	512.332	8.35677	0.005352	30	1.21456	0.012646
apo	232	236	GKPVL	512.332	8.35055	0.004466	60	1.53904	0.033456
apo	232	236	GKPVL	512.332	8.3553	0.002984	120	1.64509	0.022355
apo	232	236	GKPVL	512.332	8.42259	0.002097	600	1.81077	0.038002
DNA	237	246	LYDLKCAGSQ	1096.52	7.99681	0.007345	0	0	0
DNA	237	246	LYDLKCAGSQ	1096.52	8.03837	0.002505	15	2.87062	0.054574
DNA	237	246	LYDLKCAGSQ	1096.52	8.00279	0.011124	30	3.1614	0.044385
DNA	237	246	LYDLKCAGSQ	1096.52	8.02057	0.00273	60	3.39175	0.033385
DNA	237	246	LYDLKCAGSQ	1096.52	8.02073	0.002589	120	3.55436	0.037248
DNA	237	246	LYDLKCAGSQ	1096.52	8.03918	0.002329	600	3.70746	0.032587
apo	237	246	LYDLKCAGSQ	1096.52	8.01505	0.003023	0	0	0
apo	237	246	LYDLKCAGSQ	1096.52	8.04632	0.005805	15	3.22821	0.03527
apo	237	246	LYDLKCAGSQ	1096.52	8.01992	0.006024	30	3.54794	0.037553
apo	237	246	LYDLKCAGSQ	1096.52	8.00256	0.008336	60	3.83386	0.031694
apo	237	246	LYDLKCAGSQ	1096.52	8.00849	0.006991	120	3.88258	0.015549
apo	237	246	LYDLKCAGSQ	1096.52	8.05668	0.002034	600	4.02149	0.025125
DNA	237	247	LYDLKCAGSQA	1167.56	8.06438	0.006693	0	0	0
DNA	237	247	LYDLKCAGSQA	1167.56	8.08901	0.00178	15	2.69746	0.040475
DNA	237	247	LYDLKCAGSQA	1167.56	8.06694	0.005803	30	3.03402	0.035067
DNA	237	247	LYDLKCAGSQA	1167.56	8.0749	0.000939	60	3.26315	0.046843
DNA	237	247	LYDLKCAGSQA	1167.56	8.07753	0.00229	120	3.41618	0.044034
DNA	237	247	LYDLKCAGSQA	1167.56	8.09363	0.002908	600	3.62069	0.062361
apo	237	247	LYDLKCAGSQA	1167.56	8.08156	0.001312	0	0	0
apo	237	247	LYDLKCAGSQA	1167.56	8.09736	0.005848	15	3.13933	0.031228
apo	237	247	LYDLKCAGSQA	1167.56	8.07411	0.002796	30	3.44842	0.032452
apo	237	247	LYDLKCAGSQA	1167.56	8.06724	0.00477	60	3.78323	0.059462
apo	237	247	LYDLKCAGSQA	1167.56	8.06976	0.003147	120	3.86425	0.057302
apo	237	247	LYDLKCAGSQA	1167.56	8.11391	0.002158	600	4.06606	0.05831
DNA	238	246	YDLKCAGSQ	983.438	7.41125	0.007881	0	0	0
DNA	238	246	YDLKCAGSQ	983.438	7.42798	0.002846	15	2.81058	0.027318
DNA	238	246	YDLKCAGSQ	983.438	7.38733	0.008309	30	3.11541	0.024742
DNA	238	246	YDLKCAGSQ	983.438	7.39205	0.002525	60	3.34763	0.015258
DNA	238	246	YDLKCAGSQ	983.438	7.38755	0.004891	120	3.46318	0.020058
DNA	238	246	YDLKCAGSQ	983.438	7.39787	0.001384	600	3.67597	0.043105
apo	238	246	YDLKCAGSQ	983.438	7.42462	0.006325	0	0	0
apo	238	246	YDLKCAGSQ	983.438	7.43876	0.01335	15	3.14104	0.019729
apo	238	246	YDLKCAGSQ	983.438	7.39787	0.003931	30	3.4502	0.019002
apo	238	246	YDLKCAGSQ	983.438	7.38053	0.005012	60	3.71653	0.021238
apo	238	246	YDLKCAGSQ	983.438	7.38058	0.004858	120	3.74098	0.05776
apo	238	246	YDLKCAGSQ	983.438	7.42119	0.001968	600	3.84622	0.049569
DNA	238	247	YDLKCAGSQA	1054.47	7.52195	0.01339	0	0	0
DNA	238	247	YDLKCAGSQA	1054.47	7.53567	0.005354	15	2.85432	0.062019
DNA	238	247	YDLKCAGSQA	1054.47	7.49335	0.010481	30	3.20634	0.054298
DNA	238	247	YDLKCAGSQA	1054.47	7.50045	0.001448	60	3.50704	0.057557
DNA	238	247	YDLKCAGSQA	1054.47	7.50411	0.004562	120	3.64766	0.057935
DNA	238	247	YDLKCAGSQA	1054.47	7.5234	0.002889	600	3.85896	0.075918
apo	238	247	YDLKCAGSQA	1054.47	7.53925	0.001721	0	0	0
apo	238	247	YDLKCAGSQA	1054.47	7.5493	0.01192	15	3.34263	0.02839
apo	238	247	YDLKCAGSQA	1054.47	7.50945	0.004996	30	3.74608	0.033632
apo	238	247	YDLKCAGSQA	1054.47	7.49156	0.006138	60	4.04859	0.032553
apo	238	247	YDLKCAGSQA	1054.47	7.4918	0.003572	120	4.13631	0.037941
apo	238	247	YDLKCAGSQA	1054.47	7.5517	0.000902	600	4.24617	0.037281
DNA	238	248	YDLKCAGSQAY	1217.54	8.07788	0.006644	0	0	0
DNA	238	248	YDLKCAGSQAY	1217.54	8.10321	0.002777	15	3.04375	0.036774
DNA	238	248	YDLKCAGSQAY	1217.54	8.07905	0.005614	30	3.48974	0.030121
DNA	238	248	YDLKCAGSQAY	1217.54	8.08899	0.000996	60	3.8826	0.063148
DNA	238	248	YDLKCAGSQAY	1217.54	8.08971	0.002801	120	4.13126	0.021437
DNA	238	248	YDLKCAGSQAY	1217.54	8.10806	0.00388	600	4.43483	0.032623
apo	238	248	YDLKCAGSQAY	1217.54	8.09446	0.001868	0	0	0
apo	238	248	YDLKCAGSQAY	1217.54	8.11125	0.005355	15	3.56173	0.037917
apo	238	248	YDLKCAGSQAY	1217.54	8.08662	0.003504	30	4.02613	0.034715
apo	238	248	YDLKCAGSQAY	1217.54	8.07938	0.005183	60	4.52283	0.03968
apo	238	248	YDLKCAGSQAY	1217.54	8.08274	0.003142	120	4.67793	0.03073
apo	238	248	YDLKCAGSQAY	1217.54	8.12859	0.002277	600	4.92256	0.035707
DNA	239	243	DLKCA	548.262	6.65544	0.00453	0	0	0
DNA	239	243	DLKCA	548.262	6.67156	0.02342	15	1.74706	0.018581
DNA	239	243	DLKCA	548.262	6.61355	0.007784	30	1.77401	0.018486
DNA	239	243	DLKCA	548.262	6.61937	0.01137	60	1.75951	0.01743
DNA	239	243	DLKCA	548.262	6.64193	0.019046	120	1.70731	0.016481
DNA	239	243	DLKCA	548.262	6.63954	0.006885	600	1.68616	0.019087
apo	239	243	DLKCA	548.262	6.67792	0.007128	0	0	0
apo	239	243	DLKCA	548.262	6.69031	0.022558	15	1.78497	0.026865
apo	239	243	DLKCA	548.262	6.62052	0.012617	30	1.82336	0.025343
apo	239	243	DLKCA	548.262	6.59599	0.00409	60	1.78668	0.028153
apo	239	243	DLKCA	548.262	6.61462	0.009242	120	1.75559	0.024533
apo	239	243	DLKCA	548.262	6.71596	0.003336	600	1.72172	0.025587
DNA	247	251	AYLKL	606.374	8.65701	0.007545	0	0	0
DNA	247	251	AYLKL	606.374	8.7065	0.000602	15	1.12853	0.017575
DNA	247	251	AYLKL	606.374	8.69521	0.004501	30	1.25194	0.016217
DNA	247	251	AYLKL	606.374	8.70773	0.001411	60	1.39151	0.01757
DNA	247	251	AYLKL	606.374	8.71487	0.001277	120	1.45086	0.013523
DNA	247	251	AYLKL	606.374	8.7342	0.003491	600	1.66314	0.013075
apo	247	251	AYLKL	606.374	8.67964	0.002551	0	0	0
apo	247	251	AYLKL	606.374	8.71397	0.000898	15	1.18648	0.034726
apo	247	251	AYLKL	606.374	8.70152	0.0041	30	1.34777	0.029741
apo	247	251	AYLKL	606.374	8.69939	0.003903	60	1.50383	0.026571
apo	247	251	AYLKL	606.374	8.70257	0.005048	120	1.56898	0.028529
apo	247	251	AYLKL	606.374	8.75201	0.004106	600	1.7957	0.026495
DNA	252	267	AREVISRERDRQAKAA	1855.01	5.15129	0.004684	0	0	0
DNA	252	267	AREVISRERDRQAKAA	1855.01	5.131	0.023394	15	7.00017	0.068312
DNA	252	267	AREVISRERDRQAKAA	1855.01	5.05212	0.01623	30	7.05987	0.071725
DNA	252	267	AREVISRERDRQAKAA	1855.01	5.0431	0.011926	60	7.24005	0.042756
DNA	252	267	AREVISRERDRQAKAA	1855.01	4.9986	0.022477	120	7.03322	0.045626
DNA	252	267	AREVISRERDRQAKAA	1855.01	4.97773	0.018729	600	7.32455	0.050906
apo	252	267	AREVISRERDRQAKAA	1855.01	5.13679	0.009306	0	0	0
apo	252	267	AREVISRERDRQAKAA	1855.01	5.14088	0.031964	15	7.0603	0.037862
apo	252	267	AREVISRERDRQAKAA	1855.01	5.05799	0.013142	30	7.13617	0.092748
apo	252	267	AREVISRERDRQAKAA	1855.01	5.01715	0.007639	60	7.23941	0.034708
apo	252	267	AREVISRERDRQAKAA	1855.01	5.00368	0.019699	120	7.14273	0.056474
apo	252	267	AREVISRERDRQAKAA	1855.01	4.99968	0.009639	600	7.43846	0.037745
DNA	252	271	AREVISRERDRQAKAAKLAA	2238.27	6.33397	0.008112	0	0	0
DNA	252	271	AREVISRERDRQAKAAKLAA	2238.27	6.34114	0.000898	15	6.95212	0.072805
DNA	252	271	AREVISRERDRQAKAAKLAA	2238.27	6.28795	0.008564	30	7.33726	0.048252
DNA	252	271	AREVISRERDRQAKAAKLAA	2238.27	6.3041	0.00461	60	7.52258	0.114003
DNA	252	271	AREVISRERDRQAKAAKLAA	2238.27	6.33446	0.004185	120	7.54802	0.100152
DNA	252	271	AREVISRERDRQAKAAKLAA	2238.27	6.35231	0.001681	600	8.02846	0.211766
apo	252	271	AREVISRERDRQAKAAKLAA	2238.27	6.35159	0.008822	0	0	0
apo	252	271	AREVISRERDRQAKAAKLAA	2238.27	6.3488	0.015854	15	7.13952	0.054247
apo	252	271	AREVISRERDRQAKAAKLAA	2238.27	6.29744	0.00905	30	7.45183	0.031065
apo	252	271	AREVISRERDRQAKAAKLAA	2238.27	6.27927	0.01097	60	7.77207	0.135666
apo	252	271	AREVISRERDRQAKAAKLAA	2238.27	6.30158	0.006978	120	7.86662	0.034861
apo	252	271	AREVISRERDRQAKAAKLAA	2238.27	6.39474	0.005384	600	8.63605	0.147649
DNA	253	271	REVISRERDRQAKAAKLAA	2167.23	6.24708	0.005463	0	0	0
DNA	253	271	REVISRERDRQAKAAKLAA	2167.23	6.25836	0.005772	15	7.16439	0.10496
DNA	253	271	REVISRERDRQAKAAKLAA	2167.23	6.2054	0.008883	30	7.48182	0.06993
DNA	253	271	REVISRERDRQAKAAKLAA	2167.23	6.22374	0.003824	60	7.78221	0.070301
DNA	253	271	REVISRERDRQAKAAKLAA	2167.23	6.2627	0.018357	120	7.83546	0.118313
DNA	253	271	REVISRERDRQAKAAKLAA	2167.23	6.28726	0.00985	600	8.12528	0.170945
apo	253	271	REVISRERDRQAKAAKLAA	2167.23	6.27107	0.014989	0	0	0
apo	253	271	REVISRERDRQAKAAKLAA	2167.23	6.26928	0.014658	15	7.39336	0.061858
apo	253	271	REVISRERDRQAKAAKLAA	2167.23	6.21637	0.003969	30	7.75881	0.045472
apo	253	271	REVISRERDRQAKAAKLAA	2167.23	6.20043	0.005596	60	8.02678	0.158672
apo	253	271	REVISRERDRQAKAAKLAA	2167.23	6.22763	0.006317	120	8.0851	0.063876
apo	253	271	REVISRERDRQAKAAKLAA	2167.23	6.31513	0.006168	600	8.37247	0.113916
DNA	255	269	VISRERDRQAKAAKL	1740.01	5.96906	0.013571	0	0	0
DNA	255	269	VISRERDRQAKAAKL	1740.01	5.98178	0.017008	15	4.8675	0.070579
DNA	255	269	VISRERDRQAKAAKL	1740.01	5.90941	0.020544	30	5.0215	0.078189
DNA	255	269	VISRERDRQAKAAKL	1740.01	5.92292	0.004211	60	5.19183	0.064737
DNA	255	269	VISRERDRQAKAAKL	1740.01	5.95048	0.008953	120	5.43575	0.08261
DNA	255	269	VISRERDRQAKAAKL	1740.01	5.96019	0.008478	600	5.42979	0.068303
apo	255	269	VISRERDRQAKAAKL	1740.01	5.99929	0.021322	0	0	0
apo	255	269	VISRERDRQAKAAKL	1740.01	6.00805	0.026726	15	4.85289	0.086539
apo	255	269	VISRERDRQAKAAKL	1740.01	5.9444	0.014942	30	5.06607	0.125614
apo	255	269	VISRERDRQAKAAKL	1740.01	5.90215	0.010323	60	5.22342	0.10596
apo	255	269	VISRERDRQAKAAKL	1740.01	5.92864	0.007356	120	5.43042	0.091131
apo	255	269	VISRERDRQAKAAKL	1740.01	6.04297	0.001709	600	5.69552	0.08504
DNA	255	271	VISRERDRQAKAAKLAA	1882.09	6.03471	0.008522	0	0	0
DNA	255	271	VISRERDRQAKAAKLAA	1882.09	6.05766	0.003594	15	6.53849	0.090741
DNA	255	271	VISRERDRQAKAAKLAA	1882.09	5.99076	0.012401	30	6.87555	0.086888
DNA	255	271	VISRERDRQAKAAKLAA	1882.09	6.01501	0.008392	60	6.9741	0.119382
DNA	255	271	VISRERDRQAKAAKLAA	1882.09	6.04131	0.009746	120	7.08537	0.018102
DNA	255	271	VISRERDRQAKAAKLAA	1882.09	6.05521	0.007386	600	7.49632	0.15784
apo	255	271	VISRERDRQAKAAKLAA	1882.09	6.06786	0.014626	0	0	0
apo	255	271	VISRERDRQAKAAKLAA	1882.09	6.06609	0.01354	15	6.66572	0.024656
apo	255	271	VISRERDRQAKAAKLAA	1882.09	6.00988	0.007113	30	6.88504	0.117235
apo	255	271	VISRERDRQAKAAKLAA	1882.09	5.97912	0.010703	60	7.12184	0.175349
apo	255	271	VISRERDRQAKAAKLAA	1882.09	6.01427	0.01464	120	7.08009	0.098813
apo	255	271	VISRERDRQAKAAKLAA	1882.09	6.10119	0.005305	600	7.64248	0.108873
DNA	268	273	KLAAAL	585.384	7.70264	0.008857	0	0	0
DNA	268	273	KLAAAL	585.384	7.72752	0.00139	15	2.59899	0.025482
DNA	268	273	KLAAAL	585.384	7.68854	0.007567	30	2.70493	0.021929
DNA	268	273	KLAAAL	585.384	7.69782	0.00362	60	2.7654	0.011405
DNA	268	273	KLAAAL	585.384	7.71881	0.004269	120	2.70856	0.014961
DNA	268	273	KLAAAL	585.384	7.74625	0.004609	600	2.68562	0.011469
apo	268	273	KLAAAL	585.384	7.72595	0.004415	0	0	0
apo	268	273	KLAAAL	585.384	7.7443	0.012193	15	2.66762	0.022592
apo	268	273	KLAAAL	585.384	7.69757	0.006239	30	2.76335	0.015261
apo	268	273	KLAAAL	585.384	7.68477	0.006475	60	2.81572	0.00597
apo	268	273	KLAAAL	585.384	7.69144	0.007011	120	2.73911	0.003869
apo	268	273	KLAAAL	585.384	7.78613	0.003241	600	2.72304	0.006931
